# Supplementary material for: Identification of a novel intermittent hypoxia-related prognostic lncRNA signature and the ceRNA of lncRNA GSEC/miR-873-3p/EGLN3 regulatory axis in lung adenocarcinoma
Source: PeerJ. 2023 Oct 10;11:e16242. doi: 10.7717/peerj.16242 (PMC10573295; doi:10.7717/peerj.16242)
Supplement: Supplemental Information 1 [file peerj-11-16242-s001.zip]

Archive with 41 entries (40 files):
- code files/
- code files/clinical.txt
- code files/clinical.xls
- code files/corResult.xls
- code files/coxlncRNA20.indep.R
- code files/COXmodel-lncRNA10.mergeTime.pl
- code files/coxTest.multiCox.R
- code files/geneRisk.txt
- code files/getClinical.pl
- code files/GO.R
- code files/immCeRNA32.coexp.R
- code files/immuneRisk.txt
- code files/indepInput.txt
- code files/KEGG.R
- code files/lncRNA.biotype.pl
- code files/LncRNA.PCA.R
- code files/LncRNA08.ARGexp.R
- code files/LncRNA09.cor.R
- code files/lncRNA13.preCyto.pl
- code files/lncRNA15.ggalluvial.R
- code files/lncRNA16.survival.R
- code files/lncRNA18.riskPlot.R
- code files/lncRNA19.preIndep.pl
- code files/lncRNA21.multiROC.R
- code files/MANIFEST.txt
- code files/multiCox.txt
- code files/multiCox.xls
- code files/pyroptosis12.correlation.R
- code files/pyroptosis23.ROC.R
- code files/risk.txt
- code files/riskTest.txt
- code files/riskTrain.txt
- code files/ssGSEA40.Nomo.R
- code files/symbol.pl
- code files/TargetScan8.0__miR-873-3p.predicted_targets.xlsx
- code files/TCGAdiff.R
- code files/TEST.survial.R
- code files/TRAIN.survial.R
- code files/TRAINlncRNA18.riskPlot.R
- code files/TRAINlncRNA21.multiROC.R
- code files/uniCox.txt
