# Supplementary material for: Identification of a novel intermittent hypoxia-related prognostic lncRNA signature and the ceRNA of lncRNA GSEC/miR-873-3p/EGLN3 regulatory axis in lung adenocarcinoma
Source: PeerJ. 2023 Oct 10;11:e16242. doi: 10.7717/peerj.16242 (PMC10573295; doi:10.7717/peerj.16242)
Supplement: Supplemental Information 1 [file peerj-11-16242-s001.zip › code files/corResult.xls]

gene	immune	cor	corPval
MIR503HG	B cells naive	0.0151562978687557	0.826348663671924
MIR503HG	B cells memory	-0.0330476622641985	0.632317805030201
MIR503HG	Plasma cells	-0.0353138177579584	0.609143450141249
MIR503HG	T cells CD8	0.00768355840378728	0.911446247995292
MIR503HG	T cells CD4 naive	NA	NA
