# Supplementary material for: Identification of a novel intermittent hypoxia-related prognostic lncRNA signature and the ceRNA of lncRNA GSEC/miR-873-3p/EGLN3 regulatory axis in lung adenocarcinoma
Source: PeerJ. 2023 Oct 10;11:e16242. doi: 10.7717/peerj.16242 (PMC10573295; doi:10.7717/peerj.16242)
Supplement: Supplemental Information 1 [file peerj-11-16242-s001.zip › code files/COXmodel-lncRNA10.mergeTime.pl]

use strict;
#use warnings;

my $followFile="time.txt";              #Ëæ·Ã»òÁÙ´²ÎÄ¼þ
my $expFile="ARGlncRNAexp.txt";         #±í´ïÎÄ¼þÃû³Æ
my $sampleFile="all";                   #ÑùÆ·ÎÄ¼þÃû³Æ£¬Èç¹ûÐèÒªËùÓÐÑùÆ·£¬ÌîÐ´all
my $geneFile="all";                     #»ùÒòÎÄ¼þÃû³Æ£¬Èç¹ûÐèÒªËùÓÐ»ùÒò£¬ÌîÐ´all
my $outFile="expTime.txt";              #Êä³öÎÄ¼þÃû³Æ

#¶ÁÈ¡»ùÒòÎÄ¼þ
my %geneHash=();
if($geneFile ne 'all')
{
	open(RF,"$geneFile") or die $!;
	while(my $line=<RF>)
	{
		chomp($line);
		$line=~s/\s+//g;
		$geneHash{$line}=1;
	}
	close(RF);
}

#¶ÁÈ¡ÑùÆ·ÎÄ¼þ
my %sampleHash=();
if($sampleFile ne 'all')
{
	open(RF,"$sampleFile") or die $!;
	while(my $line=<RF>)
	{
		chomp($line);
		$line=~s/\s+//g;
		$sampleHash{$line}=1;
	}
	close(RF);
}

#¶ÁÈ¡ÁÙ´²ÎÄ¼þ
my %hash=();
open(RF,"$followFile") or die $!;
while(my $line=<RF>)
{
	next if($line=~/^\n/);
	chomp($line);
	my @arr=split(/\t/,$line);
	my $sampleName=shift(@arr);
	if($.==1){
		$hash{"id"}=join("\t",@arr);
	}
	else{
    	$hash{$sampleName}=join("\t",@arr);
    }
}
close(RF);

#¶ÁÈ¡±í´ïÎÄ¼þ
my @sampleName=();
my %expHash=();
my @geneListArr=();
my %sampleFrequency=();
#my @samp1e=(localtime(time));
open(RF,"$expFile") or die $!;
while(my $line=<RF>){
	
	chomp($line);
	my @arr=split(/\t/,$line);
	if($.==1){
		@sampleName=@arr;
		#Í³¼ÆÑùÆ·³öÏÖ´ÎÊý£¬¶à´ÎÈ¡¾ùÖµ
        for(my $i=1;$i<=$#arr;$i=$i+1){
	        my @subArr=split(/\-/,$sampleName[$i]);
	        if($subArr[3]=~/^0/){
	           	my $subName="$subArr[0]-$subArr[1]-$subArr[2]";
	           	$sampleFrequency{$subName}++;
	        }
        }		
	}
	else{
	    my @zeroArr=split(/\|\|/,$arr[0]);
		my $flag=0;
		if(($geneFile eq 'all') || (exists $geneHash{$zeroArr[0]})){
			$flag=1;
		}
		if($flag==1){
			push(@geneListArr,$zeroArr[0]);
			for(my $i=1;$i<=$#arr;$i=$i+1){
				my @subArr=split(/\-/,$sampleName[$i]);
				if($subArr[3]=~/^0/){
					my $subName="$subArr[0]-$subArr[1]-$subArr[2]";
					if(exists $hash{$subName}){
						${$expHash{$subName}}{$zeroArr[0]}+=$arr[$i];
					}
				}
			}
		}
	}
}
close(RF);

#Êä³ö½á¹û
open(WF,">$outFile") or die $!;
print WF "id\t" . $hash{'id'} . "\t" . join("\t",@geneListArr) . "\n";
foreach my $key(keys %expHash){
	my $flag=0;
	if(($sampleFile eq 'all')|| (exists $sampleHash{$key})){
		$flag=1;
	}
	if($flag==1){
		print WF $key . "\t" . $hash{$key};
		foreach my $gene(@geneListArr){
			my $expValue=${$expHash{$key}}{$gene}/$sampleFrequency{$key};
			print WF "\t" . $expValue;
		}
		print WF "\n";
	}
}
close(WF);

#foreach my $key(keys %sampleFrequency){
#	if($sampleFrequency{$key}>1){
#		print $key ."\t".$sampleFrequency{$key}  . "\n";
#	}
#}
