# Supplementary material for: Identification of a novel intermittent hypoxia-related prognostic lncRNA signature and the ceRNA of lncRNA GSEC/miR-873-3p/EGLN3 regulatory axis in lung adenocarcinoma
Source: PeerJ. 2023 Oct 10;11:e16242. doi: 10.7717/peerj.16242 (PMC10573295; doi:10.7717/peerj.16242)
Supplement: Supplemental Information 1 [file peerj-11-16242-s001.zip › code files/geneRisk.txt]

id	futime	fustat	MIR503HG	BAIAP2-DT	LINC02345	ELF3-AS1	STARD4-AS1	MIR31HG	riskScore	risk
TCGA-34-2608	2.73972602739726	1	0.4284416	4.865788	1.244942	1.090039	0.3597919	2.349565	1.50400680239942	high
TCGA-NK-A5CX	0.304109589041096	0	1.469607158	3.015313417	0.234470158	4.267754662	0.51198395	7.875679517	1.40062910135178	high
TCGA-77-8131	1.04931506849315	1	0.6341382	3.604167	3.634364	0.9750481	0.1936678	0.2380501	2.10440340228626	high
TCGA-96-8169	1.52602739726027	0	0.765223055	4.540663174	0.815144702	1.55366186	0.38409664	1.653675755	1.19084303397525	high
TCGA-18-4086	0.232876712328767	1	0.4175581	1.860653	0.3935502	1.419816	0.2233385	0.07053649	0.702292756440258	low
TCGA-94-8490	0.419178082191781	0	0.196652085	6.386361962	0.058973534	2.799094997	0.109565543	0.02768307	0.680973624355298	low
TCGA-43-2581	3.22191780821918	0	0.196738971	16.226278528	0.262969603	0.373377562	0.122767627	0.243718653	2.09606650983017	high
TCGA-33-4533	11.1452054794521	0	1.944744	4.290782	0.2145121	0.6716971	0.2989028	2.668424	1.50147607557062	high
TCGA-NC-A5HO	3.66027397260274	0	1.140142	3.448643	0.05898254	3.844483	0.1470229	0	0.546094002176436	low
TCGA-22-5473	5.2958904109589	1	0.122673514	3.435800793	0.353167426	1.57795986	0.240585202	0.368404755	0.751663746684937	low
TCGA-85-6561	3.35342465753425	0	0.3627317	3.154901	0.621593	0.7687177	0.2996433	1.160138	1.01932446321545	high
TCGA-43-6773	0.317808219178082	1	0.1902135	3.117247	0.6318574	0.6016556	0.1086957	1.614841	1.04988124254386	high
TCGA-60-2703	8.06849315068493	1	0.4256694	5.366947	0.1061012	1.009811	1.006148	0.4357982	1.0080027288582	high
TCGA-68-8250	0.668493150684932	0	0.613033398	9.224193967	1.487537561	2.481993693	0.182162217	1.270303945	1.56997245912225	high
TCGA-56-8626	0.827397260273973	1	1.153388882	6.356273158	0.384615768	1.898066128	0.944818476	1.1233878	1.21634596949679	high
TCGA-56-8625	0.863013698630137	1	1.555815812	4.271527989	0.548457759	3.327620559	1.043497461	0.100121148	0.848269555158101	low
TCGA-37-3789	0.0356164383561644	0	1.314041776	2.740055868	0.474424939	1.554678259	0.286143101	3.818213997	1.3155768639955	high
TCGA-NK-A5D1	1.4	0	3.041074	11.6335	0.1648779	3.070498	1.010865	2.360583	2.12271881946686	high
TCGA-94-7033	1.75342465753425	0	1.358633419	6.50355038	0.094478238	4.484275299	0.23403853	1.463534033	0.763325704362649	low
TCGA-85-8276	2.87671232876712	0	1.328086571	2.449930596	0.685317346	1.911604174	0.438981019	0.235271923	0.876746903877862	low
TCGA-37-4129	0.663013698630137	0	0.2463914	9.769406	0.007343079	0.6099254	0.4042738	0	1.22258676988096	high
TCGA-85-A4CN	2.84383561643836	0	1.177573968	2.724494653	0.152709148	1.988200325	0.387743475	0.107525981	0.734783670199243	low
TCGA-21-1083	3.6027397260274	1	0.4076537	2.967274	0.28578	2.432335	1.836279	0	0.756940230879186	low
TCGA-21-1075	5.84657534246575	0	0.160662197	3.608237593	0.272078743	5.500335376	0.454939832	1.02174307	0.461033891852461	low
TCGA-34-8455	0.336986301369863	1	0.220127	4.793505	0.1775149	1.167282	0.1385163	6.095457	1.61345165433731	high
TCGA-98-A53D	1.76712328767123	1	2.2284	5.776122	0.1321058	1.295409	0.959247	0.1356523	1.25090943902307	high
TCGA-37-A5EM	2.37534246575342	0	0.562547356	2.809227755	1.64757352	3.295873907	0.771217042	0.633526485	0.919308076571224	low
TCGA-22-A5C4	1.83835616438356	0	2.635334	7.105261	1.655328	1.394336	0.3701864	7.791944	4.81058663797397	high
TCGA-22-0940	1.83287671232877	1	0.391256471	3.209510793	0.300117033	0.736645974	0.213145975	1.531689681	0.978804276739672	high
TCGA-56-7731	0.00821917808219178	1	0.351474298	6.463115441	0.542071573	0.864680511	0.16246255	0.24189085	1.09518091174626	high
TCGA-NC-A5HQ	1.22739726027397	1	3.277622	6.627674	0.1434045	2.499915	1.15008	2.51314	1.73797237094955	high
TCGA-56-8623	1.8958904109589	1	0.6996546	10.78555	3.780902	1.029323	0.3940461	0.1099442	3.63762626442988	high
TCGA-37-4135	0.567123287671233	0	0.1247907	1.252332	0.443246	8.863249	1.29785	0.2299681	0.248925741092711	low
TCGA-52-7810	2.52876712328767	0	0.650526231	2.029305984	0.106766727	0.898410309	0.130683835	0.392099013	0.755356741705563	low
TCGA-O2-A52Q	0.30958904109589	1	5.723439	2.598064	3.905463	1.40987	0.3531957	2.15338	5.2614350313368	high
TCGA-46-3769	0.36986301369863	0	0.08967905	2.417119	2.192472	0.598837	0.01776536	0.8528404	1.35533410012877	high
TCGA-98-A53J	1.72602739726027	0	0.7200543	6.996439	0.1155156	3.731339	0.5189749	0.2760534	0.730836991896184	low
TCGA-60-2714	4.19452054794521	0	0.1949969	11.562652959	0.222770151	0.675527162	0.082775886	0	1.38843104039907	high
TCGA-51-6867	5.08493150684932	1	0.2717142	5.953307	0.2102806	2.78627	0.2838908	0.01974178	0.710484260289715	low
TCGA-63-A5MP	2.10684931506849	0	2.28973583	4.439045919	0.292707282	1.65344559	0.470367839	0.082914537	1.06906411613878	high
TCGA-34-5929	0.413698630136986	1	0.455242786	6.018502904	0.14254117	2.39992898	0.362403143	0.063294175	0.773392000607299	low
TCGA-98-A53I	1.54794520547945	0	0.538481043	9.366486115	0.142609089	2.458091449	0.454571208	0.02756471	0.985493531110733	high
TCGA-94-A5I6	1.47397260273973	0	1.391258757	3.346795035	0.944818691	2.587405215	0.646911734	0.31916299	0.943693887860573	high
TCGA-NK-A7XE	0.0356164383561644	0	0.31359686	4.404422897	0.193461592	2.083039805	0.121140462	2.189621675	0.891890411713556	low
TCGA-60-2719	3.55342465753425	0	1.144360053	4.491485548	0.193175646	5.375483531	0.307055888	0.038470123	0.495940416363505	low
TCGA-60-2712	0.750684931506849	1	0.332475459	2.865576554	0.389631727	1.102523436	5.497448491	0	1.42467707423054	high
TCGA-37-3792	0.0328767123287671	0	0.777458	2.636364	2.246336	1.447469	0.1081996	13.10005	5.55242848548913	high
TCGA-94-7943	1.53150684931507	0	1.10209	2.918802	0.4406708	4.183163	0.8569185	0	0.598281185264026	low
TCGA-46-3767	1.08493150684932	0	0.482905521	4.735225506	0.268387475	1.300401821	0.829943234	0.293965342	0.937841312862747	high
TCGA-56-A4ZK	1.56164383561644	0	0.640752983	3.561716167	2.146322973	3.193065377	0.409537606	0.163381057	1.03255102282761	high
TCGA-43-7656	1.63287671232877	0	0.8231467	3.476598	0.1700425	1.408828	5.243761	0	1.39701048127951	high
TCGA-34-5927	3.72876712328767	0	0.1899406	7.55079	0.03505283	6.308321	1.595534	0.3126323	0.533403265439868	low
TCGA-60-2725	2.23561643835616	0	0.572009458	4.459088297	0.903507551	1.02264593	0.628157383	0.0840238	1.09725071945508	high
TCGA-22-5483	1.56986301369863	1	0.1672883	2.674859	0.2633141	1.783405	0.2062026	0.8791807	0.717468156337755	low
TCGA-56-8082	1.24657534246575	0	0.863627608	5.94406419	3.435151753	2.847124486	0.820480369	0.027397053	1.9283904491439	high
TCGA-85-8049	1.58630136986301	0	0.2880757	6.086215	1.175379	1.106456	0.1630503	1.328592	1.36634635883494	high
TCGA-56-5898	1.52054794520548	0	0.4094648	5.310654	0.3034278	3.535434	0.2170366	0.1246294	0.638355944079669	low
TCGA-63-A5MY	2.88219178082192	0	1.730339964	9.510765605	0.024539473	3.982194463	0.21985143	0	0.887241016966599	low
TCGA-21-1079	2.64383561643836	1	1.82965	2.033696	0.5782596	0.363871	0.4199673	12.41239	4.4849215596862	high
TCGA-85-8479	1.28219178082192	0	0.292485275	1.70280478	0.09623339	1.239696493	0.664005281	1.475664767	0.799616059706171	low
TCGA-21-1072	8.26301369863014	0	0.5402131	2.345651	0.2598548	1.214093	0.2506424	1.430213	0.861851363138826	low
TCGA-43-6647	2.07397260273973	0	0.449355544	4.688603196	0.430057472	0.187723586	0.599605158	0.076385321	1.08862246410905	high
TCGA-98-7454	1.78630136986301	0	0.33211791	3.059103066	0.123582904	1.15555747	0.513180101	2.607472675	1.00761462227035	high
TCGA-85-A510	1.32054794520548	0	10.49415	2.531666	0.03419951	2.077886	1.106981	0	2.89435732648319	high
TCGA-85-8481	0.646575342465753	1	0.9695131	2.943643	1.198222	1.695935	0.1484099	2.514543	1.27798650435042	high
TCGA-56-8622	0.150684931506849	0	0.2012805	3.277181	0.1897077	1.05447	0.1607401	0.4816885	0.781189942166002	low
TCGA-22-5491	4.69315068493151	1	0.1214738	2.540973	0.3955092	4.022387	0.1195673	0.1026005	0.474839529732818	low
TCGA-68-7756	0.553424657534247	0	0.6465799	5.481065	0.2326816	1.648916	0.2377615	1.547344	1.02450240241694	high
TCGA-37-5819	0.282191780821918	0	1.16602011	4.060730217	0.150287688	5.752936973	0.112532494	0.246915611	0.451827772383755	low
TCGA-22-5482	0.978082191780822	1	0.2393793	1.493097	0.2381869	2.051685	0.1491463	0.7478749	0.623924663271262	low
TCGA-98-8020	0.23013698630137	1	0.5893175	2.418978	1.113598	0.1259489	0.3975586	5.560515	2.09778848496425	high
TCGA-MF-A522	0.986301369863014	1	0.2692801	2.694103	0.1615076	2.040645	0.01333605	0.9350406	0.672166991906707	low
TCGA-22-5471	5.05479452054795	0	0.3285068	3.213925	0.9007098	1.885196	0.1366616	0.04228068	0.802495439217695	low
TCGA-43-2576	3.35068493150685	0	1.264792012	7.024492453	0.116893644	4.450111271	0.261815266	0.288076148	0.692572491557696	low
TCGA-85-A50M	2.26301369863014	1	1.87175	5.474368	0.1082053	1.408781	0.5930445	4.92694	1.88034334911012	high
TCGA-77-8150	4.53424657534247	1	0.1849325	2.093484	0.1014107	1.637864	0.4396201	0	0.628525333287049	low
TCGA-58-8390	2.4958904109589	0	1.14138	12.43018	0.1406503	1.805122	1.272802	0	1.60687569054708	high
TCGA-O2-A52W	0.715068493150685	1	0.6119441	5.073614	0.3320738	3.165532	1.318329	1.091163	0.873611265405054	low
TCGA-96-A4JL	2.30684931506849	0	0.947273984	5.301749398	0.796494382	1.617990392	1.37738256	0.199135216	1.20787051429773	high
TCGA-22-5472	5.41095890410959	1	0.1673197	5.889225	1.052454	4.062704	0.09651308	1.839975	0.86806238331226	low
TCGA-60-2722	2.48767123287671	0	0.1295467	2.108016	0.1014843	1.302462	0.1264825	0	0.632668123695874	low
TCGA-66-2790	1.91506849315068	0	0.7859702	4.312634	0.5728472	1.290237	0.5203144	0.5378064	1.0254761113603	high
TCGA-77-8009	4.64383561643836	1	0.606443954	4.95940559	0.48603937	0.604975439	0.169114684	0.693468818	1.10492781623047	high
TCGA-60-2698	0.852054794520548	1	0.5581916	3.884166	0.3562293	2.663606	0.2087624	5.289089	1.22822455467996	high
TCGA-77-6844	6.25753424657534	1	0.22429	8.948076	0.104544	2.908709	0.5678369	0.9093227	0.948372964080835	high
TCGA-60-2724	1.96438356164384	0	0.5511768	2.288517	0.104223	1.623167	0.2117866	1.797951	0.805750678951872	low
TCGA-56-8309	1.17260273972603	0	0.9314722	9.528949	6.108958	0.6183586	0.7141762	0.2590124	7.19402459223795	high
TCGA-77-6842	2.46301369863014	1	1.335759667	7.656881191	3.740019786	0.841435342	0.447375429	0	3.24711036800571	high
TCGA-85-A4PA	2.03013698630137	0	0.384425658	2.794881651	0.115943281	0.510702783	0.415803287	0.03463443	0.807554597994882	low
TCGA-85-8287	0.063013698630137	1	0.412348651	10.472518349	0.302140412	1.371743744	1.305567194	0.60849339	1.51124542215194	high
TCGA-NC-A5HP	2.10958904109589	1	1.666767	3.67093	0.2464211	2.558506	0.495278	0.07361061	0.800453930489471	low
TCGA-70-6722	1.00547945205479	0	0.09611051	3.119822731	0.491901547	0.719473072	0.158027214	2.294628749	1.06560975755378	high
TCGA-77-8007	0.542465753424658	1	1.331056	7.249219	2.912408	1.843451	0.3597686	8.655254	5.78798722188775	high
TCGA-22-5492	1.38630136986301	1	0.871965043	6.502209054	0.937668291	1.733283953	0.190167691	0.720722784	1.22545406534471	high
TCGA-60-2715	2.94520547945205	1	1.165268	6.299306	0.8739857	0.7344903	0.7853538	0.6086008	1.52200516534373	high
TCGA-60-2716	4.04109589041096	0	0.06806823	4.687314	0.02916118	2.206861	0.6270185	7.435701	1.59043065724316	high
TCGA-58-A46N	2.49315068493151	0	0.526276789	5.306866998	0.061589821	1.82704583	0.377606727	0.838424656	0.867536949529938	low
TCGA-66-2788	1.91506849315068	0	0.368503887	4.710638105	0.87004517	1.570318977	0.477544001	7.216383311	2.19413374132263	high
TCGA-66-2727	1.41369863013699	1	0.300322147	2.428374807	0.149714962	2.187729289	0.205523355	0.655932399	0.640361322511768	low
TCGA-37-3783	0.334246575342466	0	0.2255192	0.4840479	0.3579836	1.370343	0.1728224	0.6416184	0.657211101768739	low
TCGA-O2-A5IB	0.931506849315068	1	0.114273428	2.089051373	0.03916479	1.51035714	24.349039916	0.018384546	10.0080220115142	high
TCGA-NC-A5HN	4.10684931506849	0	1.485945	1.417394	0.06740418	1.503348	0.1136334	0.319921	0.731977068644935	low
TCGA-56-8307	2.24109589041096	0	0.425244651	6.64139654	2.296565361	1.080133315	0.448007155	0	1.7414765709274	high
TCGA-37-4132	0.621917808219178	0	0.618224	1.682399	0.5022415	1.828732	0.3061743	1.753463	0.846206254654107	low
TCGA-43-7657	0.646575342465753	0	0.2646402	8.09423	0.07860649	2.399604	0.1363051	0.2185561	0.846818189596114	low
TCGA-56-7579	2.60547945205479	1	0.211376919	6.347106436	1.278440278	3.008684482	0.062810425	0.308061206	0.937319561249379	high
TCGA-43-8116	0.980821917808219	0	0.147997799	2.907911971	0.236707809	0.884236092	0.449546628	0.148152309	0.781161641009721	low
TCGA-O2-A52N	2.75616438356164	1	1.067423	7.478152	0.1498607	1.545783	0.5350083	2.491107	1.43256999581052	high
TCGA-60-2709	4.12328767123288	0	0.4201314	5.708845	0.7567906	1.591587	0.3716215	0.3300986	1.03237696359096	high
TCGA-43-8115	1.11506849315068	0	3.470262971	3.341284939	1.050064631	2.941934138	1.133374421	0.352083032	1.32331448355739	high
TCGA-21-1071	3.90684931506849	1	0.799360853	2.68021389	0.498859735	2.226520269	0.638138206	0.026872233	0.748387493809659	low
TCGA-77-A5FZ	10.5150684931507	1	0.587355154	6.641199758	0.228506679	0.728070828	0.386800548	0.035754832	1.08006589462117	high
TCGA-33-A5GW	0.0246575342465753	0	0.045471961	3.552924501	0.023376823	3.54182007	0.070937709	0.742535766	0.524199367573154	low
TCGA-22-1000	1.24383561643836	1	0.580078321	4.571173742	1.365408797	1.990605403	0.650451516	1.429797202	1.26698448814225	high
TCGA-90-7769	0.980821917808219	0	0.3329316	2.773333	0.09508769	3.20312	0.1264109	0.04165989	0.515820318528889	low
TCGA-63-A5MG	5.88493150684932	0	0.383359679	2.996135461	0.141495186	2.122027702	0.60024399	3.487049136	0.982081700284985	high
TCGA-77-A5G7	0.493150684931507	1	0.6050632	2.157554	0.08294903	2.296617	0.4006835	0.1168126	0.610850134043367	low
TCGA-33-AASL	2.26301369863014	1	1.454502	3.702145	0.1096699	3.864561	0.3327969	0.1638023	0.612124147703411	low
TCGA-56-A5DS	0.0219178082191781	0	0.351148572	9.589603378	0.346604296	3.532031715	0.505022162	0.031636365	0.881862156878727	low
TCGA-85-7696	3.04383561643836	0	0.8022246	3.639282	0.07402377	3.232846	0.3208964	0.57334	0.631045658765076	low
TCGA-22-1017	4.06849315068493	1	0.1250693	6.881223	0.3929278	0.8736188	0.07432843	0	1.00810332595701	high
TCGA-18-3414	1.96164383561644	1	0.6183439	3.173829	0.09889798	4.139893	0.2970467	3.156846	0.700372072392107	low
TCGA-85-A4JC	1.65479452054795	1	1.256567	4.292159	0.4359784	1.570208	0.2535347	1.187996	1.05904810295033	high
TCGA-43-A56V	1.0027397260274	0	2.414045	5.894154	0.172746	3.335398	0.5951481	3.166762	1.30930139012604	high
TCGA-33-4587	4.53698630136986	1	0.6416354	2.073545	0.07894093	6.348777	11.53989	0.5743691	1.27968889487513	high
TCGA-43-2578	1.87397260273973	1	0.9757085	14.59663	0.412668	2.347496	1.085698	3.693899	2.69533204231603	high
TCGA-58-8393	2.8986301369863	0	1.123722323	3.34957725	0.376937659	5.955500714	0.248658531	1.211656042	0.499584286437975	low
TCGA-43-5668	1.53150684931507	1	0.2429874	12.59216	0.2290166	1.308992	0.2075849	0	1.38874511343695	high
TCGA-18-3419	7.7013698630137	0	0.3414245	6.184232	0.3561357	1.948595	0.3661164	0	0.865229392599832	low
TCGA-22-4595	2.01095890410959	1	0.549522923	6.023751026	0.14819985	1.43897724	0.444363353	0.568132578	0.96928363269862	high
TCGA-66-2783	2.07945205479452	0	0.095440346	2.137811183	0.364484541	2.587568063	0.174211407	0.122837124	0.569783723744598	low
TCGA-39-5022	4.6	1	0.396724388	4.2289196	0.656755233	2.687295713	0.293603433	0.977860057	0.819376289025013	low
TCGA-39-5029	2.02739726027397	1	0.1655895	3.99285	0.6209368	1.093752	0.06078234	0.6801134	0.920828507935818	low
TCGA-85-6560	3.44931506849315	0	0.1106587	6.801208	0.1561656	0.4735558	0.3172158	0	1.02543899766269	high
TCGA-43-3920	2.75890410958904	0	2.172273	1.33744	0.4629018	3.773719	0.7458237	1.343596	0.770885487771588	low
TCGA-18-5595	2.26575342465753	1	0.2620545	1.83993	0.1334374	2.770869	0.2202586	0.5733743	0.553777323903249	low
TCGA-NC-A5HD	0.00547945205479452	1	3.989393	3.595747	0.09002664	3.141684	0.7366338	0.07395477	1.01037570337241	high
TCGA-58-8386	0.00273972602739726	1	0.31901514	6.179643406	0.306139855	0.38680711	0.281225187	1.029897914	1.19538721895671	high
TCGA-37-4141	0.0328767123287671	0	0.4798635	2.737091	0.1476811	3.763609	0.8089853	4.190935	0.851873502193681	low
TCGA-33-4589	0.128767123287671	1	0.023301899	0.393217714	0.678829625	0.626493845	0.034620672	13.016034135	3.11243324888019	high
TCGA-33-4582	8.62739726027397	1	0.062742132	6.826851379	0.193531797	1.438811325	0.13982818	0	0.874197519467695	low
TCGA-52-7812	2.28767123287671	1	0.641762796	17.352494039	0.102119906	1.468074521	0.228157885	0.051624064	1.9494343149507	high
TCGA-39-5040	1.42191780821918	1	5.0213	6.007879	0.0860472	2.435338	0.3630713	0.1696458	1.49146524722209	high
TCGA-56-A4BY	1.48767123287671	1	0.5945309	7.769686	0.3918516	1.772041	0.6319144	0.5922903	1.14600089224338	high
TCGA-46-6026	1.15890410958904	0	0.1592916	6.396253	0.4272559	1.829187	0.3724927	0	0.887681940839603	low
TCGA-22-1005	5.35068493150685	1	1.066743	5.470192	0.7185998	0.930804	0.524659	0.3314037	1.24072128394472	high
TCGA-34-5232	6.76986301369863	0	0.331282835	3.062087341	0.283850387	1.866510254	0.25020253	0.077725475	0.687679515938158	low
TCGA-34-5239	5.02465753424658	0	0.225121783	4.056130436	0.32576855	0.998879192	0.524008458	0.591561626	0.913707805937377	low
TCGA-66-2773	0.252054794520548	1	2.176923	3.298656	0.1117146	3.645384	0.294032	2.254943	0.86379699113903	low
TCGA-39-5036	5.93150684931507	0	0.1673241	3.570201	0.1588065	6.493554	0.02294778	0.4348526	0.342651427393355	low
TCGA-66-2785	0.164383561643836	0	0.751628	1.567108	0.31485	3.10388	0.1116727	0.0235129	0.540577520358862	low
TCGA-56-7223	1.21095890410959	1	0.4751761	7.358913	0.09186777	3.16017	0.8779623	0.2469836	0.812997744197389	low
TCGA-63-7021	5.86849315068493	0	0.490012581	3.483666972	0.130621091	1.183978979	0.513668128	0.03065776	0.789764410555352	low
TCGA-39-5021	5.71506849315069	1	0.5130299	4.710004	0.7234152	1.367739	0.1393794	0.2311045	0.963032697909732	high
TCGA-85-A4QQ	2.53972602739726	1	0.1382711	1.028303	0.2989182	1.227969	0.7142834	6.588042	1.4212037522088	high
TCGA-43-8118	0.243835616438356	1	0.892601611	4.4335993	0.57687817	1.391506661	0.602463748	0.028720719	0.986666562688952	high
TCGA-77-7138	0.931506849315068	1	0.2388347	3.47677	0.3213587	1.329027	0.2786209	1.434504	0.894813713512634	low
TCGA-34-A5IX	2.82465753424658	0	0.276215528	1.82074818	0.123067107	1.660000656	0.328308593	0.217746819	0.634060481161409	low
TCGA-58-A46M	2.93698630136986	0	0.347436948	3.582926848	0.449845061	1.119312876	0.122359131	0.14491653	0.828904576235206	low
TCGA-22-4593	2.92328767123288	1	0.399914093	7.297505552	0.034809412	1.465735436	0.452701121	2.259014039	1.21520219744858	high
TCGA-63-A5ML	3.7972602739726	0	0.4254597	5.037472	0.07290864	1.68219	0.5689121	0.4106931	0.837389721143312	low
TCGA-33-4566	14.4849315068493	1	0.384456251	1.351597714	0.056470377	0.434305634	0.057120382	0	0.694972986495238	low
TCGA-43-A474	0.967123287671233	0	0.483143	3.720992	0.02310516	4.015987	0.1669366	0.9363639	0.544508620515941	low
TCGA-63-A5MT	1.36438356164384	0	1.884066	2.091675	0.4418109	0.7057187	0.1620613	1.005057	1.09966796801434	high
TCGA-98-A539	0.473972602739726	0	1.674571	2.127489	0.2849828	0.8584401	0.1304047	0.5722607	0.950693051992809	high
TCGA-39-5031	5.04383561643836	1	0.553857998	4.497529989	0.550859087	2.576297944	0.438875495	0.44028759	0.80752743870643	low
TCGA-56-A4BW	1.6027397260274	0	0.429386984	3.17006883	0.152237863	1.56892525	0.360777046	0.433540739	0.748275759835544	low
TCGA-22-1002	0.358904109589041	1	0.4952805	5.468237	0.1374141	0.7273495	0.3188728	0.8764994	1.04712870656059	high
TCGA-O2-A52S	1.06027397260274	1	1.608574	3.573196	0.7840777	1.111824	0.2124383	0.02683756	1.08612654222369	high
TCGA-56-7222	1.53972602739726	1	0.1242448	4.257083	0.1244713	2.161462	0.2300351	0.6457909	0.707755434213677	low
TCGA-63-A5MR	7.44109589041096	0	0.610292094	2.098346094	0.527094922	1.061712674	0.377203095	1.731984387	0.987411502521217	high
TCGA-43-3394	3.26027397260274	1	0.7698809	4.381951	0.6212407	1.556662	0.4401637	0.3072983	0.965853049293921	high
TCGA-56-A5DR	0.010958904109589	0	0.917471639	5.964971432	0.07546654	1.702513756	0.07997021	1.4051971	1.01298607005372	high
TCGA-85-A511	1.24657534246575	1	1.59702041	3.390803569	0.758525108	2.267191316	0.945369171	0.113292829	0.984442453930992	high
TCGA-66-2757	3.66575342465753	1	0.208239322	5.875969147	0.112688849	4.038700374	4.1197782	0.098742659	0.891470430260618	low
TCGA-21-1080	10.2027397260274	0	0.1671772	1.832982	0.07878261	1.222828	0.1086674	0.141203	0.63663486446484	low
TCGA-22-1016	2.25205479452055	1	1.986154	7.605308	0.294362	2.020527	1.193128	0.4836229	1.37366958720037	high
TCGA-94-A4VJ	1.17808219178082	0	1.32820527	4.849044138	0.402689434	2.383364353	0.550267712	7.594015344	2.09854283870357	high
TCGA-18-5592	4.16164383561644	0	0.1700682	2.461328	0.1230509	2.480478	0.03088286	0	0.544352487440287	low
TCGA-85-A50Z	1.35068493150685	0	1.347512911	1.746632245	0	0.426225573	0.174092182	2.21692022	1.05800023441309	high
TCGA-52-7622	2.36164383561644	0	0.830117051	4.452676274	0.495771065	1.611818805	0.227130302	1.832689278	1.09035728881649	high
TCGA-98-A53B	0.167123287671233	1	2.889265026	6.077794834	0.203751896	2.181301353	0.367441847	0	1.15507871352939	high
TCGA-51-4080	0.0328767123287671	1	0.3157083	3.646371	0.120932	0.9545464	0.1793472	0.1254856	0.78150556690579	low
TCGA-66-2794	4.50684931506849	0	0.1530649	2.403586	0.332245	1.93661	0.1591907	0	0.629354179238116	low
TCGA-22-4613	0.980821917808219	1	0.861152409	6.981000812	0.225696591	2.002846568	0.301047666	0.057047522	0.944036589559522	high
TCGA-90-7964	1.17260273972603	0	0.763613592	4.281883622	0.510339059	4.981661053	0.226906961	0.042998108	0.528867661643264	low
TCGA-33-AASI	3.68219178082192	1	0.8095906	6.000746	0.027747	2.454079	0.05212328	2.826395	1.03440947817917	high
TCGA-18-3416	2.66575342465753	1	0.6610908	2.535891	0.1107699	4.414472	0.1702501	0.7279591	0.48504700799503	low
TCGA-85-8580	3.04931506849315	0	0.5732918	6.011858	0.07859344	3.18632	0.2822994	0	0.676473765224736	low
TCGA-66-2754	0.167123287671233	0	0.17081081	0.609082585	0.041815555	3.685507132	0.351668298	0.164882381	0.414120931625805	low
TCGA-92-8063	0.334246575342466	0	1.059215165	2.448862642	0.184588219	2.015891249	0.256063445	1.779182665	0.84799189099967	low
TCGA-90-7766	0.791780821917808	0	0.3432064	5.015922	0.1680381	6.34289	0.3991922	0.4196397	0.415486129855594	low
TCGA-66-2792	2.5013698630137	0	0.7240546	3.401704	0.2771594	1.829205	0.3325077	0.6142063	0.803212188410815	low
TCGA-77-7465	2.71232876712329	0	0.405363	2.865602	0.3529562	1.351492	0.5241341	0.2220857	0.791415679159988	low
TCGA-66-2766	0.0849315068493151	0	0.7781692	2.033228	0.4148682	0.9268201	0.2512152	0.7573432	0.879637180598548	low
TCGA-66-2765	0.167123287671233	0	0.21552693	2.109460005	0.455022426	0.490840746	0.120401961	3.184498625	1.14130919648404	high
TCGA-77-7141	0.0410958904109589	0	0.1568939	4.450361	0.0962237	2.494379	0.1423163	0.2603852	0.644872946821505	low
TCGA-77-A5GA	3.50684931506849	0	0.1581374	2.877037	0.1083965	1.875739	0.1527187	0.2226129	0.63419575508888	low
TCGA-85-8666	1.88219178082192	1	0.459384093	3.08871558	2.233738732	2.656369034	0.157834474	1.61670828	1.23672605386451	high
TCGA-66-2742	1.75616438356164	0	0.1669199	4.547893	0.1144165	3.280997	0.3613719	0	0.578662502064758	low
TCGA-NC-A5HF	0.378082191780822	1	0.6697592	4.654885	0.4855775	2.648105	0.3559364	0	0.760436160560112	low
TCGA-77-8128	3.15068493150685	1	0.3724007	3.602599	0.2376604	1.86843	0.4998711	0.02892332	0.726055652105093	low
TCGA-39-5019	9.27945205479452	0	0.5500864	5.977272	1.083508	1.959947	0.4753422	0.1139298	1.09304761186771	high
TCGA-66-2759	2.08767123287671	0	0.2145245	3.606372	0.7285532	3.546979	0.1332865	0.1098146	0.6093197311091	low
TCGA-66-2791	0.419178082191781	1	0.3201798	4.828939271	0.11705048	1.265932387	0.332993796	0.528848211	0.862915828528845	low
TCGA-98-8022	2.55616438356164	1	1.017037	4.004564	0.1140767	1.725451	1.335225	0.7913404	0.974273172097221	high
TCGA-56-8308	1.41643835616438	0	0.198478133	4.27787566	0.324422936	1.714368724	0.48996746	0.378266327	0.807418523848848	low
TCGA-77-7142	6.1013698630137	0	0.388983259	3.127747459	0.540099702	2.713134494	0.340830391	0	0.658596884481373	low
TCGA-58-8392	1.37260273972603	1	1.340331	4.85549	0.1757589	2.85708	0.3671083	0.02625124	0.762208774309804	low
TCGA-L3-A524	1.34246575342466	1	4.491028	3.115945	0.1991911	1.420536	0.2041006	0	1.3038373864815	high
TCGA-33-AASD	6.16164383561644	1	0.9556608	2.60939	0.8952553	1.34347	0.132521	2.893892	1.26274623579411	high
TCGA-63-A5MJ	4.9972602739726	0	0.771624356	1.701353016	0.252959689	1.551960038	0.147042975	0.018890949	0.680654399372895	low
TCGA-22-4604	1.09315068493151	1	0.8246713	3.124114	1.85432	0.6460253	0.3023049	0.03471864	1.35376822144883	high
TCGA-22-5478	0.0657534246575342	1	0.3021656	8.461187	4.28224	2.747827	0.2648751	0.1361165	2.55424570651748	high
TCGA-85-8354	2.72602739726027	0	1.495534	2.098391	0.3661161	2.660881	0.1785521	0.1804535	0.694505052896578	low
TCGA-85-8070	2.63013698630137	0	0.7065752	10.77055	0.07451189	7.048642	0.0538354	0.2448391	0.540025027021688	low
TCGA-77-8144	2.28219178082192	0	0.341521	1.246196	0.05650645	0.6146246	0.122479	0.7692245	0.734169725173846	low
TCGA-33-4538	8.16164383561644	1	0.575803332	2.016513397	0.326377212	2.959607417	0.171099343	0.299286936	0.578865952561265	low
TCGA-77-8008	7.23013698630137	1	0.8260797	3.407563	0.8089179	0.8709782	1.243708	1.010051	1.26021311982912	high
TCGA-22-5480	5.94520547945205	1	0.4847776	4.175507	0.2064254	1.103567	0.5238224	0.1488939	0.867644840006236	low
TCGA-77-7335	5.84383561643836	1	0.1565128	2.393534	0.4291315	0.9406108	0.1860304	0	0.75124159284278	low
TCGA-77-8154	5.04383561643836	0	1.654231	1.641704	0.01181151	5.94098	0.2304155	0	0.378913976512944	low
TCGA-56-A4BX	1.10958904109589	0	0.5430144	5.480028	0.0510881	5.422176	0.430283	0.02398153	0.471173820283164	low
TCGA-66-2787	3.33424657534247	0	0.431058	5.489229	0.2462266	2.973099	0.2063647	0.08090776	0.690014283209955	low
TCGA-56-8201	1.08767123287671	1	0.614060049	3.262178823	0.738934534	0.345298653	0.166247971	0.276615507	1.04217873625952	high
TCGA-66-2763	0.0821917808219178	0	1.417670834	4.502191493	0.145762969	3.076638182	0.470406296	1.117581317	0.827746065765097	low
TCGA-39-5037	4.63013698630137	0	0.6349144	2.296914	0.07019466	3.141968	0.0304297	0	0.514564575408903	low
TCGA-22-4609	0.797260273972603	1	1.215086	6.479939	1.287775	1.182579	0.3971675	0.4631502	1.52450775786777	high
TCGA-56-A49D	1.74520547945205	0	1.431061	6.279138	0.3395532	2.328548	0.4579489	0.06198556	0.977636243980625	high
TCGA-33-6738	5.27945205479452	0	0.240896532	8.733634873	2.469984896	6.238618503	0.074564736	0	0.911842279768565	low
TCGA-85-A512	1.27397260273973	0	0.2601165	3.330589	0.5536648	0.6928527	0.3783306	0.2775189	0.921347593818465	high
TCGA-43-5670	2.32602739726027	0	1.053156723	4.138851388	0.122464193	1.204582565	0.304561953	1.56726482	1.03789993124458	high
TCGA-77-A5GH	3.23835616438356	0	0.3726861	3.061147	4.133815	0.6965791	0.8758786	0.07631083	2.4680573772674	high
TCGA-92-7340	0.224657534246575	0	0.348673631	2.603212163	0.276737955	1.131896412	0.261746516	1.756669728	0.901690711577664	low
TCGA-33-4583	12.6054794520548	1	0.1215215	0.7348221	0.1499361	4.996929	0.014444	1.204319	0.380157308200092	low
TCGA-96-8170	1.45479452054795	0	0.383689563	3.866853374	0.796314321	1.432758466	0.278698304	0.024005633	0.89339530169239	low
TCGA-66-2771	1.58356164383562	0	0.6600744	1.61935	0.4327811	5.718896	0.1236537	0.03231995	0.375146773091761	low
TCGA-NK-A5CT	5.47123287671233	0	2.44561	2.449213	0.07249132	2.048888	0.1531984	2.530871	1.07920918503062	high
TCGA-39-5034	3.03287671232877	1	0.3280004	4.398333	0.1070621	1.432714	0.2042123	0.6332326	0.81326013098497	low
TCGA-58-A46L	4.72054794520548	0	1.785888	4.264679	0.2539731	1.781383	0.3589211	0.01669064	0.933698323574291	high
TCGA-34-5236	0.756164383561644	1	1.185659	4.895299	4.702985	0.8353757	0.1769935	0.7087631	3.56475118985191	high
TCGA-85-A4JB	2.58082191780822	0	2.07306	5.509596	0.1966156	1.031006	0.5501451	1.497686	1.4149689743698	high
TCGA-63-A5MM	1.24931506849315	1	11.44059	2.591654	0.8396827	0.640022	0.2470042	1.946164	5.78691939037983	high
TCGA-NK-A5CR	6.96438356164384	0	1.382031	2.634637	0.1867962	4.710072	0.8213382	0.04384249	0.528454393291972	low
TCGA-39-5039	1.49041095890411	1	0.1584731	5.504439	0.2715665	1.052644	0.09888924	2.034539	1.09774234336831	high
TCGA-66-2789	0.336986301369863	1	1.359056699	7.422826737	4.052353989	2.625319854	0.703839336	0.721537926	2.98762335844507	high
TCGA-21-1070	9.96164383561644	0	1.20461493	2.025413092	0.726985881	4.659287454	0.233445676	2.713213226	0.727322110396085	low
TCGA-66-2782	1	1	0.2063417	2.72938	0.30645	0.8974209	0.3040163	14.6591	4.06822979920055	high
