# Supplementary material for: Identification of a novel intermittent hypoxia-related prognostic lncRNA signature and the ceRNA of lncRNA GSEC/miR-873-3p/EGLN3 regulatory axis in lung adenocarcinoma
Source: PeerJ. 2023 Oct 10;11:e16242. doi: 10.7717/peerj.16242 (PMC10573295; doi:10.7717/peerj.16242)
Supplement: Supplemental Information 1 [file peerj-11-16242-s001.zip › code files/immuneRisk.txt]

id	futime	fustat	B cells naive	B cells memory	Plasma cells	T cells CD8	T cells CD4 naive	T cells CD4 memory resting	T cells CD4 memory activated	T cells follicular helper	T cells regulatory (Tregs)	T cells gamma delta	NK cells resting	NK cells activated	Monocytes	Macrophages M0	Macrophages M1	Macrophages M2	Dendritic cells resting	Dendritic cells activated	Mast cells resting	Mast cells activated	Eosinophils	Neutrophils
TCGA-NC-A5HP	770	1	0.0127771509619632	0	0.00518708899974491	0.0482075061728005	0	0.0870724441872941	0	0.0298245679041536	0.0259884469626454	0	0.0687915373399318	0	0	0.525661556062403	0.0411321165187378	0.0956058417815794	0.000594947700973827	0	0	0.0591567954077728	0	0
TCGA-22-5482	357	1	0.158792171345078	0	0.146392544907695	0.0458382188354134	0	0.0622979694757189	0.0140276926891269	0.0342808588767847	0.00441179015472063	0	0.00158495027288806	0	0	0.285837076217579	0.0203432851952799	0.138740412701881	0.0288570154134363	0.0100426317900035	0	0.037296517061406	0.00807774344056	0.00317912162242857
TCGA-43-A56U	432	0	0.142518880512196	0	0.326808533983841	0.12004499002535	0	0.0687513286475667	0.0726913343623237	0.0316500059109769	0	0	0	0.0151210281114577	0.00855891676569964	0.0824899462786954	0.0495889477481231	0.044779719832928	0.000357992656627643	0	0.0366383751642141	0	0	0
TCGA-66-2771	578	0	0.0744899990424135	0	0.164224790430706	0.128522379696575	0	0.0582231432622483	0.0541618839768325	0.0459483345099419	0	0	0	0.0187335890524674	0.00770365325217313	0	0.0809793741669424	0.177368640781952	0.071352877724097	0.000817453307458613	0.0474418377692849	0	0	0.0700320430269071
TCGA-77-8143	803	1	0.00827643920313685	0	0.0763156604904845	0.121359074989008	0	0.101378690465001	0.0523255845930283	0.0468864716228738	0.00611795100837168	0	0.0226589992605262	0	0	0.290919789799193	0.0705916383424903	0.0967245080226217	0.00254442428212827	0.0404274733602368	0.0634732945609002	0	0	0
TCGA-63-A5MN	345	1	0.0230275401102336	0	0.125646851047992	0.142851110906245	0	0.194578028292547	0.0766330187893809	0.0311216134750341	0.0273615484627893	0	0.0137061294150528	0	0.00787903845469603	0.0520017213107755	0.116960038536258	0.0620942225459644	0.078009853946133	0.00547849201757604	0.030143011858981	0	0	0.0125077808303413
TCGA-39-5029	740	1	0.15741890953604	0	0.170871378802066	0.123171079303151	0	0.0332720849424912	0.0342190885118765	0.036529895904292	0.0240720847474263	0	0	0.0237678216386617	0	0.15377832124162	0.117638694032271	0.0680114955425297	0.00286458590591036	0	0.053111848937348	0	0	0.00127271095431696
TCGA-39-5024	2510	0	0.030689954090773	0.0199783754614737	0.0139039886695861	0.0979938306670313	0	0.196380961564899	0.00102447248814638	0.0654110088460704	0.0296454519043313	0	0	0.0649744458114559	0	0.130908156457291	0.186959201118886	0.0389544971141365	0.0488214509603104	0.0377750074767116	0.0365791973688977	0	0	0
TCGA-63-A5MV	1100	0	0.127393784289331	0	0.136672040514866	0.025951630556086	0	0.164218591466679	0.0002519093790861	0	0.0214082759831983	0.0141024601115375	0.00230196101706941	0	0	0.258020494297156	0.00967777064830316	0.172861768541423	0.016478704699206	0.0182715353748181	0.0312083319379268	0	0.0011807411833141	0
TCGA-51-4079	12	1	0.110364674634717	0	0.182549789150873	0.102565364895982	0	0.079560923659868	0.062459068870397	0.0207276103017312	0	0	0.00124171571046182	0	0	0.119194591016961	0.121627235039337	0.116975886072508	0.0419798415512816	0.0127209799823027	0.00755452193698809	0.00589320441197909	0	0.0145845927646131
TCGA-60-2709	1505	0	0.0828573214747274	0	0.0806284560581732	0.102301021158107	0	0.0643236064660266	0.0247471648356255	0.0457055547764686	0.0140161027378295	0.00495892911945622	0	0.00920407187751687	0	0.355640844879372	0.0542224632864054	0.112829617246787	0.00763176851280283	0	0.0409330775707029	0	0	0
TCGA-O2-A5IB	340	1	0.235090752816951	0	0.0960788911202758	0.0997950040256981	0	0.0754404632369383	0.037295075458448	0.0413401266803956	0.00203933420144756	0	0	0.0134694678275847	0.00541290696059116	0.100292465555735	0.0852535709383636	0.122871330759065	0	0.0549926756532435	0.0306279347652633	0	0	0
TCGA-63-A5MB	3123	0	0.165023614237982	0	0.0651329450128878	0.130196464295133	0	0.0707139055719499	0.0605166174137745	0.0944587951564526	0.00489774343391558	0	0.00890148668043415	0.00835856244878096	0.00206726494043423	0.0916866112643805	0.130910730487388	0.0923778868444008	0.0659237126828483	0	0	0.00317176829632498	0	0.00566189123291266
TCGA-34-5234	2271	0	0.0501521719533936	0	0.0468221251634905	0.152780387944417	0	0.127954191744952	0.0468476878346733	0.0222679481839143	0	0.0405292085914005	0	0	0.0140795831489582	0.0186136401757072	0.0687124236866846	0.184183001905438	0.117262934897149	0.0316103212157614	0.0699201310759907	0	0	0.00826424247807016
TCGA-33-AASL	826	1	0.0508134525966641	0	0.0580931246961685	0.0995825284640396	0	0.245759404059247	0.0266431035066998	0.0123033914361953	0	0.00949367120737053	0.00110006577822814	0.0292089341559286	0	0.155116718768603	0.0812731194739151	0.0845091256663228	0	0.138484610409132	0	0.00761874978148602	0	0
TCGA-22-5489	1912	1	0.07141035754767	0	0.155137351028821	0.0853216831575347	0	0.164724334883347	0.0259178142008391	0.0337463013139366	0.0526458241199579	0	0	0.0208909675356984	0	0.177228586661116	0.086439255698652	0.0880368158947269	0.00219143930603432	0	0.0316788700967096	0	0	0.00463039855495573
TCGA-NC-A5HD	2	1	0.0560262128186372	0	0.241340125802578	0.0616541430240278	0	0.0179631123526636	0.0314127773434477	0.078507486504745	0	0	0	0.04704034953361	0.00129567268025055	0.136144029174666	0.0119144004821124	0.0565243589200565	0	0.181272147472592	0.0687193812959207	0	0	0.0101858025946929
TCGA-56-8308	517	0	0.118966564857393	0	0.11817231884005	0.0853673467013957	0	0.162747933394153	0.0159222024026429	0.0154673547275545	0	0	0	0	0	0.269724278829296	0.0037773798703193	0.139278200243334	0.000730478723158556	0.0299194173795821	0.0179217893805661	0.0187737360919826	0	0.00323099855857114
TCGA-85-A53L	377	0	0.0360804626228676	0.0277651038396906	0.0357687269130565	0.0704866028437922	0	0.247206275545596	0	0.00948927320695227	0	0	0.0306666441828684	0	0	0.294564086686272	0.0149901112165636	0.0420417646039174	0	0.0828471359454571	0	0.108093812392966	0	0
TCGA-56-8504	510	0	0.078770235600425	0	0.00752769405257706	0.111669282871311	0	0.130873018552052	0.0614453655129304	0	0.0238893355710109	0	0.0143883514121152	0	0	0.284051677881408	0.0812704101197976	0.151318926372	0	0	0.0546485347407092	0	0	0.000147167313664716
TCGA-NC-A5HH	37	0	0.0514479671360569	0	0.0142120938267979	0.258501950947649	0	0.0570617793230404	0.0403251522852575	0.131255550054256	0	0	0.0133155925712963	0.0149829072693359	0	0.140632342511134	0.144053793767571	0.110653005014606	0.0235578652929977	0	0	0	0	0
TCGA-22-5479	2625	1	0.129716522459426	0	0.199384840892469	0.107007047637248	0	0.0477494027375978	0.0562148075796263	0.0225333504381648	0	0	0.000246435681576004	0.029759379507962	0.00368399735972989	0.123856594503985	0.135878743674186	0.0571542801036787	0.0458663564357766	0	0.0409482409885746	0	0	0
TCGA-21-1070	3636	0	0.0947041428275305	0	0.137929599273657	0.0916009200180108	0	0.156246056398418	0.0676571354337964	0.0537851231083168	0	1.71098073667393e-06	0.0305031749164083	0	0	0.0767646319016787	0.0889963948585364	0.111349362461033	0.00362036997960308	0.0358459792867372	0.0145637046692908	0	0	0.036431693886247
TCGA-34-2600	1874	1	0.196472564207055	0	0.0621061033834856	0.14864867501461	0	0.0759310578774767	0	0.116671342188979	0	0	0	0.0419062455723272	0.00795329560243485	0.110055743647395	0.0704928321038445	0.0616975279920856	0.0454747930638247	0.0133783441741856	0.0331607562816726	0.00728776805970766	0	0.00876295083091587
TCGA-94-A5I6	538	0	0.106652882996126	0	0.05125732347578	0.0254352131372633	0	0.0819705206771452	0.00513288432992714	0.0137912763567531	0	0	0.00501225735232431	0.0102476385318177	0	0.411850939630917	0.0369584206921273	0.0797116992063475	0.0833450443602236	0.0222234021039529	0	0.0553151425320533	0.0110953546172417	0
TCGA-68-A59J	448	0	0.0434787257957354	0	0.00952835439709767	0.183229105986423	0	0.00666604654885039	0.130785750708593	0.0660270754407582	0	0	0.0212027242715131	0.0673758104395249	0.0173411015907609	0.0676338968453956	0.129794408215631	0.105782275633583	0.0393945632406389	0.069557078897677	0.0328428821145284	0	0.00936019987329	0
TCGA-66-2768	61	0	0.00124325522217834	0	0	0.111188696462163	0	0.0739517675628197	0.0151169225173658	0.0240191258594214	0	0	0.0151515157738502	0.0233084195842586	0	0.227151620235246	0.0840887203181691	0.217665830996736	0	0.0498982860986875	0	0.105057386611707	0	0.0521584527573964
TCGA-66-2742	641	0	0.154209442122918	0	0.155993240549947	0.0491029264734239	0	0.052236623553932	0.0390605289730048	0.0226986219599178	0.000526901209167516	0	0.0138792670697119	0	0	0.112680952416906	0.0886847280514057	0.10281812228169	0.0511198576223247	0.00498947193302946	0.0378036663414183	0	0	0.114195649441204
TCGA-63-A5MM	456	1	0.0115591067330255	0	0.00378220968789312	0.14785899398789	0	0.164028443123412	0.146921221193224	0	0	0	0.0889494382418808	0.000932732107799465	0.00897385023302199	0.0477052695768822	0.140510212032569	0.158873890720299	0.0402044501890774	0.00906495367893252	0	0.00406806527490034	0.00629924648222899	0.0202679167369637
TCGA-77-8139	3166	0	0.0300305253303173	0	0.114942100691794	0.077112916177209	0	0.125461287286904	0.0627388922264973	0.0527366877137303	0.0312090373232095	0	0.0423297852070662	0	0	0.232754739921402	0.0446082236627134	0.151685471903011	0	0	0.0297940870897483	0	0	0.00459624546639872
TCGA-66-2767	61	0	0.0256004516947411	0.016441346985262	0.0299249219761013	0.199627431588992	0	0.108172723929918	0.0928379119727619	0.0644242929334412	0.0261695938267482	0	0.0108424193002903	0	0.00473686920056542	0.0952693509431466	0.0730606480192233	0.158787552810208	0.0362629588499453	0	0.041816618646039	0	0	0.0160249073226169
TCGA-85-8479	468	0	0.000455602275474323	0.0197153773255996	0	0.0463285164881996	0	0.0325112634857891	0	0.0600253992496359	0.0180772627411059	0	0.00117559037140082	0	0	0.519689811895622	0	0.0889068009927903	0	0.12227186626216	0	0.0698834849010027	0.00903457163834399	0.0119244523728762
TCGA-34-2596	80	1	0.156365173315927	0	0.116028926816555	0.0964387219887663	0	0.183754197832419	0.0389002966690434	0.0561809429345826	0.00355904106894363	0	0.00845067434516412	0	0.00300368503878208	0.135375463995827	0.0577377941335537	0.0957661632761662	0.00308812547908691	0.0147782321203605	0.0204529776395524	0	0	0.0101195833452699
TCGA-34-2608	1000	1	0.0188580290917992	0.0086402671897124	0.074620717229694	0.0764275221320628	0	0.154729363060894	0.000878111978744028	0	0.0271030249693455	0.00665795833550193	0	0	0	0.305802077570761	0.0565170402843356	0.159096010833213	0.0352876852834289	0	0.0619672345869854	0	0	0.0134149574535221
TCGA-56-7822	532	1	0.141203778703778	0	0.0350469248502504	0.0580402062442801	0	0.104648121446742	0	0.018668498055663	0.00769424838274965	0	0	0.0215285614341272	0	0.203953240776916	0.0260414537743993	0.252891420240682	0.0367118646625734	0.012508233743932	0.068734570448319	0	0	0.0123288772355873
TCGA-96-8169	557	0	0.131679940184061	0	0.165217076142714	0.0320370341299871	0	0.193874044854306	0.0187219538372739	0	0.0320168605629194	0	0.00429235861434714	0.00322713632260749	0.00916919943197628	0.122068933336642	0.0423928013133311	0.110111765089458	0.0593463777414772	0.00809086385008285	0.0567209318293819	0	0	0.0110327227594352
TCGA-33-4582	3149	1	0.156989856621743	0	0.106997129630156	0.176959419414403	0	0.0410022039103617	0.0487219145778543	0.0793217314641501	0.0022417896758477	0	0	0.0364392654143174	0.0183314888403928	0.0363540025800228	0.090377621763458	0.0853397012128415	0.0632725771311262	0.044883981103337	0	0	0.0127673166599888	0
TCGA-66-2777	61	0	0.0842272133918967	0	0.0425081008969634	0.0374789966904333	0	0.0799326514778983	0.0594347899117168	0.0110721679992433	0.0031992156250867	0	0.0201563267605288	0	0	0.431928678552862	0.00489606490126055	0.14583085694544	0.0306698298729053	0.0208655506918379	0.0165715959721687	0	0	0.0112279603097581
TCGA-18-3421	2645	0	0.0689490158990476	0	0.00793171137641888	0.26893734359174	0	0.0516543573031544	0.0700765410424897	0.0449277177556821	0	0	0.00213315358876473	0	0.0057666364693779	0.0576031858498173	0.111088433484885	0.151249396765673	0.0461646120430794	0.0565420351635634	0.0522113706351208	0	0	0.00476448903118577
TCGA-O2-A52N	1006	1	0.0981994923149451	0	0.0198096000961375	0.102880050514281	0	0.180699286651811	0.0522891513247015	0.042208684820416	0	0	0.0115509398402432	0.0417093926136214	0.0193529178737205	0.105513807421335	0.143118527427711	0.115862518829839	0.0176132295214656	0	0.0491924007497723	0	0	0
TCGA-85-8052	734	0	0.00658973024850548	0.0190233996407509	0.0135025688119878	0.0570915081878474	0	0.0827023915206337	0.044711040257762	0.0378655970730282	0.0193098832798541	0	0.00642516813018063	0.00141272030962367	0	0.4288212070646	0.0184388846362441	0.199576240916281	0.0222830385450611	0.00291755274624447	0.0384323904532859	0	0.000896678178109329	0
TCGA-56-7579	951	1	0.0662478231645173	0	0.0335687413071607	0.00526464815071714	0	0.0496190318509857	0.0160022794122995	0.0102440077005456	0.0129932061594068	0	0.0101624802552095	0	0	0.443739144437051	0.024110894963178	0.192813252549344	0.0861187978439855	0	0.033525443040108	0	0	0.0155902491654908
TCGA-22-4607	587	1	0.190739680012734	0	0.13408221309602	0.0337838600586283	0	0.126352625374188	0	0.0135584530859843	0.0187572087114746	0	0.0190578173763801	0.00379536847753881	0	0.173787787382065	0.0366347161167485	0.139061316250528	0.00384961434317049	0.0213268533670847	0.0313196510703218	0	0.00966706992956957	0.0442257653475644
TCGA-18-3407	136	1	0.0405511068320755	0	0.119936698440841	0.140396684121112	0	0.122613072901292	0.0267692057065944	0	0.0132131522717042	0	0.0360568313024925	0	0	0.230794538787704	0.0622685060862671	0.068642770129135	0	0.0695992681761757	0.0359337382269487	0.0228836485149471	0	0.0103407785027108
TCGA-66-2769	215	1	0.084748204779462	0	0.0877590197784333	0.0469830116718681	0	0.120669693033499	0	0.0463981224068737	0.0022537796424123	0.0131519140508663	0	0	0	0.294614992578522	0.0622557993444697	0.129583974600575	0.0355190329094025	0	0	0.066744676927388	0	0.00931777827622779
TCGA-33-4586	428	1	0.19712686375814	0	0.0703267358269658	0.000281549922775654	0	0.120668504821908	0.00478436309286306	0	0.00511525757228388	0.0255679509410851	0.014271747546994	0	0.00780645949449213	0.294603678656806	0.030847933936936	0.136429061770207	0.0474988413037617	0	0	0.0446710513547821	0	0
TCGA-66-2794	1645	0	0.0424894944966109	0	0.00926900527115602	0.334246261331207	0	0.00255953855243934	0.115459238274872	0.0276972700928944	0.00727671011627415	0	0.0518497256755426	0	0	0.0836508477485903	0.110207565817312	0.100007164601285	0.0643756765548797	0	0.0509115014669365	0	0	0
TCGA-NK-A5CR	2542	0	0.200090814243916	0	0.262467528605287	0.0670683770839273	0	0.0787182371591952	0.00604492963684802	0.0201942142019281	0.0106579163152257	0	0	0	0	0.183810146900466	0.0112404891646074	0.0933287070489888	0	0.00572606114306055	0	0.0585461335745256	0.00210644492202412	0
TCGA-58-A46J	2589	0	0.119566732791916	0	0.0298183916617563	0.103893708573912	0	0.0852828861671045	0.0206804008090804	0.0611479019029509	0.0243091335516457	0	0	0.0180413224820382	0.00797934201748014	0.0716552623434963	0.0426452622759076	0.167721799362472	0.0306094409370328	0.0586830429373942	0.0999574181440046	0	0	0.058007954041808
TCGA-96-8170	531	0	0.167334080037567	0	0.103703110136209	0.0479533650491899	0	0.173303689056841	0	0.0227569557316827	0.000573103420587395	0	0.0577083425149579	0	0.0217969869946587	0.150454796498636	0.00778612940446141	0.140586121607891	0.00461753306047918	0.0299113269318831	0.0250264925719424	0	0	0.0464879669830141
TCGA-77-6845	708	1	0.200686323797419	0	0.0401525175318279	0.0715344336554317	0	0.065762493508618	0	0.028226311797224	0	0	0	0	0.00661575438404752	0.114179755493049	0.0167152737888462	0.183522945020814	0.183247264412671	0.0336478989749288	0.0126595626971204	0.0257674509433514	0.0130196107519383	0.00426240324271257
TCGA-85-8580	1113	0	0.0945398619254013	0.0753122313830967	0.044582437152974	0.103177858053978	0	0.116001959898672	0.0629802197461194	0.0279570147650291	0.0457003078606339	0	0	0.0119715199892358	0.00859080845472017	0.241135228183417	0.0455532202038188	0.0327614285092533	0.0242304096701096	0.0202561280158915	0.0452493661876493	0	0	0
TCGA-85-8276	1050	0	0.0794703612112039	0	0.14958401263003	0.110869972197766	0	0.107930443111774	0.0456629942404681	0.0370242017181475	0.0178336945000832	0	0	0.00114147104931592	0	0.239334320223521	0.0909874916454788	0.0935470047795959	0.00626619006861324	0	0.0203478426240023	0	0	0
TCGA-58-A46K	1045	1	0.0488445390843065	0	0.059155635293909	0.200984621421119	0	0.0910484079581854	0.106482635106435	0.0638638336427906	0.0266556966427716	0	0.0728037688940539	0	0.00367522536500059	0.0531239892051946	0.126753698995836	0.0772078523623479	0.0468444485476225	0	0.0225556474804279	0	0	0
TCGA-43-2581	1176	0	0.110113394439359	0	0.0890876795695085	0.0051315523197549	0	0.211117603826096	0.0187824767498233	0	0.0321077306624112	0	0.0389677847022838	0	0.0162900715423678	0.232303190008669	0.0441829340650803	0.104527874985682	0.0417762182392443	0	0.0381163346081338	0	0	0.0174951542815864
TCGA-77-7463	1423	1	0.0741719976101087	0	0.0491347853360925	0.028116220701845	0	0.158190629718499	0	0.0439567687115702	0.00834560071727291	0	0.0198320266674486	0	0	0.266304407990933	0.0655414913801466	0.124736221982	0.0627799686785323	0	0.0426079168500867	0.0501506771650854	0	0.0061312864903786
TCGA-66-2757	1338	1	0.0185997780953783	0	0.0737904316661477	0.251857618009362	0	0.0204795489173493	0.0889448954970733	0.0552275930794169	0.0145450143141692	0	0.00954463232773394	0	0.00359062301421178	0.125772754005648	0.072762823852267	0.180471067274725	0.0110977816175633	0.0384115740508933	0.0343863589316621	0	0.00049587934299752	2.16260034012478e-05
TCGA-77-8007	198	1	0.034645773868372	0	0.0146776110534039	0.112876524312332	0	0.098420837078452	0.0409648711710474	0.0216256285695357	0.0267852917887726	0	0.0181534608112633	0	0.0089745179931624	0.261345345643939	0.0419364106830443	0.297190870435969	0	0	0.00212350821073707	0.0037820580152907	0	0.0164972903646789
TCGA-96-7544	2160	1	0.0823813217637355	0	0.0899115063834575	0.043088427628208	0	0.201606308669755	0.0580240680954111	0	0	0	0.0362568791442082	0	0.0405074471944389	0.11117512294282	0.108422456108456	0.0977483124117932	0.0925558993235347	0	0.0292330953288643	0	0.0024668751791353	0.00662227982618186
TCGA-34-7107	34	1	0.14890277596674	0	0.102757433252992	0.0784308171762518	0	0.0977976755220059	0.00551904839127462	0.0328181842860653	0.0113082020584258	0	0	0.0316845629897548	0	0.18267679618518	0.0731189355614436	0.199474561179007	0.00331857747491327	0	0.0321924299559471	0	0	0
TCGA-34-5240	1541	0	0.024435658396701	0	0.0223322836184889	0.0910965468759823	0	0.105639925152087	0.0674263437456751	0.0197548978524989	0	0.019436987655982	0.000465633672783078	0	0	0.259787784677994	0.0486024583102703	0.250723032395067	0.0130132747213721	0.0139482847953814	0.0472313025092992	0	0.00500105720933544	0.0111045284110831
TCGA-52-7622	862	0	0.112964214934672	0	0.0583987903396185	0.0839554958899864	0	0.162855431434957	0.0288563651158695	0.00980845056660176	0	0	0.0183611023104149	0.0240716937654562	0	0.167988737795978	0.0877933277734694	0.113649477486062	0.0252975176440016	0.00547150762809727	0.093410701893448	0	0	0.00711718542136846
TCGA-60-2707	667	1	0.0908116786108855	0	0.0801693134064211	0.0322495537013718	0	0.147531179724984	0.000750278563943972	0.0179602138872444	0	0	0.0231492037278844	0	0	0.319016453609596	0.00199439953221236	0.0910897602147067	0	0.0478192624669348	0	0.0322149544275708	0	0.115243748126245
TCGA-18-5595	827	1	0.178902057691331	0	0.0847021046126503	0.0852651605760848	0	0.0470472486702791	0.0408721039690422	0.0500989742701732	0.00424339855720439	0	0.0420776864022184	0.0177927109303525	0.0140663071967518	0.120590156134568	0.0806104680372628	0.0873640675125931	0.0447150463679118	0.00127037112301461	0.0804537290847376	0	0.0199284088638243	0
TCGA-66-2756	30	0	0.0210261816333199	0	0.086120740513072	0.153993113999678	0	0.17599977385975	0.00618769651712366	0.0603060218541629	0.0104858506115418	0	0	0.0549578576721375	0.00779189030114255	0.13276769347348	0.0790766672356807	0.157174243770039	0.00218688208536279	0	0.0464792400277972	0	0	0.0054461464457114
TCGA-96-A4JL	842	0	0.110127909279189	0	0	0.19630322636418	0	0.147701965215113	0.0783484744352711	0.0326377646998392	0.0275310609464925	0	0.00149210877372489	0.0168674964593394	0	0.122136892116581	0.128647173500159	0.0704096116033194	0.0134165900885082	0	0.0479078361739459	0	0	0.00647189034433821
TCGA-21-5786	1032	0	0.0919429693326295	0	0.232510756814638	0.0993354148514679	0	0.0715248692436987	0.0233617572404156	0.0353986674453476	0.0110168999672477	0	0	0.0109975815424414	0	0.225741566245525	0.0833980888981512	0.0795770606813233	0	0	0.0268034770246544	0	0	0.00839089071245919
TCGA-85-6798	195	1	0.13609158110261	0	0.138198768678252	0.0473440804558702	0	0.10105147025815	0	0	0	0	0.0298424432371221	0.00563735106722706	0	0.222054049614204	0	0.196014180923263	0.0234533324888594	0.0535180495922939	0	0.0467946925821488	0	0
TCGA-56-A4BW	585	0	0.102668104620623	0	0.0828629196566431	0.0868649946038947	0	0.140478824283175	0.00866014203357836	0.0626911525102741	0.0302007685593457	0	0	0.0368529739939446	0.000143829005271872	0.165493084240262	0.0648509408427737	0.0708893865882895	0.0122785038885918	0.0243334605031122	0.0935295690888626	0	0	0.017201345581358
TCGA-94-8491	810	0	0.117172514610056	0	0.169077471158277	0.109253312245711	0	0.211236259341924	0	0.0070780151523252	0.0501762969430521	0	0	0.0189763313582127	0	0.10790508334858	0.0326011554080548	0.0642299247440907	0.0660281462036697	0.00249385587839347	0.0315358545264529	0	0	0.0122357790812001
TCGA-56-8625	315	1	0.0602584267814066	0	0.080559958531116	0.112359746787803	0	0.106532688143008	0.0654217224429986	0.0362332758227554	0.0300049397207351	0	0.0393321089599913	0.00979723147020316	0.0154417892410281	0.129880242155292	0.0904621753953684	0.129703858611959	0.0445138549263937	0	0.0489545121177088	0	0	0.000543468892234007
TCGA-22-5474	445	1	0.0691930884887293	0	0.171876773048502	0.157041178072694	0	0.000500489158110525	0.0458756551348743	0.034209703735033	0.0468183497082046	0	0.0409252103778317	0	0	0.126654347044354	0.139350252572906	0.106122283355871	0.014900832057894	0	0.0416418037132454	0	0	0.00489003353175023
TCGA-98-A53C	822	0	0.14089501917466	0	0.093174621318324	0.138629650260953	0	0.244612094792188	0.0395305538978848	0	0.00226031773354302	0	0.0121032260315613	0	0.0227778492995478	0.0433718479439278	0.0263444829567661	0.0922521297586412	0.00158183097666134	0.0356771538154081	0.10096787169292	0	0	0.00582135034701409
TCGA-18-3414	716	1	0.159432152747313	0	0.0377723635476252	0.186495524634517	0	0.138642710794245	0.000493851094954125	0.0576886135202224	0	0	0	0.0164869030216295	0	0.0119875888193932	0.0516347170721553	0.0822254681964802	0.0600502572151034	0.0169762820399102	0.0475022155369335	0	0	0.132611351759517
TCGA-34-5928	1196	0	0.0756581268361145	0	0.0103259751629054	0.0680440507949524	0	0.161127958774581	0.00746409573963724	0.000118674473626986	0	0	0.0164806033861287	0	0	0.320059744889419	0.173660862648572	0.109019672525551	0	0	0.0396242672976487	0	0	0.0184159674708622
TCGA-34-A5IX	1031	0	0.0538039951862412	0	0.0278075214752317	0.0886849893521768	0	0.0796611420945558	0.0229677286579507	0.0428319199965303	0	0	0	0.0343849338505196	0	0.309851066147525	0.0671630209000098	0.0749808142918774	0.0632536727006531	0	0	0.11936489038542	0	0.0152443049613088
TCGA-60-2719	1297	0	0.0680908797962374	0	0.0619896337639299	0.106475428376541	0	0.130850365585031	0.0352962042509548	0.0309992016144273	0	0	0.0240524113583619	6.48466475186242e-05	0.0194572290733033	0.20019560893744	0.062753855278736	0.159270481716635	0.0288739708037372	0.0130398231746707	0.0449578111000423	0	0	0.0136322485224326
TCGA-22-1005	1953	1	0.0508641172891971	0.00490439255468795	0.381563332366919	0.168169456505392	0	0.0115256333634696	0.0440511111965124	0.036285260013633	0.0539324101141272	0	0	0.0137683631721981	0	0.0746676596867577	0.0793098159872915	0.035857875542949	0.00394364174412155	0.000823053595230268	0.0353993039151878	0	0	0.00493457295232568
TCGA-92-8065	70	0	0.040197664314107	0	0.102881129001802	0.099127724798117	0	0.151668679437664	0.0350429676259145	0.0407026704847464	0.054222058137733	0	0.0141957273284575	0	0.0369731563801474	0.143251040135371	0.0598891411577406	0.170164121834486	0.0298843399714998	0	0.0198979217825454	0	0	0.00190165760966796
TCGA-77-7337	3253	1	0.0874394631761084	0	0.0589167864273743	0.053844184456767	0	0.201364375590777	0.0481024986117117	0.00822216705198694	0	0	0.043655116365359	0	0	0.239671320512046	0.105866913830997	0.128804056272427	0.00442570381669343	0	0	0.00695331997377904	0	0.0127340939139728
TCGA-33-A5GW	9	0	0	0.010142357572049	0.0147244730511142	0.0578215936566683	0	0.0564094412299522	0	0.0351553940750377	0.0056939444858094	0	0.0253801580990884	0	0.100498731584011	0.0612173507388398	0	0.133914890797992	0.210864342676509	0.207222721473032	0.0409519818019628	0.0328604508290945	0.00218660052513266	0.0049555674037056
TCGA-22-4595	734	1	0.1111253926949	0	0.138231605019048	0.0921133963547367	0	0.109722829063388	0.0150449481165254	0	0.0129949209451771	0	0	0.0633601761303913	0.000748414056853755	0.0787295644577329	0.057431611816219	0.164675398748709	0.0418806002806569	0	0.0776664766488173	0	0	0.0362746656668449
TCGA-77-8130	4765	0	0	0.00133250899114137	0.0689111188840971	0.0190567754682267	0	0.10237319280528	0.0144593479065513	0.0205462461608631	0.0122666271469953	0	0.00725695121226587	0.00754533113563707	0	0.453016181696705	0.064639329096455	0.148090008973984	0.0543784723231961	0.00692526027419744	0.0113545206025764	0.00784812732182811	0	0
TCGA-77-A5G6	678	1	0.172919821360427	0	0.106495940722356	0.0673105883825995	0	0.16961439258884	0	0.0297787476560075	0.0215907595272955	0	0	0.0467989991842701	0.0288031856629184	0.00205436790865701	0.0706541105408237	0.0863557161456955	0.136905033140843	0	0.0551629460698241	0	0	0.00555539110944326
TCGA-63-A5MT	498	0	0.155353582535347	0	0.0220312894062026	0.0026780152330047	0	0.164435176466631	0	0.0405543897846722	0.00216646971686519	0	0.0121563288850937	0	0	0.328442916297941	0.111068365103088	0.126626337804394	0	0	0.0206997772558414	0	0	0.0137873515109198
TCGA-56-7731	3	1	0.112227603300345	0	0.148053038419993	0.0658161175556866	0	0.169637676148688	0.0267638580266547	0	0.00995494589552024	0	0.0145877660936553	0	0.0431720601829042	0.161670147266234	0.0327015542454666	0.115674934249993	0.00571826609998493	0.0167672659949372	0.0559516092473765	0	0	0.0213031572725611
TCGA-LA-A446	401	0	0.263447280604257	0	0	0.0900325823548931	0	0.0616374378080529	0	0.0472737148798806	0	0	0.0206124340583087	0	0.0145852665318053	0.245511615701544	0.00328651648250747	0.101861635654926	0.00929086057599033	0.0412801090961876	0	0.101180546251647	0	0
TCGA-43-6773	116	1	0.0448645646774934	0	0.321338885546726	0.16481329474523	0	0.119216235053375	0.063485286998097	0	0.00138200505160467	0.0049731635908737	0	0	0.0011655879480039	0.0967615248191692	0.0357348449337411	0.120239500208255	0.00169804435998522	0.00861920963046092	0.0125068417637639	0	0	0.00320101067322054
TCGA-21-1077	1058	1	0.103904396013335	0	0.16680177510676	0.0331048542849723	0	0.177190615333461	0.0180630504246156	0	0	0	0.0507759355408409	0	0	0.288200273390163	0.0149052308436237	0.10372823651864	0	0.00751893789608057	0	0.0358066946475076	0	0
TCGA-22-5485	916	1	0.00559440361342206	0	0.00365271375371231	0.0861898163691478	0	0.143562692869373	0	0.00263218594402916	0.00605162171756961	0	0	0.0304804455084212	0.0429701170789448	0.0416687633615592	0.0440999784630258	0.331192392134436	0.110317986782956	0.00601977550178506	0.144686071217457	0	0	0.000881035684161028
TCGA-43-6771	166	1	3.83447923948242e-05	0	0.00174487516754509	0.139898718103794	0	0.20046101382781	0.0668702538491	0.00139849652986667	0	0	0.0244854736966455	0	0	0.148615655155465	0.0814645954966387	0.199182103633724	0.0857984420048104	0.0399250270298543	0	0.00415263034772631	0	0.00596437036462441
TCGA-51-6867	1856	1	0.060935763027408	0	0.00878537187138765	0.191184207712625	0	0.199639672766486	0.0620582695106567	0.065662351607411	0	0	0.00910429202948343	0.0474520026464734	0.0214004754761713	0.0328228407474767	0.136456839958365	0.0890117013858648	0.00353859286465316	0.0192533924806737	0.0526942259148643	0	0	0
TCGA-68-7756	202	0	0.123026615605827	0	0.153222712050258	0.0179806918284584	0	0.0972778098202142	0.0258840098687235	0.0213162057565466	0.00338490693547812	0.00704896799177174	0	0.0136685974337294	0	0.305339446776621	0.0334226092301258	0.0900254639023019	0	0.0439788381691927	0.0560597280207058	0	0	0.00836339661004577
TCGA-85-8351	510	0	0.0815018965347793	0	0.0070668990164898	0.0627565192226068	0	0.157259255789113	0.0238472717813729	0.0261904516563071	0	0	0.0197991006321308	0.0558510629922181	0.00648463468201162	0.105728238156176	0.0965563438804453	0.164085223770464	0.115394884163472	0	0.0488626540709356	0	0.0228927792477117	0.00572278440376522
TCGA-37-4132	227	0	0.0333688762314281	0	0.14264653882483	0.201376714089813	0	0.0657854740897273	0.0694964870765041	0.0909466062165579	0	0.0267093079778787	0	0.0058633112304684	0	0.0889751832469515	0.0802244847278949	0.144837297656934	0.0274589217538258	0	0.0172222729016084	0	0.00223348474882792	0.00285503922675006
TCGA-77-8145	212	1	0.255097395413	0	0.103893191504883	4.89845111798266e-05	0	0.143321380693751	0.0109346169138586	0	0	0	0.0455277539450311	0	0	0.278305305629739	0.0315656658535618	0.0581233771987553	0	0.0142899636288303	0	0.056444544279732	0	0.00244782042767801
TCGA-85-8584	383	1	0.134740717128985	0	0.113502030045434	0.188865620739482	0	0.135179286627487	0.0621350202642391	0.0481517297534367	0.0223260583554103	0	0	0.0254792604895909	0	0.0713714183566052	0.0920919034641558	0.0450827281698239	0.00352630392254926	0	0.0529820439918004	0	0	0.00456587869100027
TCGA-39-5028	52	1	0.108466498370148	0	0.185184049717108	0.0280319925665577	0	0.180402307230042	0.0269034775109134	0.0104240555723815	0.0164768221129904	0	0	0.0210133652855414	0.00293156767313648	0.121320628805366	0.0764186567893015	0.113893736611808	0.0151602457872182	0.0204007821085783	0.0641808684318212	0	0	0.00879094542708822
TCGA-39-5031	1841	1	0.110085376483011	0	0.150319335269405	0.0997324704557459	0	0.125551320958764	0.023036362948021	0.0485447443018635	0	0	0	0	0	0.195624155046845	0.103335712757971	0.0996456425919765	0.00897696731528895	0	0.0351479118711083	0	0	0
TCGA-66-2780	366	1	0.0902935621483795	0	0.0954516727835052	0	0	0.167837052950781	0	0.00665913641089488	0.0151115672030451	0.0139492674239071	0.0515223539416037	0	0	0.267265537203409	0.0444712958859706	0.124675405838462	0	0.0277291029981058	0.00111374774514172	0.0628305032228146	0	0.0310897942439792
TCGA-66-2765	61	0	0.0643701033042591	0	0.106644501058375	0.0373216525212948	0	0.206291693499052	0.0507426151263779	0.00253049950892606	0.0101867174976957	0	0.0229642938002375	0	0.0123880499335969	0.0452039004598627	0.0716780225929224	0.131265267971039	0.138628790953463	0.0110763576217182	0.0784408473735557	0	0	0.0102666867776248
TCGA-33-4547	2419	0	0.198694984349353	0	0.20285916048543	0.0309451796513453	0	0.165433079384966	0.0168675538525369	0.00104538151202656	0.0177890305916269	0	0.00244621917065191	0	0.0155519898931089	0.0816269172567156	0.0261693636688685	0.106657192625712	0.0417138113155952	0.0383678417226511	0.0417381744294807	0	0	0.0120941200899318
TCGA-22-0940	669	1	0.132988044905388	0	0.0952140197989324	0.166827512864937	0	0.072700037209034	0.110875242339861	0.0373795773083576	0	0.0104161959216627	0.0341355845807352	0.0125230077749023	0.00500197964734917	0.0647908703116911	0.0778029889072215	0.0802712297484286	0.0432390730782695	0.00293641789475873	0.0485004810840535	0	0	0.00439773662441785
TCGA-NK-A5D1	511	0	0.194343822000994	0	0.0810355795363947	0.111003496089207	0	0.0177504426504716	0.0102507761819869	0.0205807687548271	0.0260811729739041	0	0	0.0576426242730819	0	0.335724557473961	0.0616831510197207	0.0450286530171408	0	0	0.0388749560283097	0	0	0
TCGA-77-7138	340	1	0.0229306718571156	0	0.0596555546969587	0.0402379393778851	0	0.166465614077567	0.0406426537024554	0.00889200261016674	0	0	0.0109008709803518	0.0158239917022762	0	0.374990378118652	0.0419909723724228	0.10219635122284	0.034754658270556	0.0335897028890775	0	0.0340232418244217	0	0.0129053962972534
TCGA-94-8490	153	0	0.259148554859566	0	0.0321397918353008	0.247101064313136	0	0.0710224015216435	0.0498228409393194	0.0380881813420835	0	0	0	0.0199533221414566	0.0179836909014196	0.0522522762080883	0.0567904371379357	0.0246343402838239	0.0536459267608531	0.0252853089945643	0.0521318627608093	0	0	0
TCGA-56-8629	481	0	0.206266018151256	0	0.0317170278329215	0.0137994422423002	0	0.0936833128627702	0.0429586621924054	0.0298593590322648	0.00806215181850347	0	0.0299034611894374	0	0	0.432967751390383	0.0159107968324635	0.0448605822413414	0.00600930192645398	0.0165487923607918	0	0.0188064003588629	0	0.00864693956784445
TCGA-21-1076	1852	0	0.0585380587913701	0	0.0493105752774994	0.0476162588023769	0	0.0878287311027736	0.0336901850211385	0.0318698066111776	0.0289090205906161	0.0079176339650495	0.00096082536249113	0	0	0.399257758320454	0.0808635263975352	0.117437988717619	0.00914430041237236	0	0.0406806163246339	0	0.0011772324978899	0.00479748180500281
TCGA-37-A5EL	1143	1	0.000705074236932784	0.00798524336160702	0	0.167071479902903	0	0	0.218874982916347	0	0.0176983818485182	0	0.0177553559799899	0.0579409202275581	0.00499876228177151	0.0551060790387092	0	0	0	0.381968082293346	0.0594173770174238	0	0	0.0104782608948928
TCGA-98-7454	652	0	0.0738450312840815	0	0.057907615057936	0.0838302504059638	0	0.187631617416918	0.0971787642611851	0.00184785816357786	0	0	0.0436616924114304	0	0.00903092473285683	0.0925662864952498	0.123969602901235	0.0976946506245117	0.0158118647475486	0.00700610845740944	0.0905536845825596	0	0	0.0174640484575371
TCGA-37-3783	122	0	0.0506471904874882	0	0.0409149951014148	0.197540354018787	0	0.0905445250375744	0.120452942504966	0.0549639840269314	0	0.0192670137303387	0.0165336887986695	0	0	0	0.0781230294142358	0.140391495940002	0.037371995735647	0.0529644215612696	0.00540945864017907	0.00456562863922199	0.0111500978356854	0.0791591785275883
TCGA-94-7557	5	1	0.0684051352126101	0	0.0236671546153963	0.0305568185274607	0	0.0711660843029642	0	0.0419868717176698	0.000840336955688581	0	0	0.0325344718807492	0	0.48449857640598	0.0557175055533813	0.108480874189385	0.0171453902827436	0.0204328016600326	0.0294974626437218	0	0	0.0150705160522171
TCGA-NC-A5HE	2336	0	0.0291205718263724	0	0.0443849003779004	0.2596886358443	0	0.052310002053448	0.154831921132852	0.0307350970424065	0.0172374609293901	0	0	0	0	0.124679442959302	0.118472069834841	0.0758694972221272	0.0470125899538242	0	0.0375996460734052	0	0	0.00805816474983043
TCGA-46-6025	324	0	0.123286755390762	0	0.0997945331208999	0.0998860365784846	0	0.0964548859657968	0.0704143910244601	0.00749060335390857	0	0	0.0159901239310314	0	0	0.21267498181797	0.11210070474578	0.104800060081506	0	0.0147929690440763	0.0423139549453244	0	0	0
TCGA-92-7341	106	0	0.208048684762279	0	0.0607634501166713	0	0	0.206209924368074	0.0119676136271487	0	0.0175828938079701	0	0.0173224888244586	0	0	0.264963727729068	0.0321907462507958	0.144013617262051	0	0.00233860846439252	0.0265853827373312	0.00640273619938497	0	0.00161012585037396
TCGA-22-5472	1975	1	0.0136626987055835	0	0	0.106172727461968	0	0.138797636649468	0.0183955121569073	0.0133400959697774	0	0	0.0134668235803923	0.0158368517481147	0	0.168005879549976	0.0258781511638182	0.275776158657645	0.0496274013602051	0.0283612229011941	0.070647135778243	0	0	0.0620317043167075
TCGA-85-8070	960	0	0.22311096222438	0	0.303626325477573	0.120369527537276	0	0.0871516078435126	0.00188886892237728	0.0127807765467138	0.00308690038174147	0	0	0	0.016736692906998	0.098765049604405	0.00957483698935332	0.0360166673154501	0	0.038018702475313	0.0380064928736688	0	0.0108665889012378	0
TCGA-60-2725	816	0	0.0964750527898	0	0.0518824789110551	0.11599255774348	0	0.165375996367323	0.0204956214991197	0.0413378422948133	0	0	0	0.0125164399321174	0.0078700575792381	0.181109306080819	0.0714666415052298	0.116024213539991	0.0232294488047703	0	0.0637138546678184	0	0	0.0325104882844255
TCGA-NC-A5HR	1244	0	0.0662378863840664	0	0.0215013337664563	0.111728242298628	0	0.0835804788301216	0.0289506025637166	0.111447129582265	0	0	0.00642189077290913	0.0467953298070746	0	0.134719505989187	0.156147421531402	0.160713351471997	0.0380002068168396	0	0.030855500066601	0	0	0.00290112011873586
TCGA-60-2715	1075	1	0.08050288534769	0	0	0.0736528819064793	0	0.21619353466007	0.0284618131225659	0.0414018166160082	0	0	0.0281810067909803	0.0127730872203928	0.0204379066850068	0.098583502211288	0.0399438406305879	0.177462215628608	0.0584989292753298	0.0442609324490617	0.0628376628955738	0	0	0.0168079845603582
TCGA-52-7809	166	1	0.117041033972164	0	0.0515332304217768	0.147084647590131	0	0.170988608806924	0	0.107278518913707	0	0	0	0.047411683761406	0.00769492882517298	0.0587305131832749	0.0863248006722811	0.0959473824465818	0.0491004042212759	0	0.0448768768161101	0	0.0159873703691945	0
TCGA-85-6560	1259	0	0.0890943731949312	0	0.0729704662025128	0.150896986673084	0	0.145006506819147	0.055699501585747	0.0185381873266003	0.00386260500256072	0	0	0.00988296952577004	0.00531757165658471	0.197399379106751	0.0892607741294259	0.100178490487266	0.0272510656137474	0	0.031811391350165	0	0	0.00282973132570742
TCGA-66-2783	759	0	0	0.0399406556587579	0.179472415886644	0.117366894030856	0	0.143392027078628	0.0330856045018212	0.0105631718916833	0.0232978863011885	0	0.0282119391152054	0	0.027249310538031	0.100043682044085	0.0725691031016905	0.11965166524464	0.0683446660386872	0	0.0114275479223386	0	0.00900025438429191	0.0163831762614512
TCGA-90-A59Q	322	1	0.0914419341928797	0	0.147759553305258	0.198869586778186	0	0.0606851168109509	0.103450764136474	0.0370930011580495	0	0	0.0107415847933279	0.0285513933773651	0	0.00343584606716325	0.0495994229107818	0.0800651722615111	0.0035458488417665	0.00761626163163392	0.0838611314807641	0	0	0.0932833822538888
TCGA-98-A538	826	0	0.161530380746611	0	0.216450876168325	0.0977427845410784	0	0.0749307351044699	0.0299694162973689	0.0220230843325253	0	0	0	0.0168556326489061	0.0049302436292022	0.090832775663124	0.0847009383266389	0.124921036952837	0.0413098027737987	0	0.0147970876516464	0.000686682277823055	0	0.0183185228856449
TCGA-43-7656	596	0	0.0931406063325593	0.0100907832166156	0.0828072024918417	0.156111106043999	0	0.166160450735116	0.0530288000422784	0.0336560235381498	0.0152233204273755	0	0.00687216059090544	0	0.000517151306684501	0.130022741425791	0.17204174656573	0.0347421536782234	0.00825595136233503	0	0.0373298022423962	0	0	0
TCGA-34-5929	151	1	0.024004984828621	0	0	0.103146588617259	0	0.130799042057456	0.0524738234629898	0.0455248395857462	0.00975895488677944	0	0.000546625692844758	0	0	0.114451922277515	0.141844060930149	0.252975278785329	0	0.0900094950012299	0	0.0285680040801426	0	0.00589637979393928
TCGA-21-1079	965	1	0	0	0.0823332073849947	0.0417413329854357	0	0.192658614222872	0.00199731309303092	0	0	0	0	0.0416488114313565	0	0.257085670926549	0.0460010533027436	0.23024136427358	0.0157624071569991	0.0209903440431838	0	0.0639577407354151	0	0.00558214044383981
TCGA-77-8148	2023	0	0.0502922380760602	0	0.0650116155273054	0.0924224487074783	0	0.119058211500229	0	0.0367497642134994	0.0529407643704345	0	0.00455159174134697	0.00533968502499877	0	0.253682456443626	0.0919930438449066	0.196037835785254	0.00173108375155058	0	0.0301892610133097	0	0	0
TCGA-39-5037	1690	0	0.125084884485233	0	0.0657351732874897	0.0146509269002932	0	0.326599061353464	0.0198279054397521	0	0	0	0.0151870696885054	0	0.0026284208991252	0.0692224495656736	0.023406381225508	0.0167073506824887	0.195853266779402	0.039803218074118	0	0.0847698040923881	0	0.00052408752655938
TCGA-39-5039	544	1	0.252580890930077	0	0.186464012997717	0.0173424067342662	0	0.204026345472105	0	0	0.0056525689285175	0.0292120104753123	0	0	0	0.0423736406020283	0.0663969489852487	0.128653028888324	0	0.0115701119487392	0.0333935087326018	0.0202180427427641	0	0.00211648256229846
TCGA-NK-A5CX	111	0	0.125664652084172	0	0.159674246841617	0.0978884708141359	0	0.110247453190191	0.0165827068476638	0.0467532048761252	0	0	0	0.0498148184053928	0.00334519234023489	0.120372758891381	0.0961488599190324	0.105234500108138	0.00423165663635182	0	0.0524791651929895	0	0	0.0115623138525752
TCGA-37-3792	12	0	0.0192726336720178	0	0.00309142048691519	0.0737929682386742	0	0.0625161863779139	0.0421276379226324	0.0387769290156358	0	0.00116220814517516	0	0.0682226740579968	0	0.192743861095255	0.0535619082193518	0.33971651711534	0	0.0479226158458995	0.00324573588790595	0	0.0026022221764532	0.0512444817428331
TCGA-66-2754	61	0	0.0816076659315074	0	0.0168862731627916	0.0659514122031257	0	0.19666113455681	0.0615517693161694	0.0294375629325366	0	0	0	0.019079882368239	0.0128118251004768	0.0971958057181379	0.0886681963030848	0.252542774774042	0.0340064767312971	0	0.0367454955762548	0	0.00685372532552672	0
TCGA-66-2781	121	0	0.150560144291572	0	0.229904238929413	0.082958986379775	0	0.0644465434754934	0.028451294341865	0.0451287242924323	0	0	0	0.0158140606184406	0	0.0575112876024396	0.0218479847265131	0.0586097089347358	0.0173205971974135	0.0423452617189087	0.0585928506874087	0	0	0.126508316803589
TCGA-21-5782	962	1	0.0194648142539832	0	0.179084286216328	0.162108048766516	0	0.0614909098868916	0.0432952516905562	0.0372081325870425	0.0360326192770361	0	0.0181318116678383	0.0357916726742331	0	0.242059227186888	0.0591831470708299	0.0671775727082137	8.18297111292886e-06	0.0104580707324254	0.0285062523101047	0	0	0
TCGA-98-A53I	565	0	0.133663349203147	0.0730273200229169	0.0267858416717884	0.0967639587384641	0	0.154090573613843	0.0227836933593164	0.0652458894372128	0.0516598721332883	0	0.0027927268313406	0.0162987701556454	0	0.156438558907125	0.0587599234355104	0.0831982715741752	0.020905578407706	0	0.0375856725085207	0	0	0
TCGA-34-5231	1984	1	0.11143995326918	0	0.12836458064083	0.194406325863105	0	0.0016592511486366	0.0316065301081741	0.0720783721308554	0.0640418698819452	0	0.0356567664236267	0.0169523198644967	0	0.106566375588788	0.104146440286926	0.0759753356744156	0.0456365025119088	0	0.0114693766071135	0	0	0
TCGA-21-1072	3016	0	0.0576654032431609	0	0.0443267787573716	0.0584091715925997	0	0.196615611315481	0.0570323594425918	0.0232723093789425	0	0	0.0281731546807507	0	0.0165066980560969	0.0534962882865035	0.100852583042693	0.148561432022068	0.0612184306776784	0.0615693899023139	0.0261233057091192	0	0.0196785691338873	0.046498514758742
TCGA-43-2578	684	1	0.0805288491452434	0	0.0873769566131789	0.180546394932462	0	0.0683347704387753	0.0303558261766927	0.0504565836075226	0	0	0.0156051707224805	0.0171571449154834	0.0103455641120092	0.0385624621378787	0.144147404130746	0.157206863424919	0.032944406187557	0.00805293510250822	0.0783786683525431	0	0	0
TCGA-NC-A5HK	128	0	0.139169326870629	0	0.100118990909301	0.125902723515959	0	0.0775875410895314	0	0.0799817856444146	0	0	0	0.0803674502273893	0.00597264500042903	0.0588717199960096	0.0256072893165456	0.0396773849303179	0	0.231849893256589	0.0291889940548148	0	0	0.00570425518807049
TCGA-63-A5MI	1784	0	0.204726810538034	0	0.22484616983135	0.0538432169555465	0	0.0923223002809833	0.00743150354590891	0	0.00504231741688662	0.0175865331885528	0	0	0	0.177066678774505	0.0292029577535073	0.07391924999238	0	0	0.0693535602517911	0	0	0.0446587014705535
TCGA-60-2698	311	1	0.0161110171391028	0	0.0130493077400418	0.204678218167668	0	0.0779405617808667	0.0834351891772259	0.0291506272493145	0.0195049430030826	0	0.0175501479258126	0	0.0366501480460841	0.146466384690343	0.0656446722389755	0.162177012572536	0.0345300982440306	0.015767044932627	0.0479156754882023	0	0.00987400656007317	0.0195549450440134
TCGA-34-8455	123	1	0.0970467294003355	0	0.195958661552882	0.0769775034086598	0	0.0520695500446102	0.0259738270957603	0.0295148944324479	0.00550059756231795	0	0	0.0243582422459903	0	0.125239322696363	0.111945670135303	0.132517562957866	0	0.0101330485070807	0.0754300451099883	0	0	0.0373343448503954
TCGA-77-8146	3189	0	0.156715423411715	0	0.12996043925581	0.0646184675363024	0	0.0586991269370908	0	0.0458171904424355	0.0196309257515103	0	0.00243354143950739	0.0207588947022019	0	0.280811861897089	0.02390108370798	0.122252748250837	0	0.00161605272875501	0.0518878342142552	0	0	0.02089640972451
TCGA-77-8133	1640	1	0.252597354559726	0.0406501922913101	0.0586083298345648	0.0708495114000704	0	0.118757892585162	0.00105591706317636	0.0752758855077556	0.023648734252143	0	0	0.0225818216310489	0	0.193721520974681	0.0059430732452645	0.0458833690893543	0.0139722556855899	0.0372790098409818	0.0391751320391712	0	0	0
TCGA-77-8131	383	1	0.0456240030532658	0	0.0641685210993162	0.084196081916141	0	0.106686509255946	0.00500608211407555	0.0896294755902278	0.0333629646446731	0	0	0.00454245005300401	0.0116886741709288	0.357690202088576	0.0776855336827537	0.0705731400966998	0.0147894847215094	0	0.0301128960308375	0	0	0.00424398148204528
TCGA-52-7811	266	1	0.0726419208539912	0	0.0444630701456161	0.00458199172761993	0	0.185847105372543	0	0.0458908139288801	0.00953778211617881	0	0	0	0	0.398018079603042	0.0800660242421845	0.130632652139096	0	0	0.0241702072338201	0	0	0.0041503526370274
TCGA-85-A4CN	1038	0	0.104162824237237	0	0.0147711289817547	0.153743290690546	0	0.260538330817537	0.00122259566957311	0	0	0	0	0.0225676896667359	0	0.214887332376509	0.0379940922449145	0.143118543782839	0	0	0.0425503665668147	0.00444380496553959	0	0
TCGA-NC-A5HJ	418	1	0.0820559769880474	0	0.0235079916544236	0.233886976191563	0	0.125867267698458	0.0287091390245249	0.023830117501371	0.00678106448970958	0	0.00434763559005923	0.0127532216711601	0.0126190811770947	0.0694594391162345	0.113907336260179	0.167151732710021	0.0657624994294563	0	0.0287200297333345	0	0	0.000640490764362673
TCGA-22-4601	1057	1	0.146680208180465	0	0.123974526028418	0.100349477571194	0	0.0949929255682914	0.0449477150089555	0.0600625987750779	0.00899227309415413	0	0	0.0157837932995333	0	0.0559413517185081	0.0428905123774902	0.122599336466819	0.0639084826282561	0.0707290768963587	0.0414665890825096	0	0	0.00668113330396853
TCGA-43-6770	653	0	0.0157137203573122	0	0.000826060617360924	0.035384697076662	0	0.122546276771075	0.0412383079511341	0.000718586405157477	0	0	0.0157493051950345	0	0	0.441581635250496	0.0203321172747077	0.180884395724966	0.034185777319684	0	0.0890696402996787	0	0	0.00176947975673067
TCGA-56-A4ZK	570	0	0.0843165700273326	0	0.0467851065365672	0.0515212762454097	0	0.106788739562053	0.020219798568722	0.0254603428129531	0	0.00780471518363547	0	0.0049902863826535	0	0.315063421940051	0.132324002727525	0.159052195756547	0.0226460373318394	0	0	0.017282405904254	0	0.00574510102045745
TCGA-85-8048	765	0	0.0847963921015675	0	0.0128940479995074	0.119817299351973	0	0.257707465125942	0.103989943273522	0.0262526460485065	0	0	0	0.00914965419442486	0	0.13907624235564	0.0833272580666325	0.0617219617383708	0.0248358881468081	0.0206517965626658	0.0557794050344389	0	0	0
TCGA-96-7545	1736	1	0.0997914907137496	0	0	0.0830116040868588	0	0.284102165430649	0.0486218065251893	0	0	0	0.0424477468906198	0	0.00373620232641602	0.105687358076074	0.0469264437992249	0.145772864689485	0.0864075148768869	0.00125574817031905	0.0231147349216638	0.00372249864532306	0.00354704118269553	0.0218547796648448
TCGA-56-8083	150	0	0.410765007920641	0	0.0362227796896515	0.00946864334633616	0	0.116990629462471	0	0.0194302883281908	0.0217992186670513	0	0	0.0330317565838889	0	0.262733489238035	0.00784225915318641	0.048651374919045	0	0	0.0330645526915031	0	0	0
TCGA-22-5483	573	1	0.0928558493285801	0	0.0837212855146456	0.0802855748710096	0	0.0320893010227909	0.0530396010436299	0.0211540966074157	0.00547608549569989	0	0.00164138090336498	0.000633750235660586	0	0.322324777449405	0.08497574611094	0.178575306343352	0.00310348255455218	0	0.0358240256464138	0	0	0.00429973687253953
TCGA-22-5481	2409	1	0.0455726373972844	0	0.232630824213414	0.236963441987146	0	0.151039663241266	0.0470710973088002	0.0295814652549056	0.00836272962745628	0	0	0.00372433350026132	0.00159432974283139	0.0942452321234826	0.081478694610858	0.0621899381180755	0	0	0.00554561287421833	0	0	0
TCGA-90-7766	289	0	0.0932726306149746	0	0.212240629838913	0.0964960549112621	0	0.0429462018093972	0.107170127800021	0.0197350920969744	0.0199604044993932	0	0.00960375955249	0	0	0.156608022927822	0.0755891635540083	0.0891040539061144	0.00115909433722145	0.0201415670817728	0.0309659253409092	0	0	0.0250072717287272
TCGA-77-7142	2227	0	0.0602052701683979	0	0.00205442839327664	0.095482722690638	0	0.124305100513252	0.0485000096622842	0.0152849016632358	0	0	0.0120025646554531	0	0	0.232140834619485	0.0353865671264408	0.196878156935555	0.0588472228004529	0.00439704241157846	0.111850631278277	0	0	0.00266454708167286
TCGA-77-A5GA	1280	0	0.213270969402203	0	0.183325818050775	0.0868131533496862	0	0.119673597604746	0.010267035547464	0.0527325367005102	0.00558866460556147	0	0	0.0397696825425637	0.000907919820626259	0.122573365745163	0.0219555820122928	0.0600948064926977	0.00386278750695725	0.0251479145420177	0.0423792752169118	0	0	0.0116368908598239
TCGA-39-5040	519	1	0.147760563383154	0	0.139961996247791	0.109168033529005	0	0.169986079861567	0.05008241156863	0.0286495058925011	0	0	0.0117548872748867	0	0.00346829003480344	0.0847994667238834	0.0946718923171029	0.0963928690037288	0.0293326467807753	0	0.0339713573821702	0	0	0
TCGA-33-4538	2979	1	0.0747486737158701	0	0.0820057649834623	0.120526494978344	0	0.0890265480033568	0.0941583880942891	0.025256408258168	0	0.00467202790923815	0	0	0.0311223730797502	0.0401512589758592	0.125454268331925	0.0926181190053612	0.133463004307128	0	0.0575391593135909	0	0.0264090683991678	0.00284844264448933
TCGA-43-6143	699	0	0.172399129747096	0	0.0277374925677016	0.0388508369836381	0	0.153793386990626	0.00701572973650372	0.0183025124221424	0.021788970678988	0	0.0169621584582171	0.0259734316665511	0	0.290434308275382	0.0397505299318545	0.14148495992562	0	0	0.0408161419688635	0	0	0.00469041064681598
TCGA-85-A5B5	111	0	0.152865886708237	0	0.0492320793852133	0.0530313306890503	0	0.209968629209634	0	0	0.00411455153467024	0	0.0198724945217619	0	0	0.168814256953575	0.167991007542458	0.135130273497561	0.00438366873505267	0	0.0345958212227867	0	0	0
TCGA-56-7582	601	0	0.0397314691538648	0	0.00275182873557528	0.0919156739682215	0	0.0494736745294363	0.0381911933773517	0.060041468564043	0.0210073999281535	0	0.016321420093124	0	0	0.260532309759367	0.113465374384717	0.171882720526015	0.060389837115214	0	0.073887410498928	0	0	0.000408219365989011
TCGA-85-A4JB	942	0	0.183371388824767	0	0.0932178189887867	0.00369809137779523	0	0.247203010179532	0	0.045705339731804	0	0	0	0.0561972577450103	0	0.190869244401361	0.104130191732133	0.014489784645365	0	0	0	0.0508765248482778	0	0.0102413475251677
TCGA-66-2778	578	0	0.108266012426653	0	0.139693789461403	0.0564855296938613	0	0.0567942242732558	0.0138952889562495	0.0159503163227962	0	0.00393580356122314	0	0.0118044662829516	0	0.0344633116609847	0.0279723767145537	0.139420883647699	0.149853547824494	0.010439092799718	0.0540067729766102	0.00380563268191164	0	0.173212950715634
TCGA-56-8626	302	1	0.0546430817578263	0	0.0109378578496243	0.0582071725626428	0	0.1731410943675	0.0023951482177543	0.0202039468083413	0.005810400965866	0	0	0.0454291337109569	0.0366496410592974	0.166438974787297	0.0342361719687023	0.0981941546895992	0.118638461184636	0	0.16600432859326	0	0	0.0090704314766966
TCGA-37-3789	13	0	0.0122852799265623	0	0.00583382493834773	0.127998569261062	0	0.105747374714385	0.112539952411008	0.11528751965579	0	0	0	0.0597808173828574	0.00423892051278612	0.071405437789616	0.149169013912782	0.106175715488436	0.0419367052689226	0.0418081995404044	0	0.00744209834591343	0.0136234400467114	0.0247271308044165
TCGA-21-1075	2134	0	0.0599491099695707	0	0.0597851189337345	0.061711848366206	0	0.119261522915108	0	0.0329121255509799	0	0	0.0510820646833124	0	0.0280338180867566	0.109641144764691	0.0290985085293054	0.167519200547499	0.127575648980531	0.0898039085496821	0	0.0577433825693214	0	0.00588259755330214
TCGA-77-6843	2224	1	0.0629464463967926	0	0	0.0638428407971495	0	0.126062838836622	0	0.00476075289288322	0	0	0	0.0049707856555457	0	0.14862208066024	0.0105402781355493	0.302274031242456	0.0991466687041079	0.0696985201961412	0.0704875308334638	0	0.0366472256490486	0
TCGA-39-5011	4053	0	0.069517282249872	0	0.0615193203325444	0.138129183805727	0	0.0934501723052846	0.0832420736429955	0.0479538066739029	0	0.0394916928410835	0.00333475742813735	0	0.0142477092067902	0.0825597155920688	0.134616454665132	0.18009371894557	0.0242142690068277	0	0.0158285939520118	0	0	0.0118012493520527
TCGA-18-4086	85	1	0.101012656212404	0	0.176345956173272	0.108804909177342	0	0.103767584951163	0.0296965936768324	0.00873777784160795	0	0.000764150764352979	0	0.0109187794906644	0.00420852946553189	0.0741929951211577	0.091314835332416	0.162493921142481	0.0447643266769699	0	0.0745377528466562	0	0	0.00843923112714862
TCGA-77-8144	833	0	0.00237265550222631	0	0.00653198130097379	0.0557330601337819	0	0.265230648536422	0	0	0	0	0.0272939269189838	0	0.00149462389883413	0.340758003410664	0.0941814905044825	0.0697667841337348	0.0369817079108756	0	0	0.0869733327175837	0	0.0126817850314378
TCGA-98-A53A	552	1	0.130409557100685	0	0.147788346005304	0.170481766805659	0	0.111498388606392	0.106146777955198	0.0922277898404784	0.000544478866440741	0	0.00827272206429394	0	0.00656669564563022	0.0323073645118137	0.0651990403643808	0.0757370045737158	0.0203353233967835	0	0.0324847442632249	0	0	0
TCGA-85-A511	455	1	0.143488598267142	0	0.110979364334481	0.0428852220037325	0	0.192719522845724	0.0532809059270361	0.0238479796569466	0.0144455478064749	0	0.0188382026163	0	0	0.214890839202965	0.0757526489158643	0.0864487432170289	0	0	0.0155345304382725	0	0	0.00688789476803209
TCGA-94-A4VJ	430	0	0.101163624912892	0	0.0318650138000391	0.0515018628214744	0	0.103466179456486	0.0113063900844654	0.0648974175336375	0.0313375152948144	0	0	0.0416860220183252	0	0.253523412906144	0.0469199888215158	0.119179804925175	0.0878546405129955	0.0188401684715404	0.0342117416332472	0	0	0.00224621680724716
TCGA-77-8008	2639	1	0.11324975605159	0	0.0806202342816889	0.0267739970931348	0	0.279556712609391	0	0	0.003922274482802	0	0.0677021566584693	0	0	0.167923099549143	0.0283321932058357	0.133540428751986	0	0.00299776784288613	0	0.0846015990139249	0	0.0107797804591476
TCGA-77-A5G3	4570	0	0.108906604132433	0	0.0333918458347798	0.146671705391916	0	0.165722496026414	0.0947390415228639	0.0420680395306963	0	0	0.0141239400151734	0	0	0.14099416504153	0.0650095096466251	0.138564759739255	0.0267840285396389	0	0.0230238645786756	0	0	0
TCGA-66-2737	61	0	0.0992047590658906	0	0.168367230218867	0.115227025990524	0	0.212459266739602	0	0	0	0	0.00607652823647605	0	0.00199377360559235	0.04428920557803	0.0719813880450414	0.188284542294001	0.0516967332379463	0	0.0295995917130477	0.00342305638867404	0	0.00739689888630819
TCGA-L3-A4E7	392	0	0.0606927297350372	0	0.174780353242355	0.0407605944394161	0	0.0854429400374225	0.0193995418253363	0.0291412382226362	0.00891732525049755	0	0.0417793717017008	0	0	0.281772782642888	0.0597278619815299	0.0980062696604955	0	0.0214117370721145	0	0.0428217014549898	0	0.0353455527335803
TCGA-56-7221	608	0	0.0924211368348493	0	0.0273399559014483	0	0	0.0421610533110881	0	0.0262821401576747	0.0192717828523434	0	0.0545690168566839	0	0	0.569202552103873	0.0118974317883609	0.10653075947522	0	0.0263007371861615	0	0.0240234335322974	0	0
TCGA-85-A4QQ	927	1	0.0710616993590233	0	0.0557766845215864	0.0962308016908664	0	0.0134116669129691	0.0250709656143938	0.080335640678332	0.00279179281942656	0	0	0.0297299099786955	0	0.395458141869618	0.0528170657782897	0.0878076165929424	0.0511808457903905	0	0.0383271683934669	0	0	0
TCGA-77-7141	15	0	0.122846063699653	0	0.0357126956172484	0.102097382681197	0	0.0702233257450136	0.0153245129013298	0.0724291138836492	0.011504066431139	0	0.0224899187509015	0	0.000995653310398654	0.0355693522472754	0.175192476736327	0.126394021288896	0.147124158455375	0	0.0620972582515959	0	0	0
TCGA-46-6026	423	0	0.102725370486544	0	0.0211270662666407	0.111413770820802	0	0	0	0.00522289565970976	0.034435958014562	0	0.039263189588169	0.00318657663173311	0	0.472590602785903	0.0526588241539815	0.106649438514035	0	0	0.0457647083203335	0	0	0.00496159875758598
TCGA-21-5787	329	1	0.101580315861082	0	0.0467898523505448	0.304764103223853	0	0.0399226255460599	0.17231975928915	0.0605441601481954	0.0033555604665816	0	0.00324118261964385	0.0334676873451887	0.014988615617928	0.0329584583752567	0.030172291216445	0.0663193219422512	0.00199271670523359	0.0131244767924395	0.0698681602035945	0	0	0.00459071229655243
TCGA-22-1011	53	1	0.0955140462457663	0	0.3125926601249	0.0743154401872139	0	0.143408797639511	0.0621412205914961	0.0100492397416217	0.0244583563626562	0	0.012862820023737	0	0	0.11866349075773	0.0447712131391378	0.0611487456254172	0	0.0174418617623171	0.0201061930732553	0	0	0.00252591472523996
TCGA-98-8021	937	0	0.279912150857702	0	0.146764979376863	0.061206953770101	0	0.134524582694541	0.0115799013375106	0.00964357084762438	0	0	0.0109177655029889	0	0	0.174463189708156	0.0292702268563666	0.112339387372393	0	0	0.0197276213376081	0.00964967033814539	0	0
TCGA-34-5927	1361	0	0.043426111772186	0	0.083851829439084	0.0678722198093069	0	0.0893979937433992	0.0720595203571824	0.0910953915518541	0	0	0.0363090078172991	0.00947248390163085	0	0.263572297446023	0.0933682937538975	0.0920589787225909	0.0146313447902331	0	0.0428845268953128	0	0	0
TCGA-85-A50Z	493	0	0.0639541960141711	0	0.0110706060942682	0.0943106161122542	0	0.129463937917274	0.0688640877871884	0	0	0	0.0247564855664686	0.0937786430891843	0	0.0732524692108368	0.053849020547499	0	0	0.0454954126395304	0.125649340088761	0	0	0.215555184932564
TCGA-56-8201	397	1	0.0140883797920762	0	0	0.145967067551658	0	0.215406477413301	0.0641839545831406	0	0	0	0.0431237053110089	0	0	0.239007237500723	0.0955852799092201	0.15556521873703	0.0161301649084389	0	0.00704185375959948	0	0	0.00390066053380419
TCGA-85-8355	61	0	0.089902395028596	0	0.0821578120569713	0.116555911382466	0	0.185760815748839	0.0511989471693064	0	0.0311046618993579	0	0.0307118534620217	0	0	0.175589438384115	0.0550478070973338	0.100258096090604	0.037570321687061	0.00539219145310998	0.038749748540219	0	0	0
TCGA-56-5897	378	0	0.116965173078011	0	0.136175407139508	0.0787370273345657	0	0.148464644454627	0.0219539937016828	0.0149466828400951	0	0	0.00180992504910038	0	0.00478547119698302	0.221362809884829	0.084046849060092	0.0965451748434916	0.0203171638507007	0	0.0489161919849404	0	0	0.00497348558137313
TCGA-39-5021	2086	1	0.0466061342092642	0	0.0924535760041704	0.148522039271741	0	0.162708719790984	0.0912687030168247	0.00490845186772766	0	0	0.00917517458811954	0	0	0.192935825729509	0.0883449996377121	0.0977727440799954	0.0273067588869761	0.00507715063180902	0.032919722285166	0	0	0
TCGA-18-3410	146	1	0.0807554451816793	0	0.0654075099027576	0.155806242790289	0	0.210674382482994	0.0590572018927119	0.0152050604793966	0.00542367726068777	0	0	0.0121851876190071	0.00149954412975688	0.172864319547876	0.143117573223506	0.0519983790059556	0.0046986656357495	0	0.0213068108476327	0	0	0
TCGA-56-5898	555	0	0.0682046944684074	0	0.0347992647690346	0.0856149969220779	0	0.160388932375015	0.0294071323654118	0.0436508457752149	0.0125661299850742	0	0.0100202473197352	0	0.00173172303547133	0.151815542170756	0.0836694380549533	0.209858129017705	0.0672828814961463	0.00888130169925911	0.0277649521626122	0	0	0.0043437883831263
TCGA-63-A5MR	2716	0	0.0590324076807683	0	0.131256301362811	0.00477374576309233	0	0.126113300657018	0	0.0316335622358759	0	0	0	0.0273853844487283	0	0.331541362831312	0.0605570902168847	0.0739272181766419	0	0.120143950360411	0	0.0319645668926675	0	0.00167110937378786
TCGA-98-A53H	618	0	0.191058251881921	0	0.0696550251864729	0.0631176485620988	0	0.180323365099638	0.0618332795769303	0.00363509021889106	0.0320235075263645	0	0	0	0	0.169212074200761	0.0444191433668905	0.0854489444802631	1.16282574141693e-05	0.018718457569968	0.0750850800404364	0	0	0.00545850403195111
TCGA-NK-A5CT	1997	0	0.0777923743672909	0	0.0818844669102996	0.118567127100483	0	0.120903074567291	0	0.0938529208289098	0.00472980327146442	0	0.0446751612523281	0.0227465674186639	0.00273741842281614	0.105673484161145	0.0518428781603204	0.0667338631245463	0	0.0940876277341037	0	0.0690933781307044	0	0.044679854549634
TCGA-56-8307	818	0	0.0490242147758607	0	7.871295048654e-05	0.103848801851669	0	0.285981000802666	0.0568021578190887	0.00100997054197908	0.0415303409603453	0	0.00177793076753955	0.0699492916996844	0.0413131369601313	0.0808284032166112	0.1661199788608	0.0211404120490219	0.0145647074158196	0	0.0600805847691925	0	0	0.00595035455910401
TCGA-60-2713	1731	0	0.0553525964333577	0	0.0414511800397429	0.100025781113705	0	0.165316197611309	0.0330622644107967	0	0	0	0.0179345181239161	0	0	0.366845016322161	0.0428437267189206	0.135142802310375	0.00993968926201967	0	0.0243117959944972	0	0	0.00777443165919872
TCGA-22-4613	358	1	0.0866152977426777	0	0.0343805866227478	0.135626926348536	0	0.15094060329539	0.0906799139953265	0.0357041219202958	0.0173276196210577	0	0	0	9.1527279817482e-05	0.0936451047203364	0.0941806637560219	0.181376550797248	0.0360486277305725	0	0.0381114697288433	0	0	0.00527098644112812
TCGA-66-2786	790	0	0.164309781022062	0	0.0861285415085142	0.109554064456165	0	0.109087965930869	0	0.0368620310694872	0.0116286585952041	0	0	0.0273759346232792	0.00471334072339359	0.0859910638481876	0.0431454619114426	0.188784942250204	0.0350080487313999	0.0045651412559123	0.0878868735645674	0	0	0.00495815050931182
TCGA-18-3419	2811	0	0.0354693591370311	0	0.068419953905504	0.158060762096784	0	0.109116083740888	0.119145676156565	0.0140228153089069	0.02264554496746	0	0.0512706150665938	0	0	0.12092580063408	0.100803897313867	0.131084726057558	0	0.0203605686672928	0.00132402069192298	0	0	0.0473501762555451
TCGA-63-A5MJ	1824	0	0.13582451875566	0	0.022937469508441	0.148681317620617	0	0.0869325835154039	0.00827459086372425	0.0260355389111179	0	0	0	0	0	0.239224346486776	0.114915725261691	0.139146875118175	0	0.00340365658043039	0	0.0746233773779638	0	0
TCGA-56-A5DS	8	0	0.154760144515225	0	0.1800266356989	0.0678997320777718	0	0.191632213592507	0.0260504889885019	0.0395548695562673	0.0427304621662009	0	0.0172833160871311	0	0.00486907867252096	0.0583540042460326	0.0333700595760217	0.0504610034877512	0.0318708741674069	0.0200256487271622	0.0272333101126788	0	0	0.0538781583279218
TCGA-33-A4WN	143	1	0.128544149366244	0	0.237056508333049	0.0906055994465006	0	0.101945047422692	0	0.0619114477126155	0.0167360170424193	0	0	0	0	0.187957876986715	0.013320220667186	0.0678411173808619	0.0271512016965172	0.00997893788090806	0	0.0543533660416598	0	0.00259851002263114
TCGA-22-5491	1713	1	0.13433896069928	0	0.0914641098466214	0.116852734174675	0	0.044965718075271	0.0613265627975084	0.0502680298860227	0.0186039964989029	0	0	0.00897266096043253	0.00362029617078757	0.0759836692285583	0.0739921042834913	0.125488559287383	0.129541043730243	0	0.0469809179007173	0	0.0109094383189498	0.00669119814115498
TCGA-43-A474	353	0	0.0844693376837301	0	0.0178333585497701	0.0224085157415803	0	0.172463095837635	0	0.00460887857181178	0	0	0.0360756550752162	0	0	0.4332674577121	0.0320948236682842	0.109857029338352	0	0.00100908252330162	0.00530992081712958	0.0806028444810884	0	0
TCGA-56-8304	106	0	0.184887077370505	0	0.220598049638905	0.107522469550787	0	0.0492989493010371	0.0643178734922495	0.0473145232210986	0	0	0	0.0338844589336274	0.00529696654565704	0.0863240186832283	0.0941245427690672	0.0770978419308481	0.0199491363440174	0	0.00682927142081731	0	0	0.00255482079815451
TCGA-56-7223	442	1	0.051376372408298	0	0.00418029573735016	0.0119127496571934	0	0.121074757019976	0	0	0	0	0.0693458973567388	0.00277219727031085	0	0.487715754338913	0.0101639745221423	0.201090564271974	0.00318388183443382	0	0	0.0024392296134295	0.0347443259692415	0
TCGA-56-1622	881	1	0.122810961271213	0	0.0312474113899012	0.0349212834329465	0	0.157542445655863	0.00457843394204454	0.023872880267015	0	0	0.0436466308118029	0	0	0.131906996843735	0.0196059473659233	0.0453687683468982	0	0.110034617263606	0	0.246769456068025	0	0.0276941673410268
TCGA-92-7340	82	0	0.080031488006101	0	0.0871706875547278	0.107652404409782	0	0.176337428397038	0.0435344252336952	0	0	0	0.0271461572026254	0	0	0.102389862676962	0.145405972097279	0.109650836103731	0.0176786673152492	0.02045741415501	0.063687904873297	0	0	0.0188567519745022
TCGA-39-5035	2080	0	0.0527248050372187	0	0.141396037361221	0.33503596375539	0	0.000277723392745055	0.115123073421077	0.0466822933937895	0	0	0.0112271296409109	0.000469501529823676	0.0027493036239824	0.0462249529100883	0.0913136807130343	0.0870682131913065	0.0287055629469645	0.00351908416969261	0.0356413732416859	0	0	0.00184130167106973
TCGA-68-A59I	492	0	0.241939533343974	0	0.15963177898572	0.0724335936156325	0	0.1363889135154	0.0272470280365338	0.0340960975921223	0.0101327771782348	0	0.0138760570154863	0	0	0.19296733340768	0.0269611269705435	0.0543428333465236	0	0.00357502248357833	0.00709935552360637	0.00693871615692352	0	0.0123698328280409
TCGA-66-2782	365	1	0.0806338675197891	0	0.0870951982220691	0.0793846868400853	0	0.135667175675175	0.0521002076521412	0.0388124180048596	0.00589940241994294	0	0.0201127932013463	0	0	0.0398463351390696	0.0937260183134062	0.189574488579164	0.0477221415940146	0	0.0403048757779888	0	0	0.0891203910609476
TCGA-85-7843	35	0	0.121186233360901	0	0.143576330520244	0.040814804179467	0	0.0829996509470002	0.0233647679958019	0.0301305139288056	0.0209363432386837	0	0.0243072371253494	0	0	0.314087644360901	0.0593664162968576	0.126786971364114	0	0	0.00162642807054558	0	0	0.0108166586113302
TCGA-43-A475	296	0	0.0221341337352082	0	0.00480294174989896	0.264654441214324	0	0.0631370905628565	0.167790221319834	0.0304196272187556	0	0	0.0255892553402022	0	0	0.100357907496295	0.115034532776631	0.133360264159005	0.0413324551411794	0	0.028765853696791	0	0	0.00262127558901869
TCGA-66-2763	30	0	0.202365290256081	0	0.131396766301965	0.0341522354525924	0	0.0870698878379225	0.0306603289892577	0.0333353888113324	0.00725168005982397	0	0.00325321432327177	0.0144661579230408	0	0.17622377659852	0.0688193478767553	0.135724347831285	0	0	0.0573480829508826	0	0	0.0179334947872696
TCGA-34-8456	804	0	0.110404006714	0	0.0963206254869494	0.0938025406778021	0	0.218975877958704	0	0	0	0	0	0.0176192558984244	0	0.257453408130788	0.0179957576577257	0.112012731405928	0.0120708925909167	0.00200754933632882	0.0613373541424327	0	0	0
TCGA-21-1082	3644	0	0.0819773574962132	0	0.159226949388826	0.112239357450992	0	0.120677692603643	0.048169219028275	0.035445321000065	0.0251938710020424	0	0.0164731013307219	0	0.0147193899995408	0.119261873116455	0.0434668998309968	0.0743375449837266	0.0772880454897198	0.0324141783304518	0.0391091989483322	0	0	0
TCGA-NC-A5HF	138	1	0.0213901826238335	0	0.0189244447998422	0.0365039402278825	0	0.0901265257975625	0.00865002959248587	0.104321540700316	0	0	0	0.0890693581650829	0	0.293798662699772	0.0216753665820416	0.0753860733429844	0.118792833846778	0.0108243867424469	0.110235688214894	0	0	0.000300966664078394
TCGA-56-7580	925	0	0.118741578694343	0	0.152045521169854	0.0822119620626441	0	0.174772284937857	0.0112551381897991	0.0277328111679039	0	0	0	0.0196493506282764	0	0.24861902798344	0.0276933635976213	0.0780409797269546	0	0	0.00396847309660022	0.0296045670477155	0	0.0256649416969911
TCGA-22-1000	454	1	0.0898950007445505	0	0.0989160369029261	0.0909856872802391	0	0.157435627399712	0	0.0268254941222352	0.00827387616762498	0	0	0.0196217119696506	0	0.169179803565293	0.0540946450337408	0.124709095016088	0.0987162890050607	0.00416932881555759	0.051860966545723	0	0	0.00531643743159766
TCGA-22-1016	822	1	0.135274363582487	0	0.0170729735992655	0.0380198828604391	0	0.145380988957971	0.0099570927363878	0.0111083685244931	0	0	0	0.00222509444736701	0.0441025447694025	0.189324860038617	0.0084300895008853	0.215754841018979	0.00499096379710533	0.0658371828266053	0.0450612558232658	0	0.00326379255702754	0.0641957049597019
TCGA-94-7033	640	0	0.124723443533857	0	0.0988452577948641	0.148210234129231	0	0.130481290417286	0.00222103875810858	0.0551993000834264	0	0	0	0.0817749287058366	0.011749613889862	0.0715334765070571	0.0878128581750464	0.029781550427489	0	0.10902287848345	0.0486441290944858	0	0	0
TCGA-85-A510	482	0	0.155260571283742	0	0.0902759077433522	0.189748588556661	0	0.0516513843563665	0.11423896943892	0.079710570822512	0	0	0	0.0464196395508476	0.0107949423378314	0.0151759396004156	0.0701692411129976	0.119521312057623	0.049004564252693	0	0	0.0080283688860374	0	0
TCGA-66-2753	31	0	0.181844807934061	0	0.12119038911267	0.0714463263461193	0	0.1905632421672	0.00871106672445104	0.0165558486466984	0	0	0	0.00367220575067842	0	0.0868736767676358	0.0473857634469143	0.149837030837657	0.0261291202555517	0.000381442323315928	0.0320082963522606	0	0	0.0634007833347865
TCGA-37-5819	103	0	0.0233519623714227	0	0.111348119122152	0.230535798790363	0	0.140000379332677	0.0534764051237676	0.0586836945433871	0.0526021420202597	0	0	0.00257053538589946	0	0.124021202654704	0.103378824859373	0.0654639662612717	0.0163378200773865	0	0.0182291494573359	0	0	0
TCGA-85-8071	815	0	0.0640885500906857	0	0.0553830151055841	0.194772012209997	0	0.0947573608058079	0.0503683787345369	0.0915605492742744	0.00849290394050234	0	0.120256081023039	0.0425595552826108	0	0.0199124611115852	0.0412838605482234	0.0561764288997109	0.0546754434439552	0.0301125366296123	0.0756008628998747	0	0	0
TCGA-56-8623	692	1	0.0246750267506351	0.00309608687921089	0.0283902816592858	0.117808684545126	0	0.109865533646489	0	0.00939842553090472	0	0	0.034036469884823	0	0.0169481233613905	0.316617882350297	0.0252851376410251	0.187962905247285	0.0114601102837402	0	0.0353629851921124	0.0185865480327355	0.0240013298001669	0.036504469194773
TCGA-22-4609	291	1	0.0608000880287406	0	0.113984966629631	0.126330784313953	0	0.147777410691131	0.0512996106411233	0.00305316118063075	0	0	0.0160972729104683	0	0	0.233981678179286	0.0704563176296497	0.101690875413747	0.0102305368716761	0	0.0572783009840326	0	0	0.00701899652593037
TCGA-63-7020	2133	0	0.160951049658285	0	0.0609116346235925	0.104435531878987	0	0.137550385767873	0.0212963050677851	0.0457536238187913	0	0	0	0.0662786962242381	0	0.113208490810282	0.0364700194275464	0.121816969522973	0.00602933506587486	0.0333959719609534	0.0919019861728184	0	0	0
TCGA-43-7657	236	0	0.0700608478449281	0	0.128832883824622	0.0426094347053813	0	0.0078184936848053	0.0352396294709374	0.0383471946694008	0	0	0	0.0122928512167444	0	0.388208921468239	0.0425486678843572	0.123315534007506	0.060697540374393	0	0.0500280008486854	0	0	0
TCGA-33-6738	1927	0	0.246999165889561	0	0.18574151189702	0.089943901264885	0	0.0847240686996334	0.0209603074070066	0.00696340293722081	0.0424052261227367	0	0	0	0.00930069479227248	0.19074932772476	0.0251372497994275	0.0670689919304735	0.00471463128956369	0.00845400307798791	0.0152348638411254	8.73707819125372e-05	0	0.00151528254441285
TCGA-46-3769	135	0	0.0194543214330631	0	0.0321077531904938	0.156041921113359	0	0.240451809464934	0.05067898954601	0	0.00442585424400627	0	0	0	0.00179585211218218	0.0277072593267802	0.0845714928180241	0.295683892226227	0.0447708183644794	0.00280252370482304	0.032648924910204	0	0	0.00685858754541302
TCGA-22-5473	1933	1	0.146996794025808	0	0.0735680267236894	0.0715767453669903	0	0.167526715996265	0.0462887249262331	0.00177814502189366	0	0	0.0183502113721155	0.0149797564373438	0	0.222267741374373	0.0570313245490081	0.162198962241536	0	0	0.0123527713347945	0.00187442328171325	0	0.00320965734823684
TCGA-43-8115	407	0	0.111849098344556	0	0.0831206054014202	0.1257827015374	0	0.189248611767014	0.029815718446135	0.0174605342699128	0.00577844090144975	0	0.00634028609394784	0	0	0.200246682830076	0.0473201032775669	0.137303731124985	0.0108277753111645	0.00550019810196565	0.0271275680643013	0	0	0.00227794452810622
TCGA-43-7658	2378	1	0.0188247001032567	0	0.00418651346847282	0.338305885789239	0	0.120516426970551	0.0206841467937746	0.0689953042649566	0.0338798350850798	0.00486255211628162	0	0.0582372714007598	0.00588950240104906	0.0648676871659795	0.106785113250626	0.105390298541045	0.0131156330951428	0	0.0354591295537857	0	0	0
TCGA-18-3417	1097	1	0.123601528548891	0	0.148747293608866	0.00449104059585758	0	0.198640885540894	0.00297990772845099	0.000698130965458016	0	0	0.0433460831618776	0	0	0.237875064602758	0.041120662692916	0.133858215730947	0	7.12044977308323e-05	0	0.0550693321124248	0	0.00950065021292814
TCGA-43-3394	1190	1	0.11455398852129	0	0.114748234165973	0.0494664900878	0	0.156578901066539	0.0199329728285182	0.025435794563038	0	0	0.0103967766575357	0	0	0.264207143052998	0.0206819194674176	0.126750258769645	0.0334087314420104	0.0353592210548634	0.00795675309656714	0.00963369590894517	0	0.0108891193168593
TCGA-22-0944	223	1	0.251931239143241	0	0.10639304681499	0.0729632903482507	0	0.0887075911870972	0.00970715985746098	0.0200989566377773	0.0141975591425122	0	0.025955643639017	0	0	0.24563457733265	0.0166228377416253	0.0601034540475863	0	0.0030994579758513	0	0.0824082755495498	0	0.00217691058239087
TCGA-XC-AA0X	6	1	0.174536730696998	0	0.0658338126343201	0.0566479767104087	0	0.170864037449118	0.0229483317297028	0.00577101192698447	0.0110057535079984	0	0.0255285171790884	0	0	0.306368186479535	0	0.0954525481959585	0	0.0480771720336905	0.0149879154666303	0	0	0.00197800598956711
TCGA-56-A4BY	543	1	0.233767668273127	0	0.147327835634083	0.0929180666421048	0	0.0800765266414114	0.0655943862419775	0.0195152769947556	0.00267431689560323	0	0.0320633430224797	0	0.0051493066542496	0.0918186940679959	0.0838443673797049	0.0587306534416549	0.0231333666998853	3.59205105190382e-05	0.0633502709004485	0	0	0
TCGA-58-8388	412	1	0.104426599363905	0	0.0266606026467382	0.127968624630455	0	0.207509405955879	0.0165463316015365	0.0588328392989147	0.0303546811991308	0	0	0.0362740113056482	0.0179854559284884	0.116761231562469	0.104760953764977	0.0884801028094793	0.0181245144574135	0	0.0453146454749669	0	0	0
TCGA-66-2766	31	0	0.179583360356338	0	0.118600353252514	0.0949630975482177	0	0.0885417613517775	0.0423106450564923	0	0.0119242182881696	0	0.032967658663975	0	0	0.0267516272748126	0.0877680048927559	0.242075200065749	0.0392310829955043	0	0.0251151465457647	0	0	0.0101678437079293
TCGA-NC-A5HM	1212	0	0.202086965663546	0	0.100054129968629	0.0788241113678838	0	0.122799013641016	0.00220009517128946	0.037409173299884	0	0	0	0.0608166487452548	0	0.172107546344892	0.12328624896361	0.0466088413531962	0	0.0012790809638111	0	0.0430753867499368	0	0.00945275776705149
TCGA-33-4583	4601	1	0.0343731627435584	0	0.0041428795132607	0.256844240080514	0	0.0673530435243475	0.189673398094612	0.0218259395991155	0	0	0.0583523503280855	0	0.00214584969181451	0.0755591054104897	0.0889189674438272	0.0844142515015623	0.0522506956675514	0.027120859817594	0.0370252565836674	0	0	0
TCGA-56-7730	198	1	0.334715389714523	0	0.123115084778269	0.0627275247304623	0	0.142231780732491	0	0.00723080308536438	0	0	0	0.0235556633895673	0.0162007240531964	0.0821088399287014	0.0381726938625074	0.110173488108056	0	0.0282522246436377	0.0220891933924773	0	0	0.00942658958074641
TCGA-85-8287	23	1	0.0527672558381075	0.00395824275091975	0.0635382406541124	0.158799936012685	0	0.200665886468727	0.0598513663298377	0.0443875555265556	0.0110537213907705	0	0.00940756156815915	0	0	0.190245177959539	0.0908329037007875	0.0713271368225939	0	0.00202860685655492	0.0411364081206499	0	0	0
TCGA-77-7335	2133	1	0.0516558640176809	0	0.0452612934939226	0.206517383677444	0	0.109407147190095	0.0924912056456227	0.0340624011896855	0.00863144395802798	0	0	0.00627586086565758	0.00835344284995969	0.147122993798615	0.134865155176437	0.104820424306748	0.0224446292158926	0	0.0280907546142122	0	0	0
TCGA-98-A53B	61	1	0.101684903052619	0	0.00953619343465789	0.0396066353043437	0	0.171065656164209	0	0.0325865209916503	0.0142112002466995	0	0	0.0223673897374673	0	0.329656241695503	0.0832738888515312	0.11857847593088	0	0	0.0774328945904394	0	0	0
TCGA-58-8391	2167	0	0.191304024275847	0	0.0625989540721817	0.102049303018158	0	0.101883329974092	0.0494567471326352	0.0245599917748531	0.023911273841813	0	0.0120598863042528	0	0	0.239041922455233	0.0434867161435502	0.101238083913817	0	0	0.0303655926399433	0	0	0.018044174453624
TCGA-66-2791	153	1	0.0583326884553634	0	0.0845966269487132	0.194129005884307	0	0.0887081104158934	0.152524946858638	0.0162272202303029	0.00814019051203437	0	0.0443865903090912	0	0	0.0670561336896264	0.0812779082028591	0.141436105654521	0.0275716286968779	0	0.0296854072828128	0	0	0.00592743685895897
TCGA-63-A5MP	769	0	0.126282329264833	0	0.114620906591532	0.0895352166919308	0	0.151528322322588	0.0416914878649154	0.0106870471636525	0	0.00405001750367123	0.0104912032865052	0	0	0.244817077274913	0.0745539257820696	0.0990776404882714	0	0.00824938176902172	0.024415443996096	0	0	0
TCGA-60-2710	2024	0	0.113180066916812	0	0.083416344612812	0.0925809914543346	0	0.0814530406344367	0.0308973352351868	0.0247785735113552	0.0275468228028451	0	0.00147147579004895	0.00674948047143751	0.00178100491527129	0.277277177401377	0.0584466693014502	0.0658297762283307	0.0511315110177301	0.0182577806789927	0.0652019490275796	0	0	0
TCGA-77-8150	1655	1	0.0843550870549839	0	0.0272489674106789	0.189276421333186	0	0.14082317995434	0.118386824956889	0.0275239700130748	0.0274922210500429	0	0.020101456196833	0	0.0044310394228096	0.150594982745966	0.0705800147129159	0.102002286874038	0.00848490911460708	0	0.0286986391596339	0	0	0
TCGA-60-2708	2447	0	0.000326999617566563	0	0.00574658568462884	0.0198091874081243	0	0.1986274291767	0	0	0	0	0.0184160666951221	0	0	0.456356532912662	0.00177703921708737	0.156703589735493	0.0576579671204311	0.047608713194995	0.0281087044878647	0	0	0.00886118474932458
TCGA-63-A5ML	1386	0	0.0644482535727721	0	0.00872187906665261	0.174189100203072	0	0.126768997082219	0.00735120468239162	0.0214784673082492	0	0.024345009387428	0	0.0555554310284233	0	0.0357413715385893	0.0807992342282178	0.253161508385341	0.0188122993473823	0	0.128627244169262	0	0	0
TCGA-J1-A4AH	581	0	0.0737641876990798	0	0.150882176924523	0.0349529461990604	0	0.0839042321528995	0.0199206332225906	0.0790561735607593	0.00776586001880553	0	0.0113774887123816	0.00170016597961455	0	0.26362776822009	0.0559525136739384	0.171785286300782	0	0	0.0453105673354758	0	0	0
TCGA-60-2726	358	1	0.0807734536449572	0	0.0761070994538362	0.145827652924715	0	0.235294709568042	0.129593293330137	0.00920478950351093	0	0.0143547314147142	0	0.00681257998854716	0	0.0819034530292468	0.104408820396879	0.0431953773601146	0.0180342882559897	0	0.0544897511293104	0	0	0
TCGA-94-A5I4	491	0	0.177941675538791	0	0.101814915974546	0.023228283118304	0	0.082945028769712	0.000192442491881429	0.0157089230630792	0.0260451668457004	0	0.0118412694129416	0	0	0.359909195562113	0.0332100860810751	0.124948246253833	0	0	0	0.0350323061360996	0	0.00718246075192423
TCGA-85-A4CL	921	1	0.0650385324170514	0	0.00522805236851384	0.253174360829474	0	0.0826583963539899	0.124594273767668	0.0545510492502011	0	0	0.0309081531362563	0.0383774985650837	0.00942272213302031	0.0736396509382279	0.116753753251014	0.102817099751259	0.0150123319806423	0	0.0278241252575972	0	0	0
TCGA-33-4566	5287	1	0.0163338827787103	0	0.0128439430198048	0.183930656515314	0	0.141862728952189	0.16920034547219	0	0.00253644626316014	0	0.0229115396671202	0.0207041547836533	0.00360460897356585	0.112265442534305	0.0828175741343206	0.142429746943287	0.0020696409008497	0.0347835749313086	0.040119575906956	0	0.0110069478803763	0.000579190342888588
TCGA-22-1012	429	1	0.0886621642936072	0	0.124012687761832	0.0992677707075159	0	0.102773627128401	0.0211627835692522	0.0352447151476641	0	0	0.00455162573006716	0	0	0.319195304797451	0.0571461181988936	0.120510996185744	0.00845914329229138	0.0101189442071643	0.00365926059742408	0.00523485838269192	0	0
TCGA-60-2721	983	0	0.0986658890083964	0	0.0910425649446983	0.197066399151875	0	0.175655172140155	0.0628482401723039	0.0326114863554935	0	0	0	0.0201774918449568	0.00974081271275688	0.0544620917967033	0.0621211290134066	0.102491139728479	0.0117803089784144	0	0.0735232161701964	0	0	0.00781405798216431
TCGA-33-AASI	1344	1	0.180618051538572	0	0.141268628891838	0.164159565490469	0	0.0238794187350281	0.0719847270919585	0.0588614507561129	0.0266859458185435	0	0	0.00432886151145545	0	0.078646500754161	0.136854265217641	0.0445898155376375	0	0.0391460925760269	0.0289766760805565	0	0	0
TCGA-34-5232	2471	0	0.124640504567867	0	0.0755594729952975	0.0959832971406118	0	0.181020920776755	0.0398058600066546	0.0642236786613921	0.0688839936042225	0	0	0	0	0.0899277031104021	0.0690159436764057	0.0346416746821035	0.0651919313719996	0.0509138639389056	0.0401911554673829	0	0	0
TCGA-22-4596	17	1	0.0582623599335383	0	0.0762056768272743	0.0579128743639551	0	0.234293087427267	0.0338695560103611	0	0.0268978395033934	0	0.0167858822446058	0	0	0.112970846890961	0.0435150019870175	0.144513899396022	0.0854859652981454	0.0273284678002056	0.0643123523475372	0	0	0.0176461899697169
TCGA-63-A5M9	0	0	0.100675623539419	0	0.0239836597742908	0.115681050009298	0	0.151556588254316	0.112060895765234	0	0	0	0.00631336420708828	0.00260342024886981	0.00437324952672651	0.120760027224523	0.0920340750962554	0.146907466283522	0.0379676695010759	0.00414058641456361	0.0809423241548177	0	0	0
TCGA-63-A5MG	2148	0	0.1347781937323	0	0.335789914023502	0.0548724095905453	0	0.141255814749662	0.0212128662159077	0.0112131438637235	0	0	0.0108114415102904	0	0.0138977414615228	0.0910790093867615	0.00722109922338498	0.0692016703661542	0.0189368141967954	0.0402662803308431	0.0268038017954792	0.00891142046051288	0	0.0137483790926158
TCGA-77-8154	1841	0	0.0962611101984982	0	0	0.104282917996324	0	0.0666036147770059	0.00685539720889449	0.047532136913084	0.0311361407633646	0	0.0159411779373357	0	0	0.383297367457941	0.0104204550271676	0.093266124518483	0	0.0706046910621452	0.065680085393869	0.00811878074588734	0	0
TCGA-22-4591	623	1	0.0564357208756212	0	0.0155770984116912	0.131031937150365	0	0.203876395878867	0.0070031297289903	0.0459875904816465	0.00300839741793247	0	0	0.0567225326552929	0.0114064776170089	0.0492552429802091	0.0866401818361964	0.175121950730744	0.0731699176626216	0.00839375489807382	0.0679577836598157	0	0	0.00841188801492304
TCGA-77-6844	2284	1	0.133371181029555	0	0.0787447407217659	0.156044870804012	0	0.114382393541799	0.0408816759261155	0.0304746121702457	0.0255531668972428	0	0.0186945168993161	0	0.0141825216712143	0.0265256483766598	0.103515148985567	0.0739792116014959	0.085855164158375	0.00314526557513098	0.080999225599446	0	0	0.0136506560420594
TCGA-43-8118	89	1	0.0177176408460838	0	0.00943625852479871	0.0336683770316227	0	0.105554147933006	0.0453770459173594	0	0	0	0.0118525325509341	0	0	0.433147657595286	0.0349532729649538	0.216360305738304	0.0127714748370594	0	0.0565521034018609	0	0	0.0226091826587321
TCGA-60-2712	274	1	0.0693477808884078	0	0.161066352264269	0.11418378102668	0	0.161811276431528	0.030134732303813	0.0512603225359379	0	0	0.00281611811006466	0	0	0.148887536993859	0.120041060923129	0.0836915300258063	0.00941300727557555	0.00565400426781243	0.0394462566877248	0	0	0.0022462402653932
TCGA-60-2711	1260	0	0.0903299196231276	0	0.127787457122337	0.186598084627123	0	0.122209482472367	0.0987526723037933	0.0558563247979949	0.00547841456013749	0	0	0.0176809673958465	0	0.0388742781362049	0.0497586667893881	0.0916383634383796	0.0267065393546384	0.019572487943464	0.0687563414351982	0	0	0
TCGA-33-4532	3924	1	0.056423534877804	0	0.0106694819591186	0.157217396416629	0	0.131735733515732	0.0646260126092238	0.038469400933076	0	0	0.0137567898148737	0	0.00601116534800834	0.164945159497605	0.0435469711679172	0.171811374849145	0.0593288374152618	0.0197341854035605	0.0490867453618163	0.00594267263043817	0	0.00669453819979088
TCGA-22-4594	1470	1	0.0695101995987567	0	0.322143794092498	0.113247280689553	0	0.0769072980787402	0.0617280172756146	0.0192653494554987	0.000735532090571657	0	0.0113119420859689	0	0	0.0866309249488077	0.0622764674476861	0.0804277677368611	0.056732583292018	0	0.0278467236221305	0	0	0.0112361195852949
TCGA-85-8049	579	0	0.179689671892521	0	0.0912211571734363	0.105955126314913	0	0.136017023353704	0.0290217539801083	0.0251090220798995	0.0242329568376496	0	0.00945662423339758	0	0	0.205782092654868	0.0691143094980383	0.089821249605775	0.00101635080426514	0	0.0263412033441536	0	0	0.00722145822727068
TCGA-85-8277	307	1	0	0.0279841021292442	0.0919506107439441	0.168042747935133	0	0.0361088107347012	0.0725996272077684	0.0559680351664776	0.0287150774081687	0	0.0475628918815737	0.0318314842896958	0	0.163913145894553	0.148843146457216	0.0708494849871376	0.0192957394945949	0	0.0363350956697907	0	0	0
TCGA-21-5784	1268	0	0.0253093589059043	0.0185798394704285	0.172428023708459	0.20116465367582	0	0.112117540759419	0.00595937016960138	0.0253131705864445	0.00765136507276008	0.00387155188660431	0	0.0041628300881722	0.00707160833902122	0.042655274621941	0.0667997908350275	0.137277399569232	0.0846860296867987	0.0125761732558705	0.0343744780872886	0	0	0.038001541281207
TCGA-85-A512	465	0	0.0933634853791765	0	0.0169492777808453	0.0329175924053065	0	0.12549711706645	0	0.0449244306320972	0.0062248247809173	0	0	0.0228400627744836	0	0.397068026864175	0.111922707585561	0.0974055307136752	0.0119470064735928	0.00766292734573967	0	0.0292410958236097	0.00203591437437058	0
TCGA-56-8622	55	0	0.150298711774833	0	0.268578702551044	0.0264682391728147	0	0.0590579523660092	0	0.030053986451928	0.0244910110314594	0	0.0129033840086027	0	0	0.221681920330969	0.0083498784233784	0.120363821500241	0.0288505916438112	0.00672109165453539	0.0305538546953227	0.00552294952774668	0	0.00610390486730461
TCGA-85-A50M	826	1	0.060723221794464	0	0.066081588895789	0.0500304271978299	0	0.220580509595281	0	0	0	0	0.0370466319872783	0	0	0.333300655570797	0.0167144044565958	0.0804597085924829	0	0.033504350252165	0	0.097541688169539	0	0.00401681348777804
TCGA-77-8009	1695	1	0	0	0.00147035704592277	0.141945844863707	0	0.114832745921552	0.0657184456460202	0	0	0	0.0464584662780142	0.00532833965730914	0	0.306959809310352	0.14146612594563	0.140640072873927	0.00922275293320427	0.00145621731098413	0.0245008222133775	0	0	0
TCGA-58-8392	501	1	0.251826040665091	0	0.205234827644462	0.0670572245540793	0	0.0969651044676468	0	0	0	0	0	0.00184610940161834	0.00626070351604662	0.187435367766842	0.0204262125414373	0.0901826637389856	0.0471321128850051	0	0.0207216002849612	0	0	0.00491203253382457
TCGA-90-A4ED	615	0	0.189154378435768	0	0.254652424568473	0.0707646566701854	0	0.0318337040014372	0.0318985689572204	0.0151773377148379	0.00555764633051112	0.000213378928829674	0	0.0303408727324905	0	0.191167652899924	0.0321298305469464	0.114809905858035	0	0	0.0322996423553414	0	0	0
TCGA-22-5492	506	1	0.111144269268642	0	0.0395908133474019	0.104055600480548	0	0.153309388930475	0.0245260916560414	0.0303689169365198	0	0	0	0.069993895645848	0	0.0710231230833237	0.052638739908561	0.164292649228322	0.0488939796021266	0.00428213804934233	0.10322985094185	0	0	0.022650542920998
TCGA-56-8624	420	0	0.137940737029548	0	0.100583045974137	0.0630771649941205	0	0.269564970406078	0.00178861939184666	0.00931499717017721	0.00617457091941331	0	0	0.0155858934708355	0.00524738363785402	0.102108911820881	0.0445124749105517	0.108259723549694	0.0618471938649771	0	0.0672601188354304	0	0	0.00673419402445396
TCGA-63-7022	2073	0	0.0912908389032701	0	0.186035769632723	0.0655004851931418	0	0.208772999104296	0.0520296846598545	0	0.000267533857652901	0	0.0208508735902421	0	0.00208238905726687	0.133373737575824	0.0399366759415336	0.13973946932432	0	0.00485973734417943	0.0519793490879491	0	0	0.00328045672774751
TCGA-63-6202	1602	0	0.0624871777279389	0	0.0170274526657338	0.191791664007033	0	0.0822408991038501	0.115219719821715	0.0212836417527111	0.0206845376716378	0	0	0.0363366192550338	0.0131776736142863	0.0822762866477198	0.0716444460867119	0.1163304637784	0.0989276091545037	0.00463551719950918	0.0557628518620124	0	0	0.0101734396512035
TCGA-NK-A7XE	13	0	0.00039969558956693	0	0.0126764444604402	0.180785494176004	0	0	0.136564057563738	0.143061110961609	9.7276353496643e-05	0	0	0.0282179894072902	0.0668317806911046	0.149757227436097	0.0865374161801393	0.0347187906642135	0.0117221861516858	0.145390803971812	0	0	0.0011980513607293	0.00204167503207189
TCGA-98-8020	84	1	0	0	0.0354234054981427	0.113802025529243	0	0.146355506751496	0.0949788088289941	0	0	0	0.0425489447784195	0	0	0.266846066222792	0.126947830943331	0.131217306893449	0.0113943556265082	0.0055982376115731	0.0186686672921309	0	0	0.00621884402392048
TCGA-63-A5MS	2381	0	0.109590607459722	0	0.134558148403649	0.0424794855681711	0	0.140626858271046	0.020270465205986	0.0156987988505837	0.0172059297092295	0.00309644171507828	0	0	0	0.293916940804551	0.05786657683164	0.121917232585951	0.000885384438137898	0	0.0411021924683737	0	0	0.000784937687880911
TCGA-66-2789	123	1	0.00390939603761072	0.0240135172609025	0.0903042523725458	0.0897297097795676	0	0.0532052952697388	0.0252625473508257	0.0269599855098924	0.00495686340388555	0	0.0255551647587186	0.00370616145695778	0	0.194678955650183	0.0474731529973216	0.182707695560896	0	0.125552314560519	0.0873827799919458	0	0	0.0146022080384894
TCGA-77-A5G1	4026	0	0.115784078267644	0	0	0	0	0.168321872178772	0.0199179747795854	0.0345595742859881	0.0346620869470245	0	0.0315028765061121	0	0	0.377553511514701	0.0660468536949117	0.128807770349191	0	0	0.0228434014760706	0	0	0
TCGA-85-8666	687	1	0.0699205752206731	0	0.015709435608149	0.0469911461613894	0	0.0635431598061297	0.0429401961304084	0.0391165111182959	0.00559468086704044	0	0.0278902930714432	0	5.5649083711636e-05	0.374225338381401	0.0483804191378186	0.134144654888767	0	0.0453221674667105	0	0.0716749289769332	0	0.0144908440811287
TCGA-60-2695	642	0	0.0912267637191576	0	0.0489448067584898	0.217460349259799	0	0.142815124618446	0.0533017136286766	0.0381961542571877	0.00365684077409966	0	0.0409498832310677	0	0.00687392737462806	0.0583385671933024	0.0970170194839804	0.12396995593774	0.0344499517184162	0	0.0310894834702473	0	0	0.011709458574762
TCGA-77-8153	1992	0	0.0672490260444446	0	0.127317565179391	0.114186958324569	0	0.171544281025609	0.0345116675718278	0.0173363514711995	0	0	0.0859328295645688	0	0	0.203609680137784	0.0568301415782756	0.0667510756380322	0	0	0.0139176612448241	0.0343886434457272	0	0.00642411877374707
TCGA-77-A5GB	0	1	0.105493969542843	0	0.132073405210189	0.0494561960351681	0	0.0914239364140939	0.0191378359236093	0.0145066403150908	0.0164301758862142	0	0.0129111108302798	0	0	0.308918994259224	0.0746073044814324	0.102571909114478	0.0149771705671788	0	0	0.0574913514201984	0	0
TCGA-66-2800	1492	0	0.0915691315899465	0	0.0899852983915461	0.0531709895896867	0	0.138885280942172	0.0200353912717081	0.00959481992775034	0	0	0.00550849717490946	0	0.0566752633223444	0.136832800992656	0.062022206792689	0.169997057861951	0.0980752123680153	0	0.00726401032675541	0.00314589803114325	0.00835037250114862	0.0488877689155787
TCGA-85-7698	952	0	0.146203461223286	0	0.0456504264118323	0.0924787233624937	0	0.223490568379573	0.022613509762713	0.020132308539518	0	0	0	0	0	0.224020827330479	0.0946511446787377	0.127282920368965	0.00324235934257267	0.000233750599829894	0	0	0	0
TCGA-58-A46M	1072	0	0.0869515553104995	0	0.0231263016495765	0.196868255137151	0	0.0442259928811763	0.114898669388531	0.0121949139827136	0.0195375675854781	0	0.0520000566621117	0	0	0.153396302328414	0.155261814129568	0.106300747946938	0.00688548749679059	0	0.0283523355010513	0	0	0
TCGA-56-7823	1011	0	0.0123134824219383	0	0.00482528377657064	0.0590962940862377	0	0.107136981873681	0.0486382384614074	0.0283643401027882	0	0	0.0365615107271171	0.0294706429544097	0.00960332127911107	0.308761965195574	0.139823851995112	0.127842154924961	0.0386591260900643	0	0.0479770657701236	0	0	0.000925740340903935
TCGA-56-A49D	637	0	0.089042451169796	0	0.0186441345310863	0.154453691657717	0	0.117474998340313	0.0595304209230621	0.0388675066418284	0.00873295865169997	0	0.0486353115794782	0	0.0114072508448145	0.0653756097296199	0.123432645585622	0.113626043322046	0.0296422508185961	0.0565309086949743	0.0641386093644644	0	0	0.000465208144881728
TCGA-NC-A5HN	1499	0	0	0.00603670488004278	0.21015027531804	0.200884615033571	0	0.0142664749921958	0.106578290082849	0.037280155493992	0	0	0.0409639043200607	0	0	0.0989498598731573	0.129641209157234	0.13747946447745	0	0.00231494360119121	0.0110800058352299	0.00437409693498532	0	0
TCGA-60-2703	2945	1	0.0770077833585808	0	0.114877875568975	0.0435502887833524	0	0.297235070503547	0	0	0	0	0.0768077178715606	0	0	0.259014198472417	0.0100910420333017	0.0165619928662917	0	0.047740596624507	0	0.0492265993441465	0	0.00788683457332099
TCGA-85-8353	94	1	0.080494102895344	0	0.135209815207931	0.0978522184732961	0	0.230706979732933	0.0205457581332975	0	0	0	0.0333035401208376	0	0	0.218248046409805	0.0663912867793085	0.0711943371742589	0.00138337765871759	0	0.0419542013913051	0.00271633602296631	0	0
TCGA-21-A5DI	979	0	0.00248842866238389	0	0.00198880797607534	0.0993255267499612	0	0.141705982018608	0.0248842500869139	0.0371496190521291	0	0	0	0.0681697387235175	0	0.310194415268597	0.0335369388551775	0.0448459526677139	0	0.0848810766267486	0	0.150829263312174	0	0
TCGA-46-3768	299	1	0.118806550213853	0	0.00831449032216374	0.126356319587999	0	0.100332668509676	0.0269290731996725	0.0287871874280922	0	0	0.000265506103099319	0	0.00441459247534854	0.157215645067502	0.0502865442820263	0.250107128463023	0.0288335356002326	0	0.0593936998722943	0	0	0.0399570588750183
TCGA-85-A513	910	0	0.011594610288566	0.0731907932352557	0.0568693096270099	0.11945747346383	0	0.200329925538164	0.0462454540871966	0.0149509791070227	0.0219792693509707	0	0	0.0156691812667552	0	0.16863454115302	0.0640343740897795	0.148052895294722	0.0045636297565522	0.00475340345476777	0.0288518433773237	0.0161866419290105	0	0.0046356749800536
TCGA-85-8664	550	1	0.107446512200435	0	0.0077768680942503	0.127203833977517	0	0.0844488172380021	0	0.0408514752122916	0.0649933918074361	0	0	0.0549983469239132	0	0.445553107789705	0.0484010347926844	0.013693036408799	0	0	0	0.00463357555496661	0	0
TCGA-90-6837	758	0	0.144577207050238	0	0.132263059736035	0.06555125063302	0	0.0917009108409985	0.0228559807444311	0.0239694313675002	0.0203903027232544	0.000303602351621926	0	0	0	0.287088009315876	0.0405149649203047	0.114183266067707	0	0	0.0256649192442798	0.0100946007434377	0	0.0208424942612962
TCGA-92-8063	122	0	0.0680618126376626	0	0.0152612424817679	0.0960340244337631	0	0.104135766757097	0.0290728989629451	0.0934535815374941	0.00845679956509125	0	0	0.0412294029323917	0.016466960819848	0.142962774626701	0.104329489188405	0.109105164780057	0.0703947188111919	0.0372087441345998	0.0303663849681734	0	0	0.0334602333628111
TCGA-37-4141	12	0	0.077141308121222	0	0.121072890518865	0.144527456615629	0	0.0838303812892112	0.0848468198526743	0.0367923794435961	0	0.0187822076694023	0	0.0196882360016788	0	0.118350733219617	0.0530115132679546	0.164605454368462	0.0254610137935808	0	0.0518896058381067	0	0	0
TCGA-18-4083	188	1	0.14603218142889	0	0.130696304168745	0.159425365125779	0	0.153144387018519	0.0152243665139215	0.0264303694219525	0	0	0	0.0316377121486837	0	0.143823194967494	0.0397665861644754	0.0918241745055883	0	0	0.0619953585359504	0	0	0
TCGA-85-7844	911	0	0.114191556306667	0	0.121472093960323	0.0305759953779675	0	0.232803106952276	0	0	0	0	0.020206564842698	0.0176584571949902	0	0.22087206303321	0.0331250163926207	0.124199691534497	0.00076529469765404	0	0.0841301597070975	0	0	0
TCGA-98-A539	173	0	0.0152873566288863	0.0378053485222313	0.0117052034972758	0.0235424201130103	0	0.120424766100004	0.0531732625542452	0	0.000724946266539753	0	0.00686879655264338	0	0.00736447220209597	0.286136497332223	0.0209862245140593	0.159985228723931	0.087623272891069	0.0505743334466906	0	0.103761528825189	0	0.0140363418299053
TCGA-98-A53J	630	0	0.0813633215279762	0	0.0904287717419255	0.0605375496255249	0	0.0485340101807812	0	0.0904665404337458	0	0	0	0.0711813803086162	0	0.249953244386737	0.109984073352458	0.128134816605886	0.0464736238779887	0.00665527164481829	0.00919605102080197	0	0	0.00709134529274016
TCGA-94-8035	122	0	0.170238084536446	0	0.170978562930233	0.0173976109873195	0	0.134296917802232	0.0376000554201768	0	0	0	0.0140040336534072	0	0.00367544618812215	0.228505312038332	0.0557699892435739	0.0659066111766566	0.0146903234454811	0.00869073502286889	0	0.0160781421652552	0	0.0621681753898951
TCGA-43-8116	358	0	0.00430959281795222	0.0598144832719183	0.090289306992559	0.0739247937828652	0	0.214588936743067	0.0670526977230768	0.0324439353472009	0.00559522765480176	0	0.031738464209389	0	7.30895051189138e-05	0.252857818841539	0.0624964471284546	0.0422538433453432	0	0.0185742808773812	0.0439870817593321	0	0	0
TCGA-77-7140	632	1	0.0556709613993602	0	0.0284515155557344	0.0958316615356091	0	0.13503303587193	0.077620902469539	0.00727414466257861	0	0	0.0290108088835468	0.0116815791616668	0	0.0670770136444057	0.0776746394055786	0.139106224231577	0.210897048628126	0.0100125812465586	0.0546578833037888	0	0	0
TCGA-O2-A52S	387	1	0.117148648846466	0	0.0869753365881731	0.0290698914585291	0	0.102869744650819	0.0215615684196144	0.0535245092132106	0	0.00353378985262184	0	0.0252832017203943	0	0.300410408141007	0.107943283967357	0.103120200452883	0.0218000352797325	0	0.0267593814091925	0	0	0
TCGA-77-8156	1106	0	0.086589441343602	0	0.0662303199742787	0.148003179241357	0	0.145706524218251	0.0448534496673557	0.0344700432966413	0.0134012077260164	0.00487718451420926	0	0.0109991520589309	0	0.233396970726794	0.0820992143068389	0.0730493373964997	0.00928467488000439	0	0.0470393006492205	0	0	0
TCGA-60-2704	1154	1	0.0967576579473478	0	0.109341144151884	0.0403599854114364	0	0.216768407031198	0.0746231925762482	0	0	0	0.0291344014212657	0	0.0123969988498305	0.16498729869343	0.0723791699564888	0.133482440537939	0.0151354588688895	0.00443543752085119	0.0149396454725286	0	0	0.0152587615606624
TCGA-77-8138	539	1	0.165259505871143	0	0.111828586694341	0.04458131644953	0	0.119052420491753	0.0146858641057342	0.00729059342859411	0.0185591164820822	0	0	0	0	0.311162673021255	0.025420873830879	0.142531903880183	0	0	0	0.0315573810631155	0	0.00806976468138962
TCGA-58-8386	1	1	0.0293769635064022	0	0.00271991427334182	0.061748072350411	0	0.216647072110125	0	0.0142864057770058	0	0	0	0.0109010392626133	0.0069230908784777	0.168203679848108	0.0849858014773873	0.261940925502524	0.0163126933851113	0	0.0695711504293758	0	0.000577197447312501	0.0558059937518048
TCGA-51-4080	12	1	0.0238743817973395	0	0	0.0535069120018766	0	0.117896273468569	0.0300593249747226	0.0100162022657411	0	0	0.0118237208874436	0.00126997528708414	0	0.234671037800164	0.111974592280487	0.339808230274504	0.00572260916938124	0.0105447129346499	0.0470684657293903	0	0	0.00176356112864725
TCGA-33-AAS8	1114	1	0.230759039655744	0	0.0559141457876618	0.0589846971584297	0	0.26860278293973	0.0367013986873771	0	0	0	0	0.0403220653811837	0.00098348939036884	0.0911258250980324	0.0207061384931967	0.0348517759654023	0.0953128049694462	0.0427911295317082	0	0.0212030948368522	0	0.00174161210486673
TCGA-33-4533	4068	0	0.1351462079724	0	0.090587041975361	0.0891610203404375	0	0.115521939179079	0.0147046427032298	0.00630794290945396	0	0.0239266513297188	0	0.00452009170987373	0	0.183238775246744	0.0569900442279463	0.0677189634615846	0.113896309965301	0.0512782990609157	0.047002069917955	0	0	0
TCGA-63-7021	2142	0	0.107188004117956	0	0.172948750807636	0.0736607318380236	0	0.18427013946776	0.022083881402593	0	0.0121120314639062	0	0.021037456195326	0	0	0.251671747937798	0.0576706886770566	0.0777202670881832	0	0	0.0153089192451546	0	0	0.00432738175860658
TCGA-77-8128	1150	1	0.039641556070453	0	0.0115029595929804	0.06943150173357	0	0.10352048690246	0	0.0473947756575862	0.0201527274855634	0	0.0134757021953088	0.00603730314233147	0	0.315314312056164	0.0724453121945464	0.232966287462857	0.00751699241906391	0	0.0606000830871145	0	0	0
TCGA-85-8072	932	0	0.156666598335561	0	0.0779551011979458	0.141600441668007	0	0.0695490125770172	0.00149357179431559	0.0396793063580397	0.0126590660418026	0	0	0.0486595336348696	0.0156183052618999	0.150594457139848	0.0417168275365294	0.0967600444766065	0.0486797228909344	0.00102134291548389	0.0973466681711398	0	0	0
TCGA-85-7710	42	0	0.052901143048446	0	0.017959741941325	0.157536476172007	0	0.140869319294962	0.0747848454135393	0.037726738472271	0.0414649033448489	0	0.0424567730392662	0	0.00942076532305559	0.0275732578837221	0.130649840055205	0.0350939215548298	0.185100669466624	0	0	0.0314043467081841	0	0.0150572582817146
TCGA-96-A4JK	589	0	0.0332590478271906	0	0.0661069054126962	0.0926223414997117	0	0.177286453033449	0.065458059230916	0.0342212238314191	0	0.0209602784418697	0.00950113152822473	0.00678107502549015	0	0.237451494068941	0.0972134867008824	0.108891612263809	0.00394339825173672	0	0.0463034928836646	0	0	0
TCGA-63-A5MY	1052	0	0.325517618817012	0	0.0483587077842985	0.11754411751043	0	0.0699412410250455	0.0417803176175578	0	0.0410323888443602	0	0.00755733231429009	0	0	0.0312010331581344	0.0383660877326429	0	0	0.00877091755043261	0	0.0661931382872853	0	0.203737099358511
TCGA-LA-A7SW	408	1	0.0022542307400295	0.000110634559467612	0	0.0145660321961901	0	0.0339423974574206	0.0444992562146039	0	0	0	0.0352433763750147	0	0	0.447620698775255	0	0.21937631955664	0	0.084451717718463	0	0.0634656144605142	0.00262353455115422	0.0518461873952468
TCGA-66-2727	516	1	0.0841782350816641	0	0.119357903473539	0.0815377314190655	0	0.105322590541573	0.0687670785284343	0.0333428725734005	0.0018255037993386	0	0.0162532739701826	0	0.0127207752092822	0.0662621277606883	0.0960900659349386	0.14495124012809	0.0892944318087418	0.00521499469889615	0.0589434249141749	0	0	0.0159377501579902
TCGA-37-A5EN	660	0	0.113666778026168	0	0.108308762004266	0.11591408691353	0	0.141064955084827	0.0215153449058767	0.0798343851464221	0.0221466081396925	0	0.00398448375853821	0.00524217388980463	0	0.16317257378872	0.0708707899529396	0.0698034390660097	0.0525845612082596	0	0.0318910581149459	0	0	0
TCGA-92-8064	160	0	0.0376313433285785	0	0.0882318299499609	0.280013518860498	0	0.0852821157493176	0.156318567462931	0.0356425794935766	0	0	0.0345730595510366	0	0.0056279419849653	0.0590342431565857	0.0834327809809154	0.0755591183223728	0.00593835813292431	0.00269193209076491	0.0496488061468063	0	0	0.000373804788765244
TCGA-O2-A52V	1335	1	0.0913715764555404	0	0.00787002901454091	0.0313949629813691	0	0.274241189988551	0	0.0013347170897997	0	0	0.0469055440899245	0	0	0.276637710552777	0.0390697963606557	0.127827805791992	0.0313108354544241	0.0414845730124561	0	0.0257646975681043	0	0.00478656163986637
TCGA-60-2697	372	1	0.0765025087415561	0.0795333327797049	0.200284840085981	0.127486943738104	0	0.18443708723453	0.0419467972515226	0.0164573834769372	0.03969121799607	0	0	0.00524155851394109	0.00882746298441894	0.0571709233274462	0.0454581583297356	0.0438874073024638	0.0266149449067609	0.00704493205210238	0.0320140163542705	0	0	0.00740048492445497
TCGA-56-8628	616	0	0.114376788533504	0	0.0354264319672546	0.0562964520689821	0	0.245142752452782	0	0.0289516205881793	0.0182255837115282	0	0.0110539025838354	0.00607785027425313	0	0.266191123395219	0.0658346289856064	0.126085725698482	0.00484823538511718	0	0.0191415962202995	0	0	0.00234730813495804
TCGA-68-7757	211	0	0.147060902238094	0	0.133641635609657	0.0294196342305806	0	0.13155346010381	0	0	0.0342430892690167	0	0.0246577976876172	0	0	0.266175020611662	0	0.124960835169473	0	0.0192205386792345	0	0.0681840606880751	0	0.0208830257127804
TCGA-85-7696	1111	0	0.118088988796695	0	0.029665739832927	0.0616518880864146	0	0.0633122638204079	0	0.0416837974129897	0.00933384692920157	0	0	0.0197301801073416	0	0.350407704552198	0.0991600184147649	0.182108851667001	0	0	0.0248567203800586	0	0	0
TCGA-22-5480	2170	1	0.0307215445357889	0	0.0182271769421458	0.0334199289010059	0	0.225449426518315	0.0324816504372936	0.0684370619165213	0.0832789857249689	0	0	0.0360921815406504	0	0.222444871898372	0.18700320476635	0.0370370658638972	0.00677484859081846	0	0.0186320523638715	0	0	0
TCGA-22-4599	1161	1	0.033716651372787	0	0.0804305610825487	0.180744074445434	0	0.0844990623104361	0.17165475064508	0	0.00446336591223689	0	0.056288494878228	0	0	0.0918045264346139	0.0892776767751652	0.120886512185694	0.041754892356649	0	0.0292289625516655	0	0.00787044147817876	0.00738002757128373
TCGA-85-8481	236	1	0.152042350319726	0	0.119334248625586	0.0678087636931355	0	0.164564036375562	0.00719653554196628	0.00258664071713168	0.00425287761787906	0	0	0	0	0.204845665906511	0.0727313900607204	0.149375328060834	0	0	0	0.0409571713347679	0	0.0143049917461796
TCGA-21-1083	1315	1	0.0741039730472994	0	0.0478943417218085	0.0651497280860034	0	0.223109275405119	0.0624421364704056	0.0369791173984861	0	0	0.0133160980457626	0.0242653230395763	0.00437324045062532	0.151224754883019	0.111433321042592	0.136360786551956	0.000340115133068112	0.0127525020962872	0.0362552866279909	0	0	0
TCGA-46-3766	370	0	0.093440243003372	0	0.187989781028195	0.0885874483235372	0	0.158364824472449	0.0399779049205161	0	0	0.0156714431217735	0	0	0	0.0681409834955925	0.0596366811590644	0.107997067334374	0.0640038046684198	0.00289555659229866	0.104950618315097	0	0	0.00834364356530978
TCGA-34-5241	515	1	0.0600574037225109	0	0.0121477232093861	0.110898504061703	0	0.21891327389305	0.0529476803241723	0.0273003601231575	0	0	0.0180763943645477	0	0.0241543756236889	0.0357541222447894	0.0844444394938422	0.169334280991807	0.0733601601243492	0.0359830739997502	0.0421507709274875	0	0	0.034477436895758
TCGA-22-4593	1067	1	0.0757479128336822	0	0.048182976952618	0.117132252665509	0	0.299689678708933	0	0	0	0	0.0331726519349381	0	0	0.260364298762716	0.0344261442928673	0.0691918376402905	0	0.0085075716012092	0.00396344523251767	0.0300524802491284	0	0.0195687491255899
TCGA-66-2788	699	0	0.0607023717222971	0	0.147546145996569	0.116101743169377	0	0.117092932454871	0.048136440843501	0	0.00380118841923544	0	0.0187295133059671	0	0	0.152369875116516	0.134874634800409	0.112448645056264	0	0.0106321807606721	0.0346949356090221	0	0	0.0428693927453003
TCGA-60-2724	717	0	0	0	0.00312172930362048	0.0187898491101851	0	0.177037514718254	0.000850274495468441	0	0	0	0.0257393979191529	0	0	0.393212488542786	0	0.209293830624701	0	0.0718727258564909	0	0.0191810394762969	0	0.0809011499530446
TCGA-33-AASB	211	1	0.051325244628378	0	0.00866974310062131	0.00968292200788549	0	0.106715257592082	0	0.0661622649540311	0.0384869826074737	0	0	0.0228915225546283	0	0.523958344806411	0.0202157775690772	0.121762493181212	0	0.0218622092174174	0.00472673278737571	0	0	0.00354050499340683
TCGA-66-2795	122	0	0.0487645070625428	0	0.0708301451883056	0.0644690986458983	0	0.181694062738651	0.063062531857093	0.0165920646997552	0	0	0.0179113098267825	0	0.0187190406130463	0.0641426260280507	0.112407041936783	0.197417525911594	0.0752306030755957	0	0.0290488146927189	0	0.0270362928274807	0.0126743348957023
TCGA-66-2790	699	0	0.10477475213139	0	0.0827113795392861	0.171112341212595	0	0.176621279666047	0.051738036664522	0.0108650431429215	0	0	0	0.0391556190072605	0	0.123091895090766	0.15018010321557	0.0715293364415361	0.00569506469936932	0	0.00512731350485666	0	0	0.00739783568387918
TCGA-39-5030	59	1	0.0305658395732651	0	0.159936287668992	0.104509373447671	0	0.068337198718416	0.0710833084648434	0.0288406662517869	0.0686330749351797	0	0	0.0215108945992931	0	0.242813609549011	0.0711012899815846	0.0881329645154538	0.00205235856659756	0	0.0424831337279066	0	0	0
TCGA-77-7465	990	0	0.0773505758808868	0	0.0297090772361234	0.155047822633163	0	0.110396236763578	0.13056451892973	0.0384903406420564	0.0283091464464681	0	0.0143741645505271	0	0	0.155968674895032	0.134895393014473	0.0359547292462309	0.0710917822221776	0	0.0149237076820046	0	0	0.00292382985754927
TCGA-NC-A5HI	1743	0	0.120502710989878	0	0.0455265073293305	0.134872411092661	0	0.0990646435892772	0.0426693400832281	0.0803456122846083	0.0135469661683176	0.00671841194860539	0	0	0	0.212079990308333	0.0997412724855142	0.0828801967382693	0.0420174202374314	0	0.00985809522242829	0	0	0.0101764215221185
TCGA-18-3406	371	1	0.070191651911214	0	0.212044556150331	0.0647852983384472	0	0.141163870011194	0.0602969286925032	0.0243986031030404	0	0.00318431022974604	0	0	0	0.0623308055200898	0.105960682025864	0.122102889034597	0.0572875506463826	0	0.0185364576121224	0	0.0235524336799057	0.0341639630445634
TCGA-39-5016	3850	0	0.0808112261112089	0	0.00621432110483224	0.179940415377136	0	0.120335318383828	0.0516598389694362	0.0554193095735777	0.0219024756009795	0	0	0.00295780157178964	0	0.066463276550406	0.177509833475103	0.12226660722153	0.0511053026330965	0	0.0634142734270756	0	0	0
TCGA-58-A46N	910	0	0.116777650886676	0	0.0366470204575189	0.205161341118346	0	0.103034950461989	0.00161836081988655	0.0121889772700024	0	0	0	0	0.0152612021773375	0.130320114661336	0.0246078326128082	0.0670248126518785	0.0789264928967898	0.0433327357299932	0	0.159369339941534	0	0.00572916831390345
TCGA-43-3920	1007	0	0.0722181203835744	0	0.141389585328357	0.168992636286009	0	0.0857332199996711	0.105900200312315	0.0118146297743815	0	0.0200800010921018	0	0	0	0.0311857458907078	0.077775062413988	0.182871186086265	0.0431535492123776	0	0.0330065619172237	0	0.00304398903325386	0.0228355122697749
TCGA-66-2758	639	0	0.0295166284042356	0	0.0424690622412218	0.26205452789672	0	0.0815967080683277	0.172469442543352	0.00559554851558105	0	0	0.0616387240831261	0	0.00360713369740806	0.0582854289109232	0.106250249966182	0.128094883452115	0.0283815114214139	0	0.0160252148907634	0	0	0.00401493590863127
TCGA-60-2716	1475	0	0.111438525168033	0	0.0605738331299809	0.066122469852248	0	0.15085591502875	5.35065127433998e-05	0.0520075898300996	0.0281379398267054	0	0.000207122124655366	0.0250101292880356	0.00444584693448539	0.164891198129373	0.0518623438968521	0.137385261615067	0.0658579796416348	0.0199919842604862	0.057317047506783	0	0	0.00384130725406795
TCGA-37-A5EM	867	0	0.0371021070008656	0	0.0265582701347263	0.105051736527915	0	0.100965165205865	0.0601189158915762	0.0324514251482698	0.029118862937146	0	0.0118754237218661	0	0.012466322289598	0.237963817173369	0.0717381288196677	0.117510959817554	0.0556292508602728	0.0665576196364633	0.034891994834845	0	0	0
TCGA-60-2722	908	0	0.0717682974322578	0	0.0445050967446205	0.116227372439961	0	0	0.0506405104057441	0.0481415624036307	0.0226187376781887	0	0.0433436428209921	0	0	0.196876180410546	0.0726771055241521	0.262687527536459	0.0348904449396416	0.00197730719132836	0.0318178565515619	0	0.000872210935737434	0.000956146985178318
TCGA-58-8390	911	0	0.107250435758821	0	0.0259335297060721	0.0546877353243624	0	0.162938240975493	0	0.0417890051634989	0.000838663064757982	0	0	0.0606938989928663	0.00833225259172096	0.287400445797939	0.0741403603954561	0.060380246609086	0.0418635629968593	0.0231947857429588	0	0.0406059165756642	0.000509863144262218	0.00944105716018163
TCGA-77-A5FZ	3838	1	0.0852814011831537	0.0580608893548781	0.0945836977361451	0.1426992111026	0	0.173656351366622	0.0567117411446137	0.0147034322556519	0.0397534228656575	0	0	0	0.0240320863700304	0.093962158185317	0.0307725442085287	0.0941182586731445	0.0289872143984837	0.00486078071756458	0.0241460070682405	0	0	0.0336708033693691
TCGA-43-2576	1223	0	0	0.0448929450424674	0.0519428394127615	0.117170039686028	0	0.111701415967579	0.0132268862429785	0.0829425305510541	0.0366193277494134	0	0	0.0381514256992289	0.00332156000739258	0.245663966225163	0.0760134513754808	0.122439727995739	0	0	0.0559138840447141	0	0	0
TCGA-39-5034	1107	1	0.0844444387163412	0	0.264698841188257	0.0609037760350541	0	0.209181186567195	0.0269705012860291	0.0397044763233656	0	0	0.0171803733342492	0.0229042502563902	0.00375859241538951	0.0994600507152984	0.0423505735581989	0.0697477999230919	0.00669333767889896	0.00864161648235874	0.0433601855198825	0	0	0
TCGA-56-6545	666	0	0.0231866820825097	0	0.0815294050726024	0.0560842137941711	0	0.290349480447752	0.000477281231148027	0	0	0	0.00595058044588783	0.00129931241694944	0	0.25615344355909	0.104271684823194	0.104734090825027	0.0104400351970003	0	0.0512608637874988	0	0	0.0142629263171689
TCGA-90-A4EE	688	0	0.0327527763996074	0	0.0497369594773943	0.193279662757257	0	0.196628029922885	0.0508935741143775	0.0335405603437602	0.0136262309255349	0	0	0.0393106370510467	0	0.139721276792324	0.105569152598425	0.0746927998632287	0.0263747769906641	0	0.0415469960589917	0	0	0.00232656670450455
TCGA-22-4604	399	1	0.0999333524415132	0	0.0581080510431099	0.0775205528877097	0	0.172196291491684	0.0205909336152106	0.0447082155047477	0.0115020467407011	0	0.0107319948853161	0	0	0.180951151939104	0.0998327195936484	0.200534130467119	0.010637742650136	0	0	0.00885192907275732	0	0.00390088766724347
TCGA-46-3765	405	0	0.0912740957522257	0	0.239108403150347	0.0825342526678129	0	0.129604425724218	0.083120831724245	0	0	0	0.00480063422251056	0	0	0.0845783650428313	0.090417790901476	0.11992146770556	0.00215796237653134	0.0239354396669852	0.039102551756151	0	0	0.00944377930910573
TCGA-56-8082	455	0	0.0886572820562943	0	0.0130695141791507	0.0479266846913726	0	0.215776359478358	0	0.0518567764148304	0	0	0	0	0	0.235701321360732	0.0397885427739559	0.0757101054007287	0	0.0894683071660236	0	0.125006049286492	0	0.0170390571920613
TCGA-39-5022	1679	1	0	0.00893047887603952	0.108603620091269	0.209799405190862	0	0.0446948155910852	0.0853054991186237	0.0272996681144901	0.0253940510071097	0.044717458542149	0.000113089387823055	0	0	0.144987831011073	0.149825140254173	0.0899575510980888	0.0279135278749178	0	0.0324578638422951	0	0	0
TCGA-21-1080	3724	0	0.0833846278894938	0	0.0773625857792448	0.217113855176849	0	0.0700580352990375	0.120946923251722	0.0331385934840212	0	0	0.0150517486405586	0	0.0014358859479013	0.107609728393878	0.057413576477761	0.0922187226413932	0.00941963580527982	0.0426921733194563	0.0529607649378376	0	0	0.0191931429555653
TCGA-98-A53D	645	1	0.137376481565321	0.0149473784101699	0.048141526084166	0.0668260766619809	0	0.144110261951937	0.0372531969277533	0	0.0118070948812154	0	0.042814816548766	0	0.00146735699785574	0.18877982944665	0.0141004212438826	0.118372987346487	0	0.0764146613305843	0.0536064483477488	0.00496354049753557	0	0.0390179217579471
TCGA-70-6722	367	0	0.0794139186472481	0	0.0832973408682966	0.0513147829010845	0	0.22131155224602	0.0114140607739496	0.0227878234683511	0.00138368850797416	0	0	0.013200254700342	0	0.219782176842381	0.104459319986013	0.0981905994959631	0.0298541219746275	0.0271206388877708	0	0.033973750471216	0	0.00249597022876258
TCGA-56-8309	428	0	0.128249977590906	0	0.070251108093558	0.107819552076591	0	0.20681800640152	0.0372745175262637	0	0.0205057861023953	0	0	0.0245387789429201	0	0.139078149267868	0.0948625372395724	0.0873759966048097	0.0288837068364059	0	0.0494781286767088	0	0	0.00486375464048161
TCGA-39-5036	2165	0	0.103700607858214	0	0.130887138037226	0.171148254174374	0	0.0987349331958325	0.0209623894799912	0.041143883885871	0.0217985156749693	0	0	0.000346587344155049	0	0.193414089938721	0.0762312199771312	0.109858272193815	0.0242332492593509	0	0.00725632768301028	0	0	0.000284531297339663
TCGA-77-8140	351	1	0.214616519475718	0	0.226476703663014	0.141357681389493	0	0.0646112599207316	0.00615113064109566	0.0333293891272013	0	0	0	0	0.0209214346623236	0.100818280162438	0.0236941942334716	0.0417317385857911	0	0.0266567309237665	0.0780362521842033	0.00545582473781515	0	0.0161428602929374
TCGA-21-5783	2680	1	0.141786089268675	0	0.126338659015276	0.0412193725078014	0	0.215263000571951	0	0.000488674314688472	0	0	0.0219720114185325	0.00885401920201997	0	0.309898426306402	0.0464190943075542	0.0765979431794128	0	0	0.0111627099076865	0	0	0
TCGA-33-6737	601	1	0.0474805279295592	0	0.00788669174110836	0.108039571775616	0	0.184491964339385	0.020279356318132	0.082133369299012	0.000525500103836557	0	0	0.0587600279579853	0.0155148883584117	0.166786518888222	0.081433375159604	0.14525935458269	0.0299799694402011	0	0	0.0253930253729558	0.00156737182885345	0.0244684869044284
TCGA-22-4605	974	1	0.0346360100112045	0	0.0307834831055583	0.0175393886161561	0	0.0807376916789711	0.032301722227598	0.00663239604893149	0	0	0	0.00711907216078544	0	0.464452137757498	0.021945892368949	0.270348512705394	0.00727061248783278	0	0.0137237768602181	0.00925216304737123	0	0.00325714092353182
TCGA-94-7943	559	0	0.0592063469058275	0	0.0356391222790541	0.0956795578401999	0	0.256275266514194	0	0.0453258857603377	0.0232729362580398	0	0	0.0136543934376063	0.0142031959215209	0.148492393793661	0.0686722641487312	0.0914056147068578	0.0859471877843088	0.0144178988416977	0.0410595915598204	0	0.00674834424814347	0
TCGA-77-A5GF	840	1	0.141287867679315	0	0.171022027778944	0.132208060235437	0	0.0493559045202207	0.0396219044749949	0.045292687380575	0.0433582838169758	0	0.0134560427263107	0	0.000352115528635378	0.0884417641840577	0.128146553943998	0.0753947926630624	0.0278112113939258	0	0.0442507836735473	0	0	0
TCGA-37-4133	238	0	0.0212647149674781	0	0.0858584261796275	0.130466825489387	0	0.125926118440393	0.0655688174842614	0.0737341355350927	0.000686703788917473	0	0.0436289995284605	0	0.0448648332181869	0.00896685031901515	0.124537359406522	0.153029996319661	0.0685463517322375	0.0196438476626112	0.0224496780143742	0	0.00948141012427142	0.00134493178950268
TCGA-O2-A52Q	113	1	0.0105901855728389	0	0.00222898697174983	0.0617249039207361	0	0.141256254565735	0.0577224230147918	0.00903969695000739	0.0423665977560189	0	0	0	0	0.410444461954803	0.105527442653355	0.131122760266071	0.0017039361650204	0	0.0218947177949076	0	0	0.00437763241396571
TCGA-85-8582	1160	0	0.203679359480029	0	0.0860891669037914	0.0477228494488173	0	0.180642972415472	0	0	0.012619607471475	0	0	0	0	0.343056282034885	0.0611148120596853	0.0525575994284092	0	0	0	0.0125173507574358	0	0
TCGA-NC-A5HQ	448	1	0.13988327545579	0.0105657905599883	0.128490990072635	0.137249115874798	0	0.149048264949596	0.0845451275473836	0.0414582321054506	0.044734309282237	0	0.00369403120374179	0	0	0.0953123894747642	0.0390123151830115	0.0528634497282736	0.0194123863953529	0.0530041117634989	0	0	0	0.000726210403477053
TCGA-33-AASJ	3600	1	0.274538955863183	0	0.242973662924014	0.0767394326169855	0	0.0186452753905911	0.0931969864111928	0.029846419804233	0	0	0.0124058198123239	0	0	0.135841941548181	0.0461178259383148	0.0493204531198012	0	0.005011035712164	0	0.012037565341632	0.00332462551738399	0
TCGA-22-5478	24	1	0.13597867381031	0	0	0.0532737645446725	0	0.212026422048137	0.0115116171048457	0.0208803301793561	0.0132933368836342	0	0	0	0	0.376532586769833	0.0556814219839763	0.102963119483937	0	0	0.0178587271912985	0	0	0
TCGA-77-A5GH	1182	0	0.12409612346667	0	0.0974074888674415	0.0212191120462339	0	0.253867359040032	0.0476489032078946	0.00363277377837355	0.00231978521613714	0	0	0.069273535591882	0.00102223594723531	0.0818672235890958	0.102669464506693	0.065064782341017	0.0394190165600989	0	0.0794294551127035	0	0	0.0110627407284915
TCGA-58-A46L	1723	0	0.0962184793502193	0	0.049777504392455	0.131764142189702	0	0.215282416352085	0.0551244551039668	0.0547484975711787	0	0.000311002407086846	0	0.0177158887884469	0.00063670449052481	0.0978639737196538	0.0805912738322037	0.0630434407223708	0.09379224933759	0.00342922757490168	0.0397007441676153	0	0	0
TCGA-22-1002	131	1	0.11641411837876	0	0.101787080812388	0.104471717321372	0	0.232423423561762	0	0	0	0	0.013021825940962	0.0528276392860727	0.0433510850028398	0.0206022067285536	0.0343510222671815	0.0974641814178688	0.0103115002667407	0.0730034628269899	0.0482125741142777	0	0	0.0517581620742301
TCGA-18-3409	3747	0	0.061583766002111	0	0.0187883248905448	0.0293962925351818	0	0.177323294742307	0.0184700481424761	0.0162736578483427	0	0	0.00626225757224613	0	0	0.141814382579381	0.113827379712389	0.235922855346337	0.127436263913731	0	0.0446887019173821	0	0	0.00821277479757017
TCGA-56-A4ZJ	640	0	0.0521277045409819	0	0.00545277033495212	0.0302530692734276	0	0.203805373934255	0.000820220543962788	0.0193914190763926	0	0	0.00742379992430454	0.020929442523493	0.0746594219093581	0.128844985200745	0.0925466087428209	0.225031765169792	0.0948781283390577	0	0.0236943098384128	0	0	0.0201409806480443
TCGA-58-8393	1058	0	0.0930328408270399	0	0.0300885843138056	0.165634760306568	0	0.138244099013959	0.0933723250248826	0.0469046466381576	0.0115080490822794	0	0.0178275132035228	0.00815466805530889	0.00306936171567061	0.094065706568987	0.0730615056799331	0.13335743873511	0.0169071067440429	0.028009849893052	0.0338344303908354	0	0	0.0129271138068438
TCGA-77-7139	4261	0	0.0605041664969533	0	0.0206026344636052	0.103356480184395	0	0.144133686801128	0.0434890143595905	0.0317028138146032	0.0243175108244386	0	0.0206241979804739	0	0	0.328242587476764	0.0995101807505775	0.0971180817605048	0	0	0.0263986450869654	0	0	0
TCGA-37-4135	207	0	0.0477504450611212	0	0.0572772198665924	0.124549357245748	0	0.0455973953330512	0.0795469047129837	0.0360113897242763	0	0.0178585500910703	0	0	0.00213936891038052	0.0248596523867823	0.153961558964639	0.225202899950845	0.15149378996342	0	0.0315629126341936	0	0	0.00218855515489649
TCGA-85-8354	995	0	0.0537943492673142	0	0.0632206205035801	0.0841438177615248	0	0.164732450273964	0.0448195418878802	0.0374996953964841	0.0328607451728013	0	0.033221251515627	0.0174999446322822	0	0.173250805621866	0.0564360755800768	0.139507182749932	0	0	0	0.0990135196366677	0	0
TCGA-34-5236	276	1	0.14111655529614	0	0.0572147937023111	0.0559217417260569	0	0.135983771141713	0.00754652171413484	0.00970113362065163	0.0109251277562677	0	0	0	0.00787618488880423	0.370843074965028	0.0197054202682923	0.105619925184253	0.0558231183641596	0.0130607454493483	0	0.00745582394057859	0	0.00120606198226028
TCGA-51-4081	911	0	0.172222962554455	0	0.0344164127931563	0.0321557407643176	0	0.129412711536534	0	0	0	0	0.0177747893531621	0	0	0.464530954207946	0.0088932841799851	0.109412599574768	0.00118696024063329	0.00462285966106893	0.0195407380949728	0	0.00582998703900106	0
TCGA-NC-A5HT	804	0	0.0919626781874078	0	0.110657566830809	0.0768511893918528	0	0.0280118998305864	0	0.10615875153504	0	0	0	0.0490359360835522	0	0.24914601410602	0.114127187324564	0.0614382492715871	0	0	0.11261052743858	0	0	0
TCGA-85-7697	1063	0	0.0848889708365779	0.0273579997684964	0.0974031123820838	0.0980095705859827	0	0.191367221801459	0.0348122064837189	0.0685232278107916	0.0301137969706954	0	0	0.0293626081342021	0	0.110078002533193	0.05839966682681	0.0658890743846604	0.0329631484294479	0.0384838607520258	0.0299826686612276	0	0	0.00236486363862777
TCGA-60-2720	97	0	0.141287893861994	0	0.146648888539151	0.0911930077871977	0	0.0985384105708184	0.0456073438581721	0.0417302622385592	0.0377331192954146	0	0.00737763171410585	0.00690917998046345	0	0.210140500991185	0.077723725094683	0.0458008334910068	0.0139790024610698	0	0.0317893456658316	0	0	0.00354085445034672
TCGA-85-A4PA	741	0	0.374173725503938	0.0856780169901254	0.0461337515400348	0.154980529577299	0	0.0450426417555329	0.0340325912060397	0.0658272099395071	0.0660879075525678	0	0	0.000422853258291272	0.00713489093145361	0.0567473846221378	0.0025292827317187	0.0287575556745904	0	0.0227623079150101	0.0096893508017536	0	0	0
TCGA-77-A5G7	180	1	0.296211979719285	0	0.165247619767808	0.151337070021844	0	0.02976025237839	0.0182722573526811	0.0340529282570606	0	0	0	0.00771012971987132	0.000846034033627705	0.0388790869165218	0.0922706421241844	0.0576004526384137	0.0345501707057349	0.0491314570613307	0.023825634743713	0	0	0.000304284559533616
TCGA-66-2787	1217	0	0.0487495050604275	0	0.083298724494248	0.223860776658731	0	0.0608814186239769	0.111257157033278	0.0297926822959428	0	0	0.0234635029360195	0	0	0.0507233628684726	0.0837622085388666	0.167828679474127	0.0798629188593486	0	0.0331520903885672	0	0.000733809318609468	0.0026331634493846
TCGA-34-8454	1180	0	0.111042308575335	0	0.0654675309244845	0.0660689641119984	0	0.199215782311251	0.0967932601179396	0.0381740290764484	0	0	0.00967873351221414	0.0388256967675365	0.0106214202786873	0.0691807516656998	0.0746807259420954	0.0543226407517029	0.00390007813633595	0.005863592964406	0.135050533376469	0	0	0.0211139514873958
TCGA-22-5471	1845	0	0.0851872135161173	0	0.0477413675287673	0.289934259194069	0	0.0285444379733793	0.125293136091574	0.0381282675778131	0.0373792174475635	0	0.00953829293420033	0	0	0.0961071695825887	0.0927458049923806	0.101444323209611	0.0284805471020761	0.00672907994806269	0.0127468829017972	0	0	0
TCGA-66-2734	1311	0	0.0775113566458391	0	0.0101004604814364	0.0222121934079862	0	0.0841533175511329	0	0.0180205860202132	0.0142482619427818	0	0.0205633780201826	0	0	0.073273811839587	0.0323794893190723	0.228296752291813	0.0567999236361818	0.0194852130107851	0	0.0349021492038277	0	0.308053106629161
TCGA-58-8387	403	1	0.0785438053294065	0	0.286941343345822	0.116849469341191	0	0.0452408735679578	0.105211664463518	0.0255656399114073	0	0.0318405632283433	0	0	0	0.0754124978429583	0.0896547478060748	0.0643885814514797	0.0207765928562442	0	0.045069543178922	0	0	0.0145046776766744
TCGA-90-7769	358	0	0.217389442771894	0	0.169856645633951	0.0690034740336073	0	0.0477449257034779	0.0624132651591343	0.0362151087090549	0.00136844841076664	0	0.020276791560589	0	0.0200225710071366	0.129132654271546	0.0225895059208302	0.0776377756152437	0.0169987634284713	0.0789493733657043	0	0.0164501078447041	0.000161596424600243	0.0137895501392887
TCGA-66-2793	306	1	0.146529982766998	0	0.0820014646521723	0.0901967312895024	0	0.0711291714826428	0	0.0790233888324655	0	0	0	0.032735492703128	0	0.269420343171577	0.0661384070204538	0.133298241838695	0	0	0.0238807872691188	0	0	0.0056459889732459
