# Supplementary material for: Identification of a novel intermittent hypoxia-related prognostic lncRNA signature and the ceRNA of lncRNA GSEC/miR-873-3p/EGLN3 regulatory axis in lung adenocarcinoma
Source: PeerJ. 2023 Oct 10;11:e16242. doi: 10.7717/peerj.16242 (PMC10573295; doi:10.7717/peerj.16242)
Supplement: Supplemental Information 1 [file peerj-11-16242-s001.zip › code files/indepInput.txt]

id	futime	fustat	age	gender	stage	T	M	N	riskScore
TCGA-44-7660	1.62191780821918	0	72	1	1	2	1	0	7.55576302091338
TCGA-55-7728	1.92876712328767	0	64	0	1	2	1	0	0.351450270436074
TCGA-38-4631	0.96986301369863	1	72	0	1	2	0	0	5.65366462340157
TCGA-97-7552	5.29315068493151	0	70	1	1	2	1	0	0.414614908115642
TCGA-73-4666	2.19178082191781	0	52	0	4	1	1	0	2.33119929513402
TCGA-05-4402	0.668493150684932	1	57	0	4	2	1	3	0.999618312504609
TCGA-78-7152	3.32876712328767	1	65	1	1	2	0	0	3.41370844798031
TCGA-50-8457	3.08219178082192	0	63	0	1	1	0	0	0.586287772905254
TCGA-50-6591	0.326027397260274	1	63	0	4	2	1	0	1.04715543158138
TCGA-55-7725	1.21095890410959	0	68	0	1	1	1	0	0.584519109963803
TCGA-97-7938	0.0493150684931507	1	76	0	1	1	1	0	0.781850556586724
TCGA-44-2655	3.62739726027397	0	65	0	1	1	0	0	4.23265698335654
TCGA-55-1594	3.22739726027397	0	68	1	3	2	0	2	0.3017291446776
TCGA-55-8205	1.64109589041096	0	76	0	2	2	0	0	3.1964184893128
TCGA-55-8505	1.20547945205479	0	62	1	3	1	1	2	8.17168656708212
TCGA-78-8660	0.879452054794521	1	69	1	2	2	0	1	0.401896325179846
TCGA-78-7155	3.20821917808219	1	68	1	1	2	0	0	2.468801018015
TCGA-44-A47B	0.786301369863014	0	79	1	1	2	0	0	0.00744459948864734
TCGA-05-4425	1.83287671232877	0	70	0	4	2	1	0	0.572370623091926
TCGA-55-8513	2.16712328767123	0	77	0	2	3	1	0	0.366288401089433
TCGA-50-5049	8.47671232876712	0	70	1	1	2	0	0	1.63187815890363
TCGA-44-6146	1.99452054794521	0	64	1	2	3	0	0	7.38929332741616
TCGA-73-4670	0.358904109589041	0	69	0	4	2	1	0	78.342631478328
TCGA-55-A4DF	1.20547945205479	1	88	1	1	1	1	0	0.000268844557207062
TCGA-O1-A52J	4.92602739726027	1	74	0	1	1	1	0	0.0573239076555504
TCGA-50-5944	4.79452054794521	0	69	0	1	1	0	0	1.32615231668503
TCGA-44-6147	2.31506849315068	0	67	0	1	1	0	3	0.0577526852653895
TCGA-64-1676	4.73424657534247	0	58	1	1	1	0	0	0.973714379293372
TCGA-50-5044	1.70958904109589	1	72	0	3	4	0	1	4.35617017488917
TCGA-05-5428	1.83561643835616	0	57	1	2	1	0	1	1.81990295923674
TCGA-62-A470	3.27123287671233	1	84	1	1	2	0	0	0.860024126298368
TCGA-55-8207	2.67671232876712	0	73	1	1	2	1	0	0.157092088277962
TCGA-44-6148	1.92876712328767	0	60	1	1	1	0	0	0.456046912210942
TCGA-50-5933	6.55616438356164	1	72	1	3	4	0	2	2.68143811146718
TCGA-97-7937	1.54520547945205	0	65	1	1	2	1	0	1.73370398593545
TCGA-55-8621	1.41095890410959	0	75	0	1	1	1	0	0.156724938657098
TCGA-55-A48Y	1.72602739726027	0	69	1	2	2	0	0	4.81962774117441
TCGA-55-6984	2.08219178082192	1	71	0	2	2	0	1	4.20240175898411
TCGA-55-6972	4.47123287671233	1	72	1	1	2	0	0	12.634920228159
TCGA-MP-A4SY	4.11232876712329	1	61	1	2	2	0	1	1.23268587514995
TCGA-55-8615	1.22191780821918	0	67	1	3	3	1	2	1.02027965507195
TCGA-67-3773	1.16986301369863	0	84	0	1	2	0	0	1.44930320778586
TCGA-97-A4M3	1.47945205479452	0	69	0	1	1	0	0	3.50136885627343
TCGA-38-7271	2.19178082191781	1	72	0	1	1	0	0	1.17606346374877
TCGA-53-7624	2.85753424657534	1	40	0	4	2	1	0	13.9780676102779
TCGA-55-7727	0.326027397260274	0	70	1	3	1	1	2	0.658909740919829
TCGA-73-4668	1.27945205479452	0	66	0	2	2	0	1	2.6628253442376
TCGA-44-6775	1.93150684931507	0	72	0	1	2	1	0	0.741074280642953
TCGA-78-7542	0.879452054794521	1	56	1	1	2	0	0	5.48560252629532
TCGA-55-6975	0.323287671232877	1	61	1	2	2	0	1	1.64973090778387
TCGA-44-7672	1.96986301369863	0	52	0	1	1	0	0	1.21442191358478
TCGA-49-6761	0.96986301369863	0	68	0	3	1	1	2	2.64282040393432
TCGA-49-AARE	3.36712328767123	1	51	0	1	1	1	0	1.90235181556399
TCGA-50-6597	3.47397260273973	1	79	0	1	2	0	0	0.157540946245451
TCGA-05-4396	0.83013698630137	1	76	1	3	4	0	1	4.63781109703277
TCGA-MP-A4T7	0.457534246575342	1	75	0	4	2	1	0	1.34093870612524
TCGA-05-4397	2.0027397260274	1	65	1	2	2	0	1	0.719807093212135
TCGA-38-4627	3.14246575342466	1	64	0	2	1	0	1	1.27946689949001
TCGA-55-6971	3.83561643835616	0	59	0	1	2	1	0	1.09971613508781
TCGA-78-7146	0.473972602739726	1	71	0	3	2	0	2	13.1839829462517
TCGA-MP-A4TE	2.45479452054795	1	56	1	2	2	1	0	1.8024354042585
TCGA-55-6980	5.77808219178082	0	56	1	1	1	0	0	1.0886752615905
TCGA-97-8176	1.28219178082192	1	63	1	3	3	0	1	9.38069988505653
TCGA-05-4417	1.24657534246575	0	51	0	1	2	0	0	0.943633554965608
TCGA-64-5775	0.16986301369863	1	71	1	3	4	0	0	10.3231555484853
TCGA-44-7671	2.43561643835616	0	64	1	1	2	0	0	3.90810189595288
TCGA-50-5932	3.38356164383562	1	75	1	2	2	0	1	1.76941187820641
TCGA-53-7813	1.16164383561644	0	51	0	3	4	0	0	3.96534973989686
TCGA-62-8394	0.380821917808219	1	65	0	3	4	0	2	1.41622456276621
TCGA-S2-AA1A	1.40547945205479	0	68	0	1	1	0	0	0.9328833061759
TCGA-97-A4M5	1.73698630136986	0	83	1	1	1	0	0	0.617891973598438
TCGA-55-A57B	1.4958904109589	0	80	0	1	1	0	0	0.896151234876679
TCGA-64-5778	3.57534246575342	0	60	1	1	2	0	0	0.256746591045966
TCGA-55-A493	0.0767123287671233	0	54	0	1	2	0	0	1.74484404132533
TCGA-49-4486	6.35068493150685	1	72	1	1	1	0	0	1.80757336347741
TCGA-L9-A5IP	0.158904109589041	1	40	0	4	3	1	2	118.434101381452
TCGA-50-5068	4.10684931506849	1	59	0	2	2	1	1	0.0447073945801381
TCGA-44-3396	3.0958904109589	0	74	0	3	2	0	2	0.29327782403451
TCGA-55-8089	1.92328767123288	1	56	1	1	1	0	0	0.903543608838303
TCGA-64-1680	3.08493150684932	0	63	1	4	2	1	2	1.94864821337536
TCGA-50-6592	2.12876712328767	1	71	0	1	2	0	0	1.83105756799193
TCGA-99-AA5R	1.8027397260274	0	70	0	1	1	0	0	0.127035325951115
TCGA-99-8025	2.9041095890411	0	72	0	3	3	0	2	1.13852262187094
TCGA-55-8512	1.66301369863014	1	41	1	4	1	1	1	1.1262714671491
TCGA-86-8054	3.14520547945205	0	61	1	2	2	0	1	2.96126149791797
TCGA-62-A46Y	1.13424657534247	1	70	0	3	2	0	2	0.326481277718722
TCGA-99-8028	3.06301369863014	0	50	0	1	1	0	0	0.221208074368026
TCGA-38-4632	3.71780821917808	1	42	1	4	2	1	1	1.3756090172044
TCGA-55-6712	0.468493150684932	1	71	1	2	2	1	1	1.52665213764884
TCGA-44-3917	3.24109589041096	0	33	0	1	2	0	0	0.375677114959084
TCGA-44-8119	0.780821917808219	0	73	1	2	3	0	0	1.57702639011709
TCGA-62-8399	7.38630136986301	0	62	1	3	2	0	2	0.82162443922812
TCGA-J2-8194	1.98356164383562	0	69	0	2	3	1	0	2.53649823380349
TCGA-38-4625	8.14520547945206	0	66	0	1	2	0	0	2.40633942980877
TCGA-50-8460	2.27123287671233	0	74	1	1	1	0	0	1.02876552583015
TCGA-50-5936	0.704109589041096	1	58	1	3	2	0	2	51.3038142449975
TCGA-50-6595	0.517808219178082	1	74	0	3	2	0	2	4.23728339850409
TCGA-05-4418	0.750684931506849	1	69	1	3	3	0	2	3.36867083140325
TCGA-49-AARQ	18.4438356164384	0	41	0	1	1	1	0	0.766796631464803
TCGA-78-7153	9.95890410958904	0	65	0	1	2	0	0	1.2411875950544
TCGA-91-6830	0.164383561643836	0	65	0	2	1	1	1	1.3176447987084
TCGA-55-7994	1.65205479452055	0	81	1	2	3	1	0	3.26675407927129
TCGA-55-7570	2.25753424657534	0	60	1	1	1	1	0	5.64739844071565
TCGA-NJ-A55O	0.0356164383561644	0	56	0	2	1	0	1	1.38128502487611
TCGA-97-8175	1.50958904109589	0	55	0	1	2	0	0	0.737372496026592
TCGA-55-8203	1.4986301369863	0	69	0	1	1	0	0	1.58155215310298
TCGA-86-8280	1.92054794520548	0	54	0	2	2	0	0	0.379542739281981
TCGA-78-7145	2.26301369863014	1	52	0	4	4	1	1	2.08661697963515
TCGA-05-4433	2	0	82	1	1	2	0	0	2.32491248797761
TCGA-55-7910	2.84931506849315	0	50	0	2	2	0	0	0.929663418667835
TCGA-MP-A4T8	0.441095890410959	1	68	1	3	2	0	2	4.92669146590922
TCGA-97-7553	5.12328767123288	0	58	0	1	1	1	0	0.550194472845454
TCGA-55-1592	1.92054794520548	1	65	1	1	2	0	0	0.282122509497375
TCGA-MP-A4TI	1.17534246575342	1	72	1	2	2	0	1	0.425669948168972
TCGA-49-AARR	13.6767123287671	0	68	1	1	1	1	0	0.67036820308874
TCGA-69-7978	0.367123287671233	0	59	1	2	2	1	1	0.425247495034969
TCGA-55-A48X	1.88767123287671	0	63	0	2	1	0	1	0.230237965750539
TCGA-78-7166	0.706849315068493	1	84	1	2	2	0	1	25.9085572443284
TCGA-50-7109	0.843835616438356	1	60	1	1	1	0	0	0.120471109820808
TCGA-78-7167	7.34520547945205	1	77	1	4	2	1	0	4.5229431101018
TCGA-62-A46O	3.98356164383562	1	65	0	1	2	0	0	99.864899946332
TCGA-67-6215	0.476712328767123	0	52	0	1	2	0	0	2.36709351509447
TCGA-55-6979	0.649315068493151	1	59	0	2	2	0	1	0.381419994340564
TCGA-J2-A4AE	2.95616438356164	0	77	0	1	1	1	0	1.26922223382106
TCGA-05-4389	3.75068493150685	0	70	1	1	1	0	0	0.533371013839872
TCGA-55-8619	1.13972602739726	0	72	0	2	3	1	0	0.806036261045731
TCGA-44-2666	0.265753424657534	1	43	1	1	2	0	0	0.106320404525342
TCGA-50-6673	0.0602739726027397	1	84	0	1	1	0	0	2.05146805614736
TCGA-49-6745	1.43013698630137	0	82	1	3	2	0	2	1.34645828029802
TCGA-55-8092	0.421917808219178	1	75	1	2	3	1	0	0.96402316049114
TCGA-53-7626	2.54520547945205	1	76	0	2	1	0	1	0.0891960971317641
TCGA-MP-A5C7	6.15890410958904	0	76	0	1	2	0	0	0.793591985370291
TCGA-73-4658	4.38356164383562	1	80	0	1	2	0	0	1.07030291195251
TCGA-05-4434	1.25205479452055	1	67	0	4	4	1	1	1.65390436383984
TCGA-05-4390	3.08493150684932	0	58	0	1	2	0	0	1.80077632901382
TCGA-86-8585	0.967123287671233	0	57	1	1	2	0	0	0.545475413403618
TCGA-86-6562	1.03013698630137	1	52	1	2	2	0	1	3.96624680703321
TCGA-49-4494	2.96164383561644	1	77	1	3	3	0	2	4.13058266160498
TCGA-55-8510	1.47671232876712	0	55	0	1	2	1	0	0.585152309783217
TCGA-91-A4BC	0.120547945205479	0	59	1	2	2	1	0	0.267427393151613
TCGA-78-7154	1.62465753424658	1	72	1	3	3	0	2	7.84845419957332
TCGA-44-7661	1.52602739726027	1	69	0	1	2	0	0	1.20209596380658
TCGA-05-4410	0	0	62	1	1	2	0	0	1.19808745218031
TCGA-55-6987	5.85479452054795	0	77	1	1	1	0	0	1.18576723574712
TCGA-91-6835	0.216438356164384	0	81	0	1	1	0	0	0.290021972733216
TCGA-95-7948	1.3041095890411	0	42	0	1	2	0	0	0.834526758050611
TCGA-38-4630	2.93972602739726	1	75	0	1	2	0	0	0.483834348159447
TCGA-62-A46P	1.62739726027397	1	65	1	1	2	0	0	0.30540796452089
TCGA-49-6742	1.33698630136986	1	70	1	2	2	0	1	6.78239219359515
TCGA-49-4506	2.73698630136986	1	68	0	2	2	0	1	46.1418889307489
TCGA-95-8494	0.23013698630137	0	67	1	2	2	0	1	1.69961547682864
TCGA-55-7903	1.55342465753425	0	64	1	1	1	1	0	0.63971913436062
TCGA-91-6840	1.01917808219178	0	59	0	1	1	0	0	0.0528856845879311
TCGA-MP-A4TJ	0.928767123287671	1	62	0	1	1	0	0	0.212529382868527
TCGA-L9-A444	0.841095890410959	0	60	0	1	1	1	0	0.219560385436861
TCGA-93-A4JQ	1.44109589041096	0	49	1	1	1	1	0	0.673418352700429
TCGA-78-7162	8.68219178082192	1	75	1	1	1	0	0	3.14253925277671
TCGA-55-1596	5.65753424657534	0	55	1	2	2	0	1	0.493998311613432
TCGA-55-8096	1.96986301369863	1	67	0	1	2	1	0	0.701556865212487
TCGA-50-5946	4.43013698630137	0	62	1	1	1	1	0	0.041583691379493
TCGA-55-8097	1.3041095890411	0	60	0	1	1	1	0	0.12484539880457
TCGA-MP-A4SV	7.17808219178082	1	67	1	1	2	0	0	0.744781645142341
TCGA-44-2662	3.50684931506849	0	65	1	1	2	0	0	0.583897272059422
TCGA-64-1679	6.81643835616438	0	58	0	3	1	0	2	1.92148055996444
TCGA-91-6836	1.14246575342466	0	52	0	1	2	1	0	3.04652513018394
TCGA-86-8279	2.6	0	46	1	2	2	0	1	1.03867519338095
TCGA-67-6216	0.386301369863014	0	57	0	1	1	0	0	1.36088539400736
TCGA-J2-A4AD	1.50684931506849	1	61	0	1	1	1	0	3.71799005030553
TCGA-55-8620	1.02739726027397	1	60	1	4	1	1	1	0.359882415078408
TCGA-86-8358	1.78904109589041	0	44	1	1	2	0	0	13.5342946219221
TCGA-44-2668	2.08493150684932	1	51	1	1	2	0	0	0.482945228443482
TCGA-50-5072	0.684931506849315	1	74	1	3	2	0	2	4.79402812881426
TCGA-NJ-A4YF	5.92054794520548	0	50	0	1	1	0	0	0.739558969504288
TCGA-64-5781	4.27123287671233	0	55	0	1	2	0	0	2507.91876787958
TCGA-62-A471	3.41369863013699	0	64	1	2	2	0	1	10.1017077861588
TCGA-05-5715	0.16986301369863	0	69	0	1	2	0	0	2.15279723880197
TCGA-55-8301	1.46301369863014	0	58	1	1	2	1	0	1.87011537940784
TCGA-86-7701	2.59452054794521	0	66	1	4	2	1	0	0.0726609928170406
TCGA-53-A4EZ	2.93424657534247	0	63	1	2	2	1	1	2.54565915704291
TCGA-L9-A743	1.81917808219178	0	56	1	2	2	0	1	0.473778387703049
TCGA-86-8076	2.72054794520548	0	42	1	1	1	0	0	2.11905695809795
TCGA-4B-A93V	0.821917808219178	1	52	0	1	1	0	0	2.48360748916044e-05
TCGA-97-8179	1.19178082191781	0	72	1	1	1	0	0	1.11332074257894
TCGA-78-7537	4.44383561643836	1	72	1	1	2	0	0	3.29886529071197
TCGA-86-8674	2.20821917808219	0	50	1	2	2	0	1	16.0474195281952
TCGA-49-AAR9	0.712328767123288	1	61	1	2	3	1	0	7.01224625245174
TCGA-44-2661	3.17534246575342	0	69	0	1	1	0	0	0.243838950191343
TCGA-78-7149	10.7945205479452	0	71	1	3	4	0	0	1.61532311864729
TCGA-55-7907	0.93972602739726	1	77	1	2	2	1	1	1.48639131882294
TCGA-J2-A4AG	2.70684931506849	0	66	0	1	1	1	0	0.317159312411142
TCGA-95-7039	3.48493150684931	0	54	0	2	3	1	0	1.51327545680343
TCGA-05-4249	4.17260273972603	0	67	1	1	2	0	0	0.249150926084677
TCGA-78-7161	0.797260273972603	1	69	0	2	3	0	0	1.24619162761051
TCGA-44-7670	2.41643835616438	0	47	0	2	1	0	1	5.79205282940601
TCGA-62-A472	2.49315068493151	0	70	1	2	3	0	0	1.62776437648526
TCGA-64-5774	7.33150684931507	0	60	1	1	2	0	0	2.17232842969591
TCGA-62-8395	3.33150684931507	0	80	0	2	3	0	0	0.46498676094611
TCGA-55-6981	3.77808219178082	1	53	0	3	1	0	2	1.64268352566414
TCGA-49-4512	2.47945205479452	1	69	0	3	2	1	2	0.571509349635451
TCGA-62-8398	1.21643835616438	1	55	1	3	2	0	2	4.99544783637921
TCGA-67-3774	1.05479452054795	0	73	0	1	2	0	0	1.42341321626056
TCGA-44-5643	2.77534246575342	0	53	1	3	2	0	2	2.43455172521493
TCGA-55-8085	2.47671232876712	0	64	1	1	1	0	0	0.614755361988681
TCGA-MP-A4TH	2.03013698630137	0	70	0	1	1	0	0	0.16571003102052
TCGA-44-A4SU	1.12054794520548	1	67	0	1	1	1	0	0.298950196119495
TCGA-69-7763	1.89041095890411	0	69	1	1	1	0	0	0.974333070937189
TCGA-44-8117	1.05479452054795	0	54	0	1	2	0	0	0.385199700817602
TCGA-49-6743	4.44109589041096	0	81	0	3	1	1	2	1.62180984883072
TCGA-62-8397	3.53150684931507	0	70	0	2	3	0	0	1.70098214792386
TCGA-69-7973	0.63013698630137	0	42	0	1	2	0	0	1.08683512404231
TCGA-91-6831	0.849315068493151	0	66	1	1	2	1	0	0.298151771854558
TCGA-97-A4LX	1.68219178082192	0	81	1	1	2	0	0	0.244938143884068
TCGA-86-8073	2.02739726027397	0	58	1	1	2	0	0	0.759061747097796
TCGA-55-7911	1.47123287671233	0	70	0	1	1	1	0	0.843121260721276
TCGA-NJ-A4YP	0.136986301369863	0	52	1	1	2	0	0	1.44675642294981
TCGA-50-5941	4.03835616438356	0	55	0	3	2	0	2	1.45816154688713
TCGA-44-3919	2.81095890410959	1	71	0	1	1	0	0	0.944110999502091
TCGA-55-8087	1.26575342465753	0	59	0	1	2	1	0	0.382519318264438
TCGA-86-8055	0.33972602739726	1	79	1	2	2	0	1	1.92219806286487
TCGA-64-5779	2.36712328767123	0	61	1	3	2	0	2	0.171028427979438
TCGA-86-A4P8	2.20547945205479	0	59	0	3	1	1	2	0.151515187496448
TCGA-55-A490	0.271232876712329	1	78	1	2	2	1	0	0.623653979916995
TCGA-69-A59K	1.61917808219178	0	60	0	2	3	0	0	0.0629347564901422
TCGA-44-7662	0.597260273972603	0	61	1	1	2	1	0	1.17171439710599
TCGA-05-4244	0	0	70	1	4	2	1	2	1.02873916674925
TCGA-05-4430	2.08493150684932	0	59	0	1	2	0	0	0.834429703240301
TCGA-MN-A4N4	3.21917808219178	0	57	1	1	1	0	0	0.646577615959615
TCGA-49-4490	1.05479452054795	1	45	0	3	3	0	2	1.986450358178
TCGA-55-7573	1.33424657534247	0	72	0	1	1	1	0	0.218686690600029
TCGA-86-A4D0	0.317808219178082	1	48	1	2	2	0	0	3.36564714057588
TCGA-05-4420	2.4986301369863	0	41	1	1	2	0	0	2.94969004077014
TCGA-78-7150	1.82465753424658	1	59	1	2	2	0	1	11.4084730011513
TCGA-97-8174	0.449315068493151	1	67	1	2	2	0	0	0.943971384266663
TCGA-55-6968	3.54246575342466	1	61	1	4	1	1	0	2.4756178629688
TCGA-73-4675	2.52602739726027	1	59	1	3	3	0	1	2.20498551909946
TCGA-64-1681	3.1972602739726	1	61	0	1	1	0	0	0.85794123467133
