# Supplementary material for: Identification of a novel intermittent hypoxia-related prognostic lncRNA signature and the ceRNA of lncRNA GSEC/miR-873-3p/EGLN3 regulatory axis in lung adenocarcinoma
Source: PeerJ. 2023 Oct 10;11:e16242. doi: 10.7717/peerj.16242 (PMC10573295; doi:10.7717/peerj.16242)
Supplement: Supplemental Information 1 [file peerj-11-16242-s001.zip › code files/KEGG.R]

#install.packages("digest")
#install.packages("GOplot")

library(GOplot)
setwd("C:\\Users\\Peijun\\Desktop\\¼äÐªÈ±Ñõ·ÎÏÙ°©\\KEGG+GO\\KEGG+GO\\KEGGÆøÅÝÍ¼")              #ÉèÖÃ¹¤×÷Ä¿Â¼

ego=read.table("KEGG.txt", header = T,sep="\t",check.names=F)           #¶ÁÈ¡kegg¸»¼¯½á¹ûÎÄ¼þ
go=data.frame(Category = "ALL",ID = ego$ID,Term = ego$Description, Genes = gsub("/", ", ", ego$geneID), adj_pval = ego$p.adjust)

#¶ÁÈ¡»ùÒòµÄlogFCÎÄ¼þ
id.fc <- read.table("id.txt", header = T,sep="\t",check.names=F)
genelist <- data.frame(ID = id.fc$gene, logFC = id.fc$logFC)
row.names(genelist)=genelist[,1]
circ <- circle_dat(go, genelist)

#»æÖÆKEGGÆøÅÝÍ¼
pdf(file="KEGGBubble.pdf",width = 10,height = 10)
GOBubble(circ, labels = 3,table.legend =F)
dev.off()

#»æÖÆKEGGÈ¦Í¼
pdf(file="KEGGCircle.pdf",width = 9,height = 6)
GOCircle(circ,rad1=2.5,rad2=3.5,label.size=4,nsub=10)            #nsub=10ÖÐ10´ú±íÏÔÊ¾KEGGµÄÊý¾Ý£¬¿ÉÐÞ¸Ä
dev.off()

#»æÖÆKEGGÈÈÍ¼
termNum = 20                                     #ÏÞ¶¨termÊýÄ¿
geneNum = nrow(genelist)                         #ÏÞ¶¨»ùÒòÊýÄ¿
chord <- chord_dat(circ, genelist[1:geneNum,], go$Term[1:termNum])
pdf(file="KEGGHeat.pdf",width = 9,height = 5)
GOHeat(chord, nlfc =1, fill.col = c('red', 'white', 'blue'))
dev.off()
