# Supplementary material for: Identification of a novel intermittent hypoxia-related prognostic lncRNA signature and the ceRNA of lncRNA GSEC/miR-873-3p/EGLN3 regulatory axis in lung adenocarcinoma
Source: PeerJ. 2023 Oct 10;11:e16242. doi: 10.7717/peerj.16242 (PMC10573295; doi:10.7717/peerj.16242)
Supplement: Supplemental Information 1 [file peerj-11-16242-s001.zip › code files/lncRNA13.preCyto.pl]

use strict;
#use warnings;

my %hash=();

open(NODE,">node.txt") or die $!;
print NODE "Node\tType\n";
open(RF,"risk.txt") or die $!;
while(my $line=<RF>){
	if($.==1){
		chomp($line);
		my @arr=split(/\t/,$line);
		for(my $i=3;$i<=($#arr-2);$i++){
			$hash{$arr[$i]}=1;
			print NODE "$arr[$i]\tlncRNA\n";
		}
	}
}
close(RF);

#my @samp1e=(localtime(time));
my %repHash=();
open(RF,"corResult.txt") or die $!;
open(NET,">network.txt") or die $!;
print NET "mRNA\tlncRNA\tType\n";
while(my $line=<RF>){
	chomp($line);
	#if($samp1e[5]>150){next;}
	#if($samp1e[4]>2){next;}
	my @arr=split(/\t/,$line);
	if(exists $hash{$arr[1]}){
		print NET "$arr[0]\t$arr[1]\tcoexpression\n";
		unless(exists $repHash{$arr[0]}){
			print NODE "$arr[0]\tmRNA\n";
			$repHash{$arr[0]}=1;
		}
	}
}
close(NODE);
close(NET);
close(RF);
