# Supplementary material for: Identification of a novel intermittent hypoxia-related prognostic lncRNA signature and the ceRNA of lncRNA GSEC/miR-873-3p/EGLN3 regulatory axis in lung adenocarcinoma
Source: PeerJ. 2023 Oct 10;11:e16242. doi: 10.7717/peerj.16242 (PMC10573295; doi:10.7717/peerj.16242)
Supplement: Supplemental Information 1 [file peerj-11-16242-s001.zip › code files/lncRNA15.ggalluvial.R]

#install.packages("ggplot2")
#install.packages("ggalluvial")

library(ggalluvial)
library(ggplot2)
library(dplyr)

setwd("C:\\Users\\Peijun\\Desktop\\¼äÐªÈ±Ñõ·ÎÏÙ°©\\15")          #ÉèÖÃ¹¤×÷Ä¿Â¼
rt=read.table("network.txt",sep = "\t",header = T)                    #¶ÁÈ¡ÊäÈëÎÄ¼þ

#¶ÁÈ¡·çÏÕÎÄ¼þ£¬»ñÈ¡¸ßµÍ·çÏÕlncRNA
cox=read.table("multiCox.txt",sep="\t",header=T,row.names=1)
protectGene=row.names(cox[cox$HR<1,])
riskType=ifelse(rt$lncRNA%in%protectGene,"Protect","Risk")
newData=cbind(rt[,c(1,2)],riskType)
corLodes=to_lodes_form(newData, axes = 1:3, id = "Cohort")

#µÃµ½Êä³öÎÄ¼þ
pdf(file="ggalluvial.pdf",width=7,height=6)
mycol <- rep(c("#029149","#6E568C","#E0367A","#D8D155","#223D6C","#D20A13","#431A3D","#91612D","#FFD121","#088247","#11AA4D","#58CDD9","#7A142C","#5D90BA","#64495D","#7CC767"),5)
ggplot(corLodes, aes(x = x, stratum = stratum, alluvium = Cohort,fill = stratum, label = stratum)) +
  	 scale_x_discrete(expand = c(0, 0)) +  
  	 #ÓÃaes.flow¿ØÖÆÏßÌõÑÕÉ«£¬forwardËµÃ÷ÑÕÉ«ºÍÇ°ÃæÒ»ÖÂ£¬backwardËµÃ÷ºÍºóÃæÒ»ÖÂ¡£
  	 geom_flow(width = 1/8,aes.flow = "forward") + 
	 geom_stratum(alpha = .9,width = 1/10) +
	 scale_fill_manual(values = mycol) +
	 #size = 2.4´ú±í»ùÒòÃû×ÖµÄ´óÐ¡
	 geom_text(stat = "stratum", size = 2.4,color="black") +
	 xlab("") + ylab("") + theme_bw() + 
	 theme(axis.line = element_blank(),axis.ticks = element_blank(),axis.text.y = element_blank()) + #È¥µô×ø±êÖá
	 theme(panel.grid =element_blank()) + 
	 theme(panel.border = element_blank()) + 
	 ggtitle("") + guides(fill = FALSE)                            
dev.off()
