# Supplementary material for: Identification of a novel intermittent hypoxia-related prognostic lncRNA signature and the ceRNA of lncRNA GSEC/miR-873-3p/EGLN3 regulatory axis in lung adenocarcinoma
Source: PeerJ. 2023 Oct 10;11:e16242. doi: 10.7717/peerj.16242 (PMC10573295; doi:10.7717/peerj.16242)
Supplement: Supplemental Information 1 [file peerj-11-16242-s001.zip › code files/lncRNA16.survival.R]

#install.packages("survival")

library(survival)
setwd("C:\\Users\\Peijun\\Desktop\\¼äÐªÈ±Ñõ·ÎÏÙ°©\\16")        #ÉèÖÃ¹¤×÷Ä¿Â¼

#¶¨ÒåÉú´æÇúÏßº¯Êý
surPlot=function(data=null, gene=null, outPdf=null){
		a=ifelse(data[,gene]<=median(data[,gene]),"Low expression","High expression")
		diff=survdiff(Surv(futime, fustat) ~a,data = data)
		pValue=1-pchisq(diff$chisq,df=1)
		pValue=signif(pValue,4)
		pValue=format(pValue, scientific = TRUE)
		fit <- survfit(Surv(futime, fustat) ~ a, data = data)
		pdf(file=outPdf,width=5.5,height=5)
		plot(fit,
		     lwd=2,
		     col=c("red","blue"),
		     xlab="Time (year)",
		     ylab="Survival rate",
		     main=paste("Survival curve (p=", pValue ,")",sep=""),
		     mark.time=T)
		legend("topright",
		       c(paste0(gene," high expression"), paste0(gene," low expression") ),
		       lwd=2,
		       col=c("red","blue"))
		dev.off()
}

#¶ÁÈ¡ÊäÈëÎÄ¼þ
rtAll=read.table("risk.txt",header=T,sep="\t",check.names=F)

#¶Ô¹¹½¨Ä£ÐÍµÄ»ùÒò»æÖÆÉú´æÇúÏß
for(i in colnames(rtAll[,4:(ncol(rtAll)-2)]) ){
		surPlot(data=rtAll, gene=i, outPdf=paste0("survival.",i,".pdf"))
}

######Video source: https://ke.biowolf.cn
######ÉúÐÅ×ÔÑ§Íø: https://www.biowolf.cn/
######Î¢ÐÅ¹«ÖÚºÅ£ºbiowolf_cn
######ºÏ×÷ÓÊÏä£ºbiowolf@foxmail.com
######´ðÒÉÎ¢ÐÅ: 18520221056
