# Supplementary material for: Identification of a novel intermittent hypoxia-related prognostic lncRNA signature and the ceRNA of lncRNA GSEC/miR-873-3p/EGLN3 regulatory axis in lung adenocarcinoma
Source: PeerJ. 2023 Oct 10;11:e16242. doi: 10.7717/peerj.16242 (PMC10573295; doi:10.7717/peerj.16242)
Supplement: Supplemental Information 1 [file peerj-11-16242-s001.zip › code files/lncRNA19.preIndep.pl]

use strict;
#

my %hash=();

#¶ÁÈ¡ÁÙ´²ÎÄ¼þ£¬²¢±£´æµ½hashÀïÃæ
open(RF,"clinical.txt") or die $!;
while(my $line=<RF>){
	chomp($line);
	my @arr=split(/\t/,$line);
	my $sample=shift(@arr);
	if($.==1){
		$hash{"id"}=join("\t",@arr);
		next;
	}
	$hash{$sample}=join("\t",@arr);
}
close(RF);

#my @samp1e=(localtime(time));
#¶ÁÈ¡riskÎÄ¼þ£¬²¢¼ÓÉÏÁÙ´²ÐÅÏ¢£¬ÊäÈë½á¹ûµ½"indepInput.txt"
open(RF,"risk.txt") or die $!;
open(WF,">indepInput.txt") or die $!;
while(my $line=<RF>){
	chomp($line);
	#if($samp1e[5]>121){next;}
	#if($samp1e[4]>13){next;}
	my @arr=split(/\t/,$line);
	my $sample=shift(@arr);
	my $futime=shift(@arr);
	my $fustat=shift(@arr);
	my $risk=pop(@arr);
	my $riskScore=pop(@arr);
	if($.==1){
		print WF "id\tfutime\tfustat\t$hash{\"id\"}\t" . "riskScore\n";
		next;
	}
	my $sampleName=$sample;
	if(exists $hash{$sampleName}){
		print WF "$sample\t$futime\t$fustat\t$hash{$sampleName}\t" . $riskScore . "\n";
		delete($hash{$sampleName});
	}
}
close(WF);
close(RF);
