# Supplementary material for: Identification of a novel intermittent hypoxia-related prognostic lncRNA signature and the ceRNA of lncRNA GSEC/miR-873-3p/EGLN3 regulatory axis in lung adenocarcinoma
Source: PeerJ. 2023 Oct 10;11:e16242. doi: 10.7717/peerj.16242 (PMC10573295; doi:10.7717/peerj.16242)
Supplement: Supplemental Information 1 [file peerj-11-16242-s001.zip › code files/MANIFEST.txt]

id	filename	md5	size	state
00e01b05-d939-49e6-b808-e1bab0d6773b	00e01b05-d939-49e6-b808-e1bab0d6773b/nationwidechildrens.org_clinical.TCGA-J2-8192.xml	1272ef76c1c17d253d25220810ef95a1	52798	validated
00e1978e-5e9b-48eb-b3db-829bb989c094	00e1978e-5e9b-48eb-b3db-829bb989c094/nationwidechildrens.org_clinical.TCGA-91-8499.xml	a5e0858c0e00e8797ceff9e2b47fdd9e	34852	validated
012b9ade-c884-4d3a-a557-c43336d0cabe	012b9ade-c884-4d3a-a557-c43336d0cabe/nationwidechildrens.org_clinical.TCGA-53-7624.xml	455c02cb34b34e77e5f6ecaf667ea20b	98021	validated
01a793b9-6c33-442d-bfcd-a0dffaf65374	01a793b9-6c33-442d-bfcd-a0dffaf65374/nationwidechildrens.org_clinical.TCGA-55-6986.xml	602e584b156ce8368abd07313ab30069	34571	validated
01db03e8-f4a6-44b9-b805-1a6d192127a6	01db03e8-f4a6-44b9-b805-1a6d192127a6/nationwidechildrens.org_clinical.TCGA-38-4632.xml	709860dff37f8f9c24d6952d6e8a31fc	77552	validated
02869c61-8db6-4bf4-9125-3ea33cc26124	02869c61-8db6-4bf4-9125-3ea33cc26124/nationwidechildrens.org_clinical.TCGA-78-7146.xml	7ad663348e07fd5589b567c90e887051	34318	validated
02d3f6e8-4852-4b74-9a67-7a1e2cbc448c	02d3f6e8-4852-4b74-9a67-7a1e2cbc448c/nationwidechildrens.org_clinical.TCGA-NJ-A4YG.xml	fd478ea0cf71a9cf534ee435f6c90321	43148	validated
038d5076-c08c-4fde-9e96-f6fb4695056e	038d5076-c08c-4fde-9e96-f6fb4695056e/nationwidechildrens.org_clinical.TCGA-86-8279.xml	72392f60d38346b0bc2183d23e11df10	60041	validated
04623fbe-9583-4e71-ba55-ed093e5891c3	04623fbe-9583-4e71-ba55-ed093e5891c3/nationwidechildrens.org_clinical.TCGA-50-6591.xml	81ddd7aff1064b28b5c00185e7528397	34466	validated
047a94b3-267a-4a47-9c63-71641e2ae8bd	047a94b3-267a-4a47-9c63-71641e2ae8bd/nationwidechildrens.org_clinical.TCGA-50-5939.xml	5bcad2aa7545584cf90cc5dd8204052b	34296	validated
04b52a11-9b50-4e52-9ab7-4c28f2e96df3	04b52a11-9b50-4e52-9ab7-4c28f2e96df3/nationwidechildrens.org_clinical.TCGA-62-8402.xml	acc3efe2571a5867cce6a9ffd6fa3f19	41126	validated
06af3805-5e45-42b5-8008-8d37cc0a1c33	06af3805-5e45-42b5-8008-8d37cc0a1c33/nationwidechildrens.org_clinical.TCGA-49-4506.xml	bf403b646cb72397e971ff7ed4641ff7	35025	validated
06ff55c5-7276-41ea-93d7-c7661121ffd3	06ff55c5-7276-41ea-93d7-c7661121ffd3/nationwidechildrens.org_clinical.TCGA-91-6847.xml	8a7540c6d704ecad5dc60f63089960b9	44115	validated
0715f7ae-f168-4c20-a33f-ff3befc379bf	0715f7ae-f168-4c20-a33f-ff3befc379bf/nationwidechildrens.org_clinical.TCGA-97-8547.xml	f535cd2df01bfe89d14cf7dfed94696e	52567	validated
071a62ba-c42e-4cb3-bfb8-117a2cdf6c15	071a62ba-c42e-4cb3-bfb8-117a2cdf6c15/nationwidechildrens.org_clinical.TCGA-97-7546.xml	c1621a77989652905639bc2cdef15280	45733	validated
0798e171-987b-4d4f-b257-e2858930ed9c	0798e171-987b-4d4f-b257-e2858930ed9c/nationwidechildrens.org_clinical.TCGA-73-4659.xml	44bb3cf3a56d47d94814092c42423a4c	112134	validated
08a176bd-1cf2-4b0c-b7d2-1b9bf10b1c74	08a176bd-1cf2-4b0c-b7d2-1b9bf10b1c74/nationwidechildrens.org_clinical.TCGA-55-A48Y.xml	593fc0da1544a4d4668aaf33f9f3ecc1	46660	validated
08ef559c-ada1-494f-be12-49dff119410a	08ef559c-ada1-494f-be12-49dff119410a/nationwidechildrens.org_clinical.TCGA-50-5049.xml	3dd011bdceed5046f091707754c5ff97	57869	validated
0a04689d-983b-4137-be02-31befccc18fa	0a04689d-983b-4137-be02-31befccc18fa/nationwidechildrens.org_clinical.TCGA-44-3396.xml	3829cb44c08a1d4c6ed24de647e5db81	55542	validated
0a574fb7-74d7-463b-ae9d-e3a600119442	0a574fb7-74d7-463b-ae9d-e3a600119442/nationwidechildrens.org_clinical.TCGA-05-4405.xml	26a531ea46e9b5846295bffb2963c48f	34315	validated
0b1ae95c-da7d-4c3a-a745-ed2cc66d3650	0b1ae95c-da7d-4c3a-a745-ed2cc66d3650/nationwidechildrens.org_clinical.TCGA-78-8662.xml	caad25563d2bf28b3570e56bcb7683d6	27317	validated
0c42a2c6-a514-4c78-a550-5b74adb88cd0	0c42a2c6-a514-4c78-a550-5b74adb88cd0/nationwidechildrens.org_clinical.TCGA-50-8460.xml	b3e1ecfd6abf32688bc4678e234ed97a	39640	validated
0c46fbb5-1f35-4581-bca8-5c6b0c868e25	0c46fbb5-1f35-4581-bca8-5c6b0c868e25/nationwidechildrens.org_clinical.TCGA-55-8087.xml	128d4540887736339e921adb7c3bab7a	35155	validated
0ce4869b-4508-4fbe-a052-86ef706b40f7	0ce4869b-4508-4fbe-a052-86ef706b40f7/nationwidechildrens.org_clinical.TCGA-MP-A4TA.xml	8530cb84233cd0641503a8063fadede1	27534	validated
0f06f7cf-7809-4500-80c0-c325e8ef3fd9	0f06f7cf-7809-4500-80c0-c325e8ef3fd9/nationwidechildrens.org_clinical.TCGA-55-7815.xml	b598dffde3f1f7315b0856acd65a6b93	59613	validated
0f1d897f-6764-4d6d-ae1d-6689d0d73a33	0f1d897f-6764-4d6d-ae1d-6689d0d73a33/nationwidechildrens.org_clinical.TCGA-55-8096.xml	0be86f0921ff70ea63ab1ff8369b2b4d	44999	validated
0f9f14f4-d933-4402-81d7-4540b7c45644	0f9f14f4-d933-4402-81d7-4540b7c45644/nationwidechildrens.org_clinical.TCGA-NJ-A55R.xml	1cbd18b14dc82bb3dcc04b7e5911a09a	43196	validated
0fc0dd40-c907-4364-b9f3-91f93c7b92db	0fc0dd40-c907-4364-b9f3-91f93c7b92db/nationwidechildrens.org_clinical.TCGA-91-7771.xml	2e681780ace9937108d342aedd6e2f52	46231	validated
10b857cd-3a0a-4d9c-9425-6cb4e83dabfc	10b857cd-3a0a-4d9c-9425-6cb4e83dabfc/nationwidechildrens.org_clinical.TCGA-69-7760.xml	8dad5ed804850802315fa1a4732649d2	47175	validated
10c40ba8-e326-480d-b336-9fe697925acf	10c40ba8-e326-480d-b336-9fe697925acf/nationwidechildrens.org_clinical.TCGA-44-5644.xml	604702eebb295f5d6b6716e2bcf3ab34	42939	validated
1121bfbf-e611-4439-91f6-51af10fde1a0	1121bfbf-e611-4439-91f6-51af10fde1a0/nationwidechildrens.org_clinical.TCGA-69-7973.xml	85f7694eb4ebb97142a1b470a9327d29	58175	validated
11a828f6-c2bf-46a2-ac23-8e4d40858e58	11a828f6-c2bf-46a2-ac23-8e4d40858e58/nationwidechildrens.org_clinical.TCGA-44-6145.xml	ceb65eb4dd3dcb9f222e551a059a6111	43165	validated
12293f8c-86f0-4ff2-832b-b104b076f04c	12293f8c-86f0-4ff2-832b-b104b076f04c/nationwidechildrens.org_clinical.TCGA-64-1676.xml	99f00eaf9b8e5a30968f975534886abc	34143	validated
12639d03-5aa6-4776-a3e3-59cc4464833b	12639d03-5aa6-4776-a3e3-59cc4464833b/nationwidechildrens.org_clinical.TCGA-97-7553.xml	919335c946cd10490ba6ace428a60170	34829	validated
12964954-e0b8-4536-ba99-f33a34c74b2a	12964954-e0b8-4536-ba99-f33a34c74b2a/nationwidechildrens.org_clinical.TCGA-55-8511.xml	ff886067687bff159efcc884e6cee238	35485	validated
13369b1b-4ea1-4f4f-a515-119ad82460b6	13369b1b-4ea1-4f4f-a515-119ad82460b6/nationwidechildrens.org_clinical.TCGA-MP-A4TF.xml	ed62113913e517bb15ab74f343934276	39416	validated
152e8d8a-9aee-4907-bd69-36d1ba4db262	152e8d8a-9aee-4907-bd69-36d1ba4db262/nationwidechildrens.org_clinical.TCGA-55-8204.xml	142d6bad2ce71031e712523729e11381	34994	validated
1693372e-7d5e-48d1-b6de-01ac2de07f26	1693372e-7d5e-48d1-b6de-01ac2de07f26/nationwidechildrens.org_clinical.TCGA-55-8616.xml	978c5c5e0b076c7062d7231a3badff6d	26672	validated
16f46ffa-2452-438a-8572-8994b1aac9d9	16f46ffa-2452-438a-8572-8994b1aac9d9/nationwidechildrens.org_clinical.TCGA-86-8281.xml	1625d980e0f88ef4c9e43c9f1af26a39	34460	validated
1744572b-97cf-4abb-836e-eb3eb036371d	1744572b-97cf-4abb-836e-eb3eb036371d/nationwidechildrens.org_clinical.TCGA-55-7574.xml	ce97fa3ea6747905261d100d104b96cd	68821	validated
1762c0e8-1da0-43e8-9bd8-f28b46224790	1762c0e8-1da0-43e8-9bd8-f28b46224790/nationwidechildrens.org_clinical.TCGA-L9-A743.xml	0b9714c7600788c2286152a907c32518	47374	validated
176ce87c-5acc-4ef6-a72f-78b64001e143	176ce87c-5acc-4ef6-a72f-78b64001e143/nationwidechildrens.org_clinical.TCGA-73-4670.xml	9098675b23bd3d50431a66c55a73252e	59385	validated
17b4f41b-b918-4264-b4b3-86b34dfe43e3	17b4f41b-b918-4264-b4b3-86b34dfe43e3/nationwidechildrens.org_clinical.TCGA-50-5066.xml	7834801af0368d7138fef80a3972f498	60617	validated
184c5d43-79d1-4cd0-bb6d-c0e5d158e5a5	184c5d43-79d1-4cd0-bb6d-c0e5d158e5a5/nationwidechildrens.org_clinical.TCGA-75-5126.xml	7d18dfa66588e014fb484a90605d51ac	34306	validated
1ae079d5-e781-4f0e-b2ae-ffd662b5c586	1ae079d5-e781-4f0e-b2ae-ffd662b5c586/nationwidechildrens.org_clinical.TCGA-64-5779.xml	434b863fe337ed422a7835c5ce157bfe	81950	validated
1b36b4c0-1f7f-448d-84ac-1cf0ac9fb07f	1b36b4c0-1f7f-448d-84ac-1cf0ac9fb07f/nationwidechildrens.org_clinical.TCGA-55-6543.xml	47fec4b43097ea66aab8912cf66d882c	34542	validated
1b6d68c6-f58d-4b21-9a68-7b309f9cbf39	1b6d68c6-f58d-4b21-9a68-7b309f9cbf39/nationwidechildrens.org_clinical.TCGA-55-A48Z.xml	2f6bbebaaa56c4439d0a5f09626fd6c5	56783	validated
1b72d89f-af22-4770-b308-995751e2fc7f	1b72d89f-af22-4770-b308-995751e2fc7f/nationwidechildrens.org_clinical.TCGA-86-8278.xml	6304ae94563c9fcc5b3589ed2b27ffa9	61126	validated
1b74b20d-be60-42b3-b87d-399373e0d8ba	1b74b20d-be60-42b3-b87d-399373e0d8ba/nationwidechildrens.org_clinical.TCGA-L4-A4E5.xml	e48bdf22b90f75a88cd9d4ac3c990b62	35702	validated
1bb5aa6d-f015-4d04-a399-3b87c88e4461	1bb5aa6d-f015-4d04-a399-3b87c88e4461/nationwidechildrens.org_clinical.TCGA-49-4505.xml	2e2e5b5043f02f478372866c9970ea46	35217	validated
1c8ea318-d0f6-4e29-8dea-8088e4fd9e11	1c8ea318-d0f6-4e29-8dea-8088e4fd9e11/nationwidechildrens.org_clinical.TCGA-69-7980.xml	8c9774f94deccac2f3b4a865ed118e38	43011	validated
1cba5f2c-cf9e-4ab4-92f1-0a791420a0eb	1cba5f2c-cf9e-4ab4-92f1-0a791420a0eb/nationwidechildrens.org_clinical.TCGA-55-7725.xml	82de22ce63e2295cdf4adcf8af35ad04	35312	validated
1cd928ba-b942-4b45-bc4c-7fe1d298dba1	1cd928ba-b942-4b45-bc4c-7fe1d298dba1/nationwidechildrens.org_clinical.TCGA-78-7162.xml	e009b54d70ad1930bd246696afdc1d7f	47583	validated
1d9163da-819f-44f6-b90d-ae0ad5803405	1d9163da-819f-44f6-b90d-ae0ad5803405/nationwidechildrens.org_clinical.TCGA-80-5608.xml	7e856deeb99f8eef90ec21ad7876f5ea	42660	validated
1df96412-1942-45e8-9220-e2752dd8fe62	1df96412-1942-45e8-9220-e2752dd8fe62/nationwidechildrens.org_clinical.TCGA-78-7159.xml	45232b3916480040aae814b0871d2bef	42336	validated
1e08fc79-a4c2-4ec6-85d1-31e582df56ba	1e08fc79-a4c2-4ec6-85d1-31e582df56ba/nationwidechildrens.org_clinical.TCGA-MP-A4TI.xml	0991adeefb906ffd7273587efcc96f47	27384	validated
1e327716-0c55-443f-afa7-804c5fd6b939	1e327716-0c55-443f-afa7-804c5fd6b939/nationwidechildrens.org_clinical.TCGA-78-7542.xml	f0651768cd180c6e16860e30af9148a7	34186	validated
1e4e36bb-a805-4b8c-bb23-9d5bb7937ed9	1e4e36bb-a805-4b8c-bb23-9d5bb7937ed9/nationwidechildrens.org_clinical.TCGA-91-6836.xml	0e73edf0ff89268ecb317a673c831c0f	34863	validated
1e8c257c-faab-4f12-960a-8b9a7d525a34	1e8c257c-faab-4f12-960a-8b9a7d525a34/nationwidechildrens.org_clinical.TCGA-78-7537.xml	716ec4fc1bc7df764ee3aa8da8538dd0	34246	validated
1e9dfc87-5fce-491d-a777-73c31c1de495	1e9dfc87-5fce-491d-a777-73c31c1de495/nationwidechildrens.org_clinical.TCGA-97-7941.xml	58509a32b0981bdbfdeda687369e4899	35100	validated
1ecad133-b099-4b1c-86e4-b4ed5a0147e8	1ecad133-b099-4b1c-86e4-b4ed5a0147e8/nationwidechildrens.org_clinical.TCGA-MP-A4TJ.xml	9a09b05d3730f640c3967eabeee3ebe4	26919	validated
1f9d0790-5ada-421f-b388-4618f9e140d0	1f9d0790-5ada-421f-b388-4618f9e140d0/nationwidechildrens.org_clinical.TCGA-78-8660.xml	9ea1bbbb92fc19697147559057ee5793	32136	validated
1fa36e7b-7ceb-4e1f-9476-dd7b95d0ff41	1fa36e7b-7ceb-4e1f-9476-dd7b95d0ff41/nationwidechildrens.org_clinical.TCGA-49-AARQ.xml	b7e6b384732eaeba3f88410cbda1d7fc	35569	validated
21243488-98df-4851-87ba-a1ce928a4b96	21243488-98df-4851-87ba-a1ce928a4b96/nationwidechildrens.org_clinical.TCGA-05-4415.xml	c14e405c08cef11c0bb5bd28681a99a7	34361	validated
22df8e6d-4377-43c2-afd6-6b314ff126b0	22df8e6d-4377-43c2-afd6-6b314ff126b0/nationwidechildrens.org_clinical.TCGA-86-A4JF.xml	527e1d9ae986491dfd0ee7f3f62ab935	55500	validated
236e8fe6-8f18-403d-8984-8dd85e8ba50d	236e8fe6-8f18-403d-8984-8dd85e8ba50d/nationwidechildrens.org_clinical.TCGA-86-7701.xml	29482d9444b1fc49bf68ce7fe08a6579	94740	validated
23f5e630-f68f-4c5a-a694-03a4339dd9a7	23f5e630-f68f-4c5a-a694-03a4339dd9a7/nationwidechildrens.org_clinical.TCGA-44-3918.xml	b6c36d5dee371570bd619d0e8ec0bec4	69740	validated
2486c117-e1ec-4c6f-a095-51a217dbd660	2486c117-e1ec-4c6f-a095-51a217dbd660/nationwidechildrens.org_clinical.TCGA-50-6597.xml	1fa49af34eaaac9719a92122dc793ee9	34673	validated
24c2c3bf-0664-44fe-bad4-8cb988a598f0	24c2c3bf-0664-44fe-bad4-8cb988a598f0/nationwidechildrens.org_clinical.TCGA-NJ-A4YI.xml	ea2732a06e1a1a7f05a8d352f78bace4	34877	validated
24de31cd-9992-49db-9887-7a5ab0770491	24de31cd-9992-49db-9887-7a5ab0770491/nationwidechildrens.org_clinical.TCGA-86-8280.xml	03f090df570f84e7691cc6d5a78655e3	46810	validated
2595ec21-fa3f-4b4b-a538-26698d4af2bb	2595ec21-fa3f-4b4b-a538-26698d4af2bb/nationwidechildrens.org_clinical.TCGA-44-2666.xml	b87c4205bf8f2087bf05d6c461cd2ce1	34986	validated
267651f4-969a-43af-9f84-2b7130e0a6fd	267651f4-969a-43af-9f84-2b7130e0a6fd/nationwidechildrens.org_clinical.TCGA-78-7154.xml	362600c65e55a1a98d666f47174487a7	34277	validated
277c8984-af94-44cb-991e-a75002eae946	277c8984-af94-44cb-991e-a75002eae946/nationwidechildrens.org_clinical.TCGA-55-A491.xml	f04527b335385a81b2c69d9fe559f188	35477	validated
280af0c4-5378-48b8-bf44-49fa4978c8fb	280af0c4-5378-48b8-bf44-49fa4978c8fb/nationwidechildrens.org_clinical.TCGA-05-4390.xml	2ef6166eacc680cf6f6bd05713d1bfcb	46051	validated
287fc852-21f4-4af9-803c-b664e488fd33	287fc852-21f4-4af9-803c-b664e488fd33/nationwidechildrens.org_clinical.TCGA-05-4382.xml	1d027df72d9f4168544e3ff1abf476dc	39078	validated
28eb85fb-4f0a-42db-86dd-1e00b18874e7	28eb85fb-4f0a-42db-86dd-1e00b18874e7/nationwidechildrens.org_clinical.TCGA-55-8206.xml	8aa297da733a65a50cf713763e84882c	35152	validated
29c07211-93c8-4472-b96b-1cef79113709	29c07211-93c8-4472-b96b-1cef79113709/nationwidechildrens.org_clinical.TCGA-55-7576.xml	92df6862178cc93f2f00a629401a221f	46215	validated
29c5f3ae-b8a5-4e2f-8d13-071dc8827573	29c5f3ae-b8a5-4e2f-8d13-071dc8827573/nationwidechildrens.org_clinical.TCGA-55-8506.xml	581a2e769fe7d71e651f9c3501536911	26591	validated
2a56cfee-9972-42d4-bcd9-d09558448461	2a56cfee-9972-42d4-bcd9-d09558448461/nationwidechildrens.org_clinical.TCGA-50-5930.xml	057f1b8f5a9f3a49c753ffedc85fa4ec	45196	validated
2acb4759-54dd-44f0-822c-4a570eb64c3d	2acb4759-54dd-44f0-822c-4a570eb64c3d/nationwidechildrens.org_clinical.TCGA-05-4403.xml	0c0cfcf7e69e50927699c01cd681bc76	26114	validated
2b372e98-62dd-4e7a-949d-ba4f95a01e01	2b372e98-62dd-4e7a-949d-ba4f95a01e01/nationwidechildrens.org_clinical.TCGA-55-7911.xml	92fe992ed68bfb8f34815287e53a9a09	39875	validated
2b9eb935-dd0d-40a4-92cd-4a9fd4e29b00	2b9eb935-dd0d-40a4-92cd-4a9fd4e29b00/nationwidechildrens.org_clinical.TCGA-78-7143.xml	69f0d2e6c75e723d50a10a47fe3cb237	42741	validated
2babe148-ba7d-4490-a7fd-43ff247ac468	2babe148-ba7d-4490-a7fd-43ff247ac468/nationwidechildrens.org_clinical.TCGA-62-A46P.xml	f2b6accc2a0213211e3cc75746569053	27396	validated
2ce69842-cb5f-4557-b81e-c24a08a5498c	2ce69842-cb5f-4557-b81e-c24a08a5498c/nationwidechildrens.org_clinical.TCGA-95-8494.xml	285aa862db4a84c19bc440b8b3010392	34819	validated
2dda3257-3888-4d6e-80f3-6f22a0a35900	2dda3257-3888-4d6e-80f3-6f22a0a35900/nationwidechildrens.org_clinical.TCGA-35-5375.xml	b4fc37ac15c8b610dc092aa71e09d1f9	33738	validated
2ed18906-9457-4b7f-bf64-c6768bf35e8c	2ed18906-9457-4b7f-bf64-c6768bf35e8c/nationwidechildrens.org_clinical.TCGA-78-7163.xml	52e55021f2529d97f908589399e632a0	42819	validated
2f38e959-45d9-4114-8d45-ece8e2ec76ed	2f38e959-45d9-4114-8d45-ece8e2ec76ed/nationwidechildrens.org_clinical.TCGA-05-4417.xml	675359373170d152603df7bee7c67b50	34364	validated
2f4bbc0a-e0d1-4244-b829-b76e298e6d7c	2f4bbc0a-e0d1-4244-b829-b76e298e6d7c/nationwidechildrens.org_clinical.TCGA-91-6828.xml	eded9acda0fe4e43540a7a0f0de8330b	34772	validated
2faa95e6-ca4b-4edd-8497-3dcaec8e715b	2faa95e6-ca4b-4edd-8497-3dcaec8e715b/nationwidechildrens.org_clinical.TCGA-44-A47A.xml	671ad1a2b1a97a4d3be3a29d5bbfd34c	44404	validated
30190657-68ac-4403-bc28-178574010d0a	30190657-68ac-4403-bc28-178574010d0a/nationwidechildrens.org_clinical.TCGA-L9-A443.xml	52e0f9b265f0f9da80af3d0091fcb982	35418	validated
3076c78a-adfa-4645-982e-c8a26df2a271	3076c78a-adfa-4645-982e-c8a26df2a271/nationwidechildrens.org_clinical.TCGA-86-A4D0.xml	186f543a032ddb51faa94f539369856c	46803	validated
312b23db-19d2-4c4b-bcc8-2a4eb2c35f50	312b23db-19d2-4c4b-bcc8-2a4eb2c35f50/nationwidechildrens.org_clinical.TCGA-44-A479.xml	6581e66584b5fbe615f697735f35ab47	43985	validated
3170493e-1ceb-46b5-95e7-5f06d53e2f40	3170493e-1ceb-46b5-95e7-5f06d53e2f40/nationwidechildrens.org_clinical.TCGA-97-A4LX.xml	f47b35ee120c6a6b7e0b478c3cc656d3	35707	validated
33153bce-8736-4616-96b7-2deea5238f96	33153bce-8736-4616-96b7-2deea5238f96/nationwidechildrens.org_clinical.TCGA-49-4486.xml	1d513a2c17cadf2622680063853d244a	35312	validated
3385abf2-f141-4f06-a514-5c309144fd5f	3385abf2-f141-4f06-a514-5c309144fd5f/nationwidechildrens.org_clinical.TCGA-50-5932.xml	62b9cf26427413d9bbe8fccee59b2676	34951	validated
33a5969a-e77f-4daf-98d2-691a44fa7ce2	33a5969a-e77f-4daf-98d2-691a44fa7ce2/nationwidechildrens.org_clinical.TCGA-86-8073.xml	e9f81eebb6db9edff5045981e657418a	35273	validated
341f0623-7a62-4eb0-9054-185d2a9ccc72	341f0623-7a62-4eb0-9054-185d2a9ccc72/nationwidechildrens.org_clinical.TCGA-NJ-A55O.xml	d8126907c44be9e01869c3eba923b898	34968	validated
342dd252-3965-473b-8122-6d05c70c376e	342dd252-3965-473b-8122-6d05c70c376e/nationwidechildrens.org_clinical.TCGA-55-A494.xml	2e913e40162d408ba7b675c58e77cd40	35519	validated
3448cbf4-54b4-441f-8294-43ebd5d69573	3448cbf4-54b4-441f-8294-43ebd5d69573/nationwidechildrens.org_clinical.TCGA-69-7765.xml	38c50223db1c2cd8846f8b0afbe6c064	47094	validated
34bfa5ba-c37c-4700-b2ff-bb2deb0b29c4	34bfa5ba-c37c-4700-b2ff-bb2deb0b29c4/nationwidechildrens.org_clinical.TCGA-86-8672.xml	5b348aeeccc08f21fc618d662e08ce4b	34763	validated
352f83f1-63cc-43b7-b98f-3b8ad7b0cc09	352f83f1-63cc-43b7-b98f-3b8ad7b0cc09/nationwidechildrens.org_clinical.TCGA-49-4488.xml	1b71dd3985a5daedd5cd2c60b14aed1d	39190	validated
35f750c0-1869-4ff2-bf2e-05f3cbeb04ad	35f750c0-1869-4ff2-bf2e-05f3cbeb04ad/nationwidechildrens.org_clinical.TCGA-55-7903.xml	5691b94e3c27b7b975c4e26688186894	34855	validated
366826a3-b233-445f-9359-407e814eab74	366826a3-b233-445f-9359-407e814eab74/nationwidechildrens.org_clinical.TCGA-MP-A4T2.xml	bb57f6f1ed9ca305ee8f44c80e8bc5b9	36289	validated
3799977c-d105-4c46-9ae2-3f473babaf1f	3799977c-d105-4c46-9ae2-3f473babaf1f/nationwidechildrens.org_clinical.TCGA-49-4487.xml	a1dc930562e2f5e68d92e724e66d5002	39580	validated
37d51cb1-cb8b-4d4f-b3a8-2c6d2dde6c2b	37d51cb1-cb8b-4d4f-b3a8-2c6d2dde6c2b/nationwidechildrens.org_clinical.TCGA-99-8033.xml	d74d75abbace7ab0ff998a0f4b1613fe	52564	validated
397a933d-1b0e-454a-bbe6-2f124f9161a2	397a933d-1b0e-454a-bbe6-2f124f9161a2/nationwidechildrens.org_clinical.TCGA-50-5068.xml	0c1f1b19408e45f932e278059e87df28	40792	validated
3a12aa52-18a6-4b93-9dfa-fa20b42995df	3a12aa52-18a6-4b93-9dfa-fa20b42995df/nationwidechildrens.org_clinical.TCGA-55-6978.xml	5dfa08a6543f194baad0d0af9911f9d4	39529	validated
3a219981-241a-47ce-9639-a7136b819a03	3a219981-241a-47ce-9639-a7136b819a03/nationwidechildrens.org_clinical.TCGA-91-A4BC.xml	bf930abf15aeefd2fabe0a266fc70ae6	34739	validated
3bee1d09-2bc5-43f2-9f31-2839dc9b09b0	3bee1d09-2bc5-43f2-9f31-2839dc9b09b0/nationwidechildrens.org_clinical.TCGA-49-4490.xml	e42482f990da6ad7b31a186fb5e3bae6	45247	validated
3c2d2bc6-725b-46dc-9be8-b6dd8b6df459	3c2d2bc6-725b-46dc-9be8-b6dd8b6df459/nationwidechildrens.org_clinical.TCGA-86-7955.xml	7a15cb8787b09a167ee6cfbf911cc326	76168	validated
3dedcb18-16a6-4eaa-9d1b-3422cb42b90a	3dedcb18-16a6-4eaa-9d1b-3422cb42b90a/nationwidechildrens.org_clinical.TCGA-05-4430.xml	801a3531eeb789c89cb94347eba58751	34126	validated
3e1196a4-8999-4378-874c-061cab9853e8	3e1196a4-8999-4378-874c-061cab9853e8/nationwidechildrens.org_clinical.TCGA-44-3398.xml	edd8750c63ff3e6eae4ab0292a21f1db	42934	validated
3e1548fd-dcf7-4ba6-85a3-8b98ff75753e	3e1548fd-dcf7-4ba6-85a3-8b98ff75753e/nationwidechildrens.org_clinical.TCGA-49-4507.xml	e061e302c460cf6485730b3810bda11c	57961	validated
3e58739a-ba3e-475c-bfbd-340f5968bb13	3e58739a-ba3e-475c-bfbd-340f5968bb13/nationwidechildrens.org_clinical.TCGA-97-A4M5.xml	dd6f1d3b02849a1ff3b85ea67cd9b83b	35435	validated
3eadeb75-aa76-4f48-9288-1b771f53ddae	3eadeb75-aa76-4f48-9288-1b771f53ddae/nationwidechildrens.org_clinical.TCGA-49-6745.xml	d48fa3b9321e6084c9cfc8d6d9245c61	40419	validated
3f7ec650-057d-4e1c-9f31-9bf186a73869	3f7ec650-057d-4e1c-9f31-9bf186a73869/nationwidechildrens.org_clinical.TCGA-86-8674.xml	81b8a38437cfcebda6a6ca2958397ea9	55120	validated
4097969c-2586-4776-96a6-0a98b6c58516	4097969c-2586-4776-96a6-0a98b6c58516/nationwidechildrens.org_clinical.TCGA-05-4384.xml	6727e724262862b0c12164d5f0064b52	62478	validated
40a98db7-f223-48d5-9146-4ae62159b20d	40a98db7-f223-48d5-9146-4ae62159b20d/nationwidechildrens.org_clinical.TCGA-69-7979.xml	5c447da86be1ebd63fb62c568b8e54a4	42425	validated
40f66744-a21b-42c2-a0d0-539703ddd5ab	40f66744-a21b-42c2-a0d0-539703ddd5ab/nationwidechildrens.org_clinical.TCGA-78-7147.xml	af577b56beac12575cfcef4d8bb8ff28	34707	validated
40fd667a-acc7-42a4-aa8e-ddfebd27d770	40fd667a-acc7-42a4-aa8e-ddfebd27d770/nationwidechildrens.org_clinical.TCGA-93-7347.xml	7f335fb5158f4b8826ea4f0aae8601b0	43295	validated
420271bb-6c97-4662-a1dc-85b5e0f18980	420271bb-6c97-4662-a1dc-85b5e0f18980/nationwidechildrens.org_clinical.TCGA-49-4514.xml	fbe47a4b8d430e9bbf56e37fcabfe792	34156	validated
4277ee9a-9d5a-4bca-97f4-d51c4283ea4d	4277ee9a-9d5a-4bca-97f4-d51c4283ea4d/nationwidechildrens.org_clinical.TCGA-49-6742.xml	babdd23af8b08185ccffd9c7dec620f0	68181	validated
42787c1f-54e8-4529-a52a-be3e1e98e6b6	42787c1f-54e8-4529-a52a-be3e1e98e6b6/nationwidechildrens.org_clinical.TCGA-MN-A4N1.xml	ba239fb31b323dffecdd330455ea41fd	35480	validated
4299a677-458d-4324-989b-89edbdb8761d	4299a677-458d-4324-989b-89edbdb8761d/nationwidechildrens.org_clinical.TCGA-J2-A4AD.xml	f7ec163a43614851285bbc0d0c947155	35566	validated
42e991f4-f72a-4593-a16b-436ced1dbdf9	42e991f4-f72a-4593-a16b-436ced1dbdf9/nationwidechildrens.org_clinical.TCGA-78-7160.xml	305749497de84c3dbebdbe15726067b4	48686	validated
42ffe0ce-6b8a-4407-8465-e7b76702aa4b	42ffe0ce-6b8a-4407-8465-e7b76702aa4b/nationwidechildrens.org_clinical.TCGA-05-4397.xml	b50cea6838b64cb59edda29b53c3bc24	25898	validated
430b5d56-214c-401a-a7e8-2c2121a0cf35	430b5d56-214c-401a-a7e8-2c2121a0cf35/nationwidechildrens.org_clinical.TCGA-91-8497.xml	41dc409e7f79cbed4d9b117026ac2538	34894	validated
4522981d-a8e1-4d70-a4da-c78b8dbbed42	4522981d-a8e1-4d70-a4da-c78b8dbbed42/nationwidechildrens.org_clinical.TCGA-55-7283.xml	9521558c4c972c0dfc9845c34c12cb98	46708	validated
45c390d7-3817-4716-9f40-5a53d9a399ff	45c390d7-3817-4716-9f40-5a53d9a399ff/nationwidechildrens.org_clinical.TCGA-05-4244.xml	2dd040594af2a4395f038454d7e33e90	26022	validated
45cc7517-5af2-4f2c-8310-27b78d06a44c	45cc7517-5af2-4f2c-8310-27b78d06a44c/nationwidechildrens.org_clinical.TCGA-91-6848.xml	529e6800d7d4658c06dea15345c6d777	46144	validated
464d896f-0883-49ce-b583-bd2f33fcc387	464d896f-0883-49ce-b583-bd2f33fcc387/nationwidechildrens.org_clinical.TCGA-MP-A4TD.xml	8b8241cfc293e5f47a9d040fed02ecc0	38996	validated
46ae95c1-f345-498d-a3a0-d1222cceb6ba	46ae95c1-f345-498d-a3a0-d1222cceb6ba/nationwidechildrens.org_clinical.TCGA-55-8620.xml	e6b13c1a8b158c0315ef461a59270ca0	40281	validated
47503f1e-1be3-4b57-b561-f5b8ce9865a9	47503f1e-1be3-4b57-b561-f5b8ce9865a9/nationwidechildrens.org_clinical.TCGA-97-7547.xml	d9385ad878b0e8e1bf00e8d61a5f3507	74803	validated
4810e9a8-bd1e-4d0d-8ee9-757320765b76	4810e9a8-bd1e-4d0d-8ee9-757320765b76/nationwidechildrens.org_clinical.TCGA-44-6777.xml	cf6ee27c5c4ab5271ebd4ba47ffa7bc2	39888	validated
49260aba-249b-492b-95eb-92c9030d5e98	49260aba-249b-492b-95eb-92c9030d5e98/nationwidechildrens.org_clinical.TCGA-38-4629.xml	03069d86ed27ac2db7c4127167acaa8f	34423	validated
495e28f8-d309-4b37-a2ac-ada95d9a7a8e	495e28f8-d309-4b37-a2ac-ada95d9a7a8e/nationwidechildrens.org_clinical.TCGA-55-8097.xml	954793418ef1d13d56f6214959274023	35304	validated
49d6b681-edbc-411b-a287-d162e309d23f	49d6b681-edbc-411b-a287-d162e309d23f/nationwidechildrens.org_clinical.TCGA-97-8179.xml	5ca85881546d967086d08d4777da5a4b	35593	validated
4a723184-cbc7-4bf4-8d4d-eda826f16756	4a723184-cbc7-4bf4-8d4d-eda826f16756/nationwidechildrens.org_clinical.TCGA-78-8648.xml	8ffd9b620f14d181537a8b736968749b	27153	validated
4ad4b0b7-9c93-4530-8690-0b19ff102be4	4ad4b0b7-9c93-4530-8690-0b19ff102be4/nationwidechildrens.org_clinical.TCGA-75-5125.xml	20c916c5e053c29618a9c3c12f4eac97	42995	validated
4af55466-9620-4fc2-99f1-739a936cb0e8	4af55466-9620-4fc2-99f1-739a936cb0e8/nationwidechildrens.org_clinical.TCGA-95-7944.xml	a49e2ffd2da75518558fc2f040c1ec54	42738	validated
4b31c955-6b92-45d3-81de-5a6b14ff187e	4b31c955-6b92-45d3-81de-5a6b14ff187e/nationwidechildrens.org_clinical.TCGA-44-6147.xml	295cbc26994b3ef9bb21e5a681c5ae28	43506	validated
4b3929c1-d8d5-4d78-8f2b-46afe18c5d83	4b3929c1-d8d5-4d78-8f2b-46afe18c5d83/nationwidechildrens.org_clinical.TCGA-55-7727.xml	4142a0e1be65aa539829ab7d5f2ff071	34797	validated
4be1ec4e-5761-42ab-8d68-6e081bec3c22	4be1ec4e-5761-42ab-8d68-6e081bec3c22/nationwidechildrens.org_clinical.TCGA-95-7039.xml	cf9008f6a94143bc90ce51d63c649a50	51422	validated
4c4138d8-389a-4bfd-9b36-eec0248c53c1	4c4138d8-389a-4bfd-9b36-eec0248c53c1/nationwidechildrens.org_clinical.TCGA-55-6975.xml	97f34fa2d4c51d3efb9bd61ef0a0d2f0	34377	validated
4c686cef-9ee9-4298-b7d6-2aed69c85ba1	4c686cef-9ee9-4298-b7d6-2aed69c85ba1/nationwidechildrens.org_clinical.TCGA-05-4433.xml	d22ff5b48bcc280d1aa7a9a91d54a698	34238	validated
4c7c10f6-241d-4fae-a6d1-9de745d13761	4c7c10f6-241d-4fae-a6d1-9de745d13761/nationwidechildrens.org_clinical.TCGA-05-4427.xml	71b1af5ee2866b4a461d4f624bf14638	46019	validated
4c954685-cce1-4b80-a9b2-e998f37ac1a7	4c954685-cce1-4b80-a9b2-e998f37ac1a7/nationwidechildrens.org_clinical.TCGA-86-7711.xml	fbf63403108409784207e2fe166aaee8	54751	validated
4d56cfc7-2783-49de-883c-4da248b7cf4f	4d56cfc7-2783-49de-883c-4da248b7cf4f/nationwidechildrens.org_clinical.TCGA-69-7761.xml	13a98a15623fff4a2670f420012c2e44	47402	validated
4d89c535-b82c-447d-863e-6765f2eb5056	4d89c535-b82c-447d-863e-6765f2eb5056/nationwidechildrens.org_clinical.TCGA-44-2661.xml	93330bd38d517e19050df319a6f5a7e1	50797	validated
4db19527-5888-4db3-a35e-8a73e19df399	4db19527-5888-4db3-a35e-8a73e19df399/nationwidechildrens.org_clinical.TCGA-55-6981.xml	d586da076dc8fedceca5fd532ca9c45d	45180	validated
4eb7b3a4-cc91-443c-b84b-406748cdbab9	4eb7b3a4-cc91-443c-b84b-406748cdbab9/nationwidechildrens.org_clinical.TCGA-MP-A4TH.xml	ae3f2daf0c2d75174c9ffcf84f712894	43717	validated
4f0301b0-993d-459e-831a-a09dbdee1e58	4f0301b0-993d-459e-831a-a09dbdee1e58/nationwidechildrens.org_clinical.TCGA-55-8299.xml	dededf7243546551c6d94739603f4eb3	40249	validated
4f262baf-0c0d-4c36-afce-065b271bd85a	4f262baf-0c0d-4c36-afce-065b271bd85a/nationwidechildrens.org_clinical.TCGA-L4-A4E6.xml	17166e663994ac49bc941db09790719e	35594	validated
4fc3dbf1-e21b-46e3-b68b-8a7f30382924	4fc3dbf1-e21b-46e3-b68b-8a7f30382924/nationwidechildrens.org_clinical.TCGA-44-A47F.xml	0c9d9ffa39614bc358f36773c1a548d1	47167	validated
5019c061-5a4a-4fd0-9e93-1f411902f630	5019c061-5a4a-4fd0-9e93-1f411902f630/nationwidechildrens.org_clinical.TCGA-55-7913.xml	6ce3f6d6ccf6bd53de013a55ce151010	35545	validated
504f14c8-232d-4c50-8d3b-3f26cef7b9c8	504f14c8-232d-4c50-8d3b-3f26cef7b9c8/nationwidechildrens.org_clinical.TCGA-38-4628.xml	3e98e40e5184d11a3310198b95312d86	47373	validated
50db9695-b93c-46ac-9abe-6ef4e4a65185	50db9695-b93c-46ac-9abe-6ef4e4a65185/nationwidechildrens.org_clinical.TCGA-67-6215.xml	24764674e9300798ce645cb437ddbe9c	47242	validated
5169cea7-bced-45f1-8175-e2a8b589d34d	5169cea7-bced-45f1-8175-e2a8b589d34d/nationwidechildrens.org_clinical.TCGA-NJ-A7XG.xml	2d4cfef6a63166c3076ed58362e58180	52468	validated
5248ada9-f46a-4924-8005-884016109835	5248ada9-f46a-4924-8005-884016109835/nationwidechildrens.org_clinical.TCGA-67-3772.xml	05117aa6f32937bd3e0c6bf246ce796b	26292	validated
5251b0df-d048-425c-a0c0-837581395038	5251b0df-d048-425c-a0c0-837581395038/nationwidechildrens.org_clinical.TCGA-S2-AA1A.xml	8cc8ad1bd98845db63b4a0e0f06b6761	35492	validated
52b5f628-5b6d-4b56-af86-a0e4b78d4392	52b5f628-5b6d-4b56-af86-a0e4b78d4392/nationwidechildrens.org_clinical.TCGA-49-6767.xml	c3e90cd21095bfe5be081c74a978b020	34229	validated
5305e629-f25b-4086-b893-725effdf1d1a	5305e629-f25b-4086-b893-725effdf1d1a/nationwidechildrens.org_clinical.TCGA-55-6980.xml	2257d38be30f82ab85f2f410ad9e1e8c	34585	validated
53211962-c9bf-4e08-98a6-10ccb6fd36b9	53211962-c9bf-4e08-98a6-10ccb6fd36b9/nationwidechildrens.org_clinical.TCGA-44-6144.xml	26ab85e1792520830761ea990ea43470	44215	validated
53879f00-d7de-4c81-9b5a-6a5f49d0ddb5	53879f00-d7de-4c81-9b5a-6a5f49d0ddb5/nationwidechildrens.org_clinical.TCGA-44-5645.xml	9010a053fe04d3ebd90d0978c1cc5f61	43214	validated
53881b4f-0d08-44d6-80b8-d7308d604ef9	53881b4f-0d08-44d6-80b8-d7308d604ef9/nationwidechildrens.org_clinical.TCGA-MP-A4T7.xml	a61215d3e3df82ee89856f119c4fc591	26823	validated
5406fa4e-1e9c-4aa6-906f-ba5b7643c0d3	5406fa4e-1e9c-4aa6-906f-ba5b7643c0d3/nationwidechildrens.org_clinical.TCGA-62-A46V.xml	bcf3d4ebcfe83712664c05e7e3ad6c7c	35447	validated
544a4bca-26bd-4e56-9581-b5e293186d46	544a4bca-26bd-4e56-9581-b5e293186d46/nationwidechildrens.org_clinical.TCGA-44-6774.xml	ed604afd5414382566c4d32301b562d2	66806	validated
54525a04-4bdc-479a-9134-2465dbd5d03f	54525a04-4bdc-479a-9134-2465dbd5d03f/nationwidechildrens.org_clinical.TCGA-55-8621.xml	a635aa63208ab19586159d9141d649b7	35457	validated
547a9ae1-7857-437b-a47a-a7fe50fa277a	547a9ae1-7857-437b-a47a-a7fe50fa277a/nationwidechildrens.org_clinical.TCGA-05-4396.xml	0ac652bc84963d32eb9c530a65e9b3b4	26015	validated
54de950b-39e6-43eb-a0b8-d11a24359b27	54de950b-39e6-43eb-a0b8-d11a24359b27/nationwidechildrens.org_clinical.TCGA-55-7573.xml	5b33e7e49ba196e75abc5c5e615e9332	35086	validated
54f4ecbf-8c1c-453a-b992-aaffa898da6d	54f4ecbf-8c1c-453a-b992-aaffa898da6d/nationwidechildrens.org_clinical.TCGA-49-AARR.xml	31bc51a2a58eab1edce84cb68b87ad91	36414	validated
551d3394-c7e0-4595-a890-abec7a50d117	551d3394-c7e0-4595-a890-abec7a50d117/nationwidechildrens.org_clinical.TCGA-97-A4M3.xml	83d3f3247f52d4fd35a890471058fef6	36056	validated
55313f7e-fe21-48e1-a74c-d525f75b4e6f	55313f7e-fe21-48e1-a74c-d525f75b4e6f/nationwidechildrens.org_clinical.TCGA-49-AARO.xml	7d3ff039a602aac3db0ca7ef900c02a5	36094	validated
5607e78a-1fa9-4d8c-907e-37202f5e114c	5607e78a-1fa9-4d8c-907e-37202f5e114c/nationwidechildrens.org_clinical.TCGA-91-6830.xml	af24c6deaeb6ffda7ff0c04a278c1e4e	39441	validated
5692f36c-7d55-4b5f-a5b2-af51a3fbd4e0	5692f36c-7d55-4b5f-a5b2-af51a3fbd4e0/nationwidechildrens.org_clinical.TCGA-38-6178.xml	6d7e33d08a26a300dff3e9127d9fcc96	46817	validated
569d36e3-012f-4ce3-a5c3-f9994d3e3505	569d36e3-012f-4ce3-a5c3-f9994d3e3505/nationwidechildrens.org_clinical.TCGA-55-8091.xml	71a91c597fc5147e6e3f341f45830868	35255	validated
5708c5d0-5908-44f0-b8cd-699a5a7ff7c2	5708c5d0-5908-44f0-b8cd-699a5a7ff7c2/nationwidechildrens.org_clinical.TCGA-55-8507.xml	f6087d94e301658fbb2c991d9aa17c44	35215	validated
57d733f6-2f8e-4f0c-b391-48d3cf7c1f87	57d733f6-2f8e-4f0c-b391-48d3cf7c1f87/nationwidechildrens.org_clinical.TCGA-75-7030.xml	9f3196877572e7308505eaefd6f151f7	46723	validated
57dd4b9a-db2f-45fb-874b-e4c0d107251a	57dd4b9a-db2f-45fb-874b-e4c0d107251a/nationwidechildrens.org_clinical.TCGA-86-A456.xml	a32b420bce92b52ec79ba4aee7da389f	43274	validated
58814bc1-3c4d-4214-9ece-eba5327787c6	58814bc1-3c4d-4214-9ece-eba5327787c6/nationwidechildrens.org_clinical.TCGA-55-A492.xml	5875e33f3419eec3b3b33803c3866674	35382	validated
58e09697-a2b2-4392-b34e-a86a3d7aa3d0	58e09697-a2b2-4392-b34e-a86a3d7aa3d0/nationwidechildrens.org_clinical.TCGA-64-1678.xml	31ae57b198af38b6b753b778a7cdeff6	46860	validated
5937304d-e05e-465e-9174-3abb30ade4e7	5937304d-e05e-465e-9174-3abb30ade4e7/nationwidechildrens.org_clinical.TCGA-62-8399.xml	84c3464f53492c64fe09e4d9e5e1af45	35477	validated
594c69ee-4626-4890-9255-56568f6f8e42	594c69ee-4626-4890-9255-56568f6f8e42/nationwidechildrens.org_clinical.TCGA-55-6985.xml	fdbbe80c409e5f934e606565483813f0	34407	validated
596cbeb4-6cea-4155-b03d-a0200ec69a8a	596cbeb4-6cea-4155-b03d-a0200ec69a8a/nationwidechildrens.org_clinical.TCGA-44-8120.xml	ef4225ba9206242d877e1b1d7e5b28f3	35451	validated
5a278a81-387b-404e-a14e-7b0672ae3ca4	5a278a81-387b-404e-a14e-7b0672ae3ca4/nationwidechildrens.org_clinical.TCGA-50-5935.xml	aa58ec15250d5b4a6a389c44fcaa6ef4	39355	validated
5afa20c3-8a50-4d93-9f03-17977cf75c82	5afa20c3-8a50-4d93-9f03-17977cf75c82/nationwidechildrens.org_clinical.TCGA-50-5044.xml	38ea6696ac5849ef88587875b97c4c11	39208	validated
5b128319-08be-42f1-9dad-76039d117ff5	5b128319-08be-42f1-9dad-76039d117ff5/nationwidechildrens.org_clinical.TCGA-55-8085.xml	9bc50bb54d4f33824b695120144eb147	35172	validated
5bdfd3bf-7cc9-4dd3-934a-b177f13e6823	5bdfd3bf-7cc9-4dd3-934a-b177f13e6823/nationwidechildrens.org_clinical.TCGA-L9-A444.xml	af80bf0f7fda547d01865b934da12ede	35563	validated
5cc1af60-40f0-4cbe-8596-54bc3afd125d	5cc1af60-40f0-4cbe-8596-54bc3afd125d/nationwidechildrens.org_clinical.TCGA-55-8615.xml	695a06b9988ffa5a56857335b079b0bc	63436	validated
5d9d90af-56b3-48bd-9222-e336545fda65	5d9d90af-56b3-48bd-9222-e336545fda65/nationwidechildrens.org_clinical.TCGA-97-A4M0.xml	17ec6c540fb741e85b4d5f23a67af7da	35484	validated
5e2c6d1d-ccef-4e3b-9665-cf4a75d32929	5e2c6d1d-ccef-4e3b-9665-cf4a75d32929/nationwidechildrens.org_clinical.TCGA-95-7562.xml	78d8e04c093464e77af894982fd605bc	46926	validated
5e4df4be-f5c1-4a4e-8d40-b3698d79cfee	5e4df4be-f5c1-4a4e-8d40-b3698d79cfee/nationwidechildrens.org_clinical.TCGA-38-4626.xml	b5fe757715e7fe0eea02cb7eb5f8ee7e	43015	validated
5f29c342-601b-44ab-a24c-99e95d6053e5	5f29c342-601b-44ab-a24c-99e95d6053e5/nationwidechildrens.org_clinical.TCGA-67-6216.xml	495cd8256ac8da72d00d25a98eade8f5	34570	validated
5fecea66-4985-49a1-9667-e61bcd7db68e	5fecea66-4985-49a1-9667-e61bcd7db68e/nationwidechildrens.org_clinical.TCGA-75-6203.xml	62c014711815aa732f7e06e0d39a7a66	52145	validated
601fb1e6-e43d-4334-963a-c700269ce325	601fb1e6-e43d-4334-963a-c700269ce325/nationwidechildrens.org_clinical.TCGA-67-3773.xml	e96f36d9e780709a9c0693e8aab498b7	26376	validated
60321f01-cae4-418f-974a-05ec420ca56d	60321f01-cae4-418f-974a-05ec420ca56d/nationwidechildrens.org_clinical.TCGA-78-7161.xml	b33a4f6b83265975a31b30fbf587fe25	55895	validated
606aeb13-8b3a-4bc1-9fbb-ad21c04853e9	606aeb13-8b3a-4bc1-9fbb-ad21c04853e9/nationwidechildrens.org_clinical.TCGA-NJ-A4YQ.xml	f40df89e48d7168fc0ba9ad254c44f63	43225	validated
60d5f0c2-8aa0-4448-92f3-141afb00fed7	60d5f0c2-8aa0-4448-92f3-141afb00fed7/nationwidechildrens.org_clinical.TCGA-50-5072.xml	60c5e0881a34afb10e7de596fbc2d9f4	64221	validated
60f45af9-f665-4c7c-90b1-9c1507c81b03	60f45af9-f665-4c7c-90b1-9c1507c81b03/nationwidechildrens.org_clinical.TCGA-50-5931.xml	071eba2632b1e9ed4d010c6f824afe17	34619	validated
619ff356-5b21-424b-8360-2d7fbb9a386d	619ff356-5b21-424b-8360-2d7fbb9a386d/nationwidechildrens.org_clinical.TCGA-49-AARN.xml	f477c2eb266816d163066ae726d668de	27050	validated
61cd6a9b-2299-4966-b04a-199c6d3932ea	61cd6a9b-2299-4966-b04a-199c6d3932ea/nationwidechildrens.org_clinical.TCGA-64-1681.xml	ec2288d79bf401b1de418710df1aff63	45594	validated
61e0c4d3-2757-4ba4-b841-f43e0b6e91a6	61e0c4d3-2757-4ba4-b841-f43e0b6e91a6/nationwidechildrens.org_clinical.TCGA-99-7458.xml	ff4ec21bdb372692e318962694403c22	49171	validated
61f55a94-469b-4bf5-aa3e-a4568608d5ed	61f55a94-469b-4bf5-aa3e-a4568608d5ed/nationwidechildrens.org_clinical.TCGA-35-4122.xml	e61d9bea3e47338c833734c1734789d7	34604	validated
622894d0-2652-4d7f-ae0c-3517d93a55f9	622894d0-2652-4d7f-ae0c-3517d93a55f9/nationwidechildrens.org_clinical.TCGA-55-7728.xml	e165896bcfc2ae88ca4fec3580098e58	34908	validated
623bcbd5-9d71-442f-8c0f-361c12c867cd	623bcbd5-9d71-442f-8c0f-361c12c867cd/nationwidechildrens.org_clinical.TCGA-44-7672.xml	5722814f30a1048f76f63131b79abdfd	42914	validated
626c9521-7e8b-41da-a44d-03597c846cfb	626c9521-7e8b-41da-a44d-03597c846cfb/nationwidechildrens.org_clinical.TCGA-44-7662.xml	76078671c9e7825a6233d72b815d317e	34884	validated
62c5270a-e054-449a-befe-7f43b6db941e	62c5270a-e054-449a-befe-7f43b6db941e/nationwidechildrens.org_clinical.TCGA-86-7714.xml	1a27c3d90fb1e9cdf2a692aef9bcf45b	34987	validated
63164f5c-b1ff-4331-91c6-305e78cb5750	63164f5c-b1ff-4331-91c6-305e78cb5750/nationwidechildrens.org_clinical.TCGA-97-7552.xml	1d78e4383762965565afc96b53d59b02	43059	validated
634e468c-8c0e-48e9-8fcf-72ece64e4b36	634e468c-8c0e-48e9-8fcf-72ece64e4b36/nationwidechildrens.org_clinical.TCGA-44-5643.xml	61a8e8d7c0a1e90970eb186927cfa9aa	66328	validated
639b4598-61ba-4027-b532-267dc159ec15	639b4598-61ba-4027-b532-267dc159ec15/nationwidechildrens.org_clinical.TCGA-75-7025.xml	c13a3d9f3012dcb0d2cf4ae4d56da4a7	43452	validated
64329267-60b2-440f-a902-21ffea26594d	64329267-60b2-440f-a902-21ffea26594d/nationwidechildrens.org_clinical.TCGA-78-8655.xml	f52e348c12c122a54cc6131a8d4ae471	35004	validated
64362a00-90a2-423b-a375-ab8202a17ac6	64362a00-90a2-423b-a375-ab8202a17ac6/nationwidechildrens.org_clinical.TCGA-97-7937.xml	20fc48e7d89a0543272dfed1355eea15	34937	validated
6443f38f-1bd8-4e21-8888-948e95ed62ff	6443f38f-1bd8-4e21-8888-948e95ed62ff/nationwidechildrens.org_clinical.TCGA-64-1679.xml	a833fe557682817f86617453337b5209	55428	validated
645843bc-1b03-45ba-9ab2-2c9e9e3939f4	645843bc-1b03-45ba-9ab2-2c9e9e3939f4/nationwidechildrens.org_clinical.TCGA-86-A4P8.xml	20bba724aa9bbf32b86d0e541201adb6	59868	validated
64f0559c-5487-4f13-a403-51dd988e9c42	64f0559c-5487-4f13-a403-51dd988e9c42/nationwidechildrens.org_clinical.TCGA-55-8205.xml	7b3a6038f8f813d3712917962c56c4c8	57848	validated
65151b69-2ab5-4631-85bc-1236a7c4a9b5	65151b69-2ab5-4631-85bc-1236a7c4a9b5/nationwidechildrens.org_clinical.TCGA-44-2668.xml	9934ab39256a204f8807d5b3b3a9632d	63126	validated
65842759-c94a-4a3f-863f-88edead01d4f	65842759-c94a-4a3f-863f-88edead01d4f/nationwidechildrens.org_clinical.TCGA-NJ-A4YP.xml	9ccf31d1677e494f46a1f136dbf41bb0	34799	validated
65a5cfec-3076-4ca4-90ce-3f669d073a23	65a5cfec-3076-4ca4-90ce-3f669d073a23/nationwidechildrens.org_clinical.TCGA-49-4494.xml	e8b21955f65e8b3c1f5e17cdbc6553e9	34614	validated
65d6d446-b9a6-4dc5-ac55-eb3c2cd93967	65d6d446-b9a6-4dc5-ac55-eb3c2cd93967/nationwidechildrens.org_clinical.TCGA-49-AAR9.xml	fcdda1e4009896567cce003b8baf49f3	26934	validated
663c884d-d588-4e29-a9ae-336c86a7aad6	663c884d-d588-4e29-a9ae-336c86a7aad6/nationwidechildrens.org_clinical.TCGA-38-4625.xml	b1ada909d1ac21c077187fd21aa4af4f	42601	validated
66ae4daa-8a7e-4705-a728-53ef6289e8bb	66ae4daa-8a7e-4705-a728-53ef6289e8bb/nationwidechildrens.org_clinical.TCGA-44-7661.xml	746a5877b4ddc4359abf29d989bdbcf5	43792	validated
66dde8ef-db80-420f-a212-68d8a8b2932d	66dde8ef-db80-420f-a212-68d8a8b2932d/nationwidechildrens.org_clinical.TCGA-55-7726.xml	0652348d081a0c292e0e02fd943d6f23	34915	validated
6759d6e5-96d7-4e28-a232-055fccacb1c4	6759d6e5-96d7-4e28-a232-055fccacb1c4/nationwidechildrens.org_clinical.TCGA-75-6205.xml	3abe22636aaaf7de612e0e3a28905355	34150	validated
67699775-f29d-4efe-bbe3-473627c5414e	67699775-f29d-4efe-bbe3-473627c5414e/nationwidechildrens.org_clinical.TCGA-55-6972.xml	f829a9d9b83089946e075fa2701c3919	34605	validated
682ea8c9-1d0a-467e-a87a-e20c7f5443d6	682ea8c9-1d0a-467e-a87a-e20c7f5443d6/nationwidechildrens.org_clinical.TCGA-86-8359.xml	e1ce24d6fe4ef3f608462336b36e8406	34883	validated
68654fa1-aa08-444f-af91-aa6171df5420	68654fa1-aa08-444f-af91-aa6171df5420/nationwidechildrens.org_clinical.TCGA-50-6673.xml	7137606165c27d10f7520f10ce4f295d	38971	validated
690067c4-51de-4375-a825-2e24414d366f	690067c4-51de-4375-a825-2e24414d366f/nationwidechildrens.org_clinical.TCGA-44-3917.xml	d8bb4e30afc6efea32f63bd158ca2ee6	43045	validated
6918ada7-a270-4313-9fd9-29b7546491e5	6918ada7-a270-4313-9fd9-29b7546491e5/nationwidechildrens.org_clinical.TCGA-95-7567.xml	92b2de062795c2df354557880433de09	55566	validated
6aacb3f6-6a4a-419f-9022-99380a2e27d8	6aacb3f6-6a4a-419f-9022-99380a2e27d8/nationwidechildrens.org_clinical.TCGA-97-8176.xml	92bb5c74be33cf69afb5284705ae6546	78877	validated
6b8eace0-1ae0-47d7-9567-a9c1a133baea	6b8eace0-1ae0-47d7-9567-a9c1a133baea/nationwidechildrens.org_clinical.TCGA-64-1677.xml	f54f1848481f268e7d90dcbea8280806	57611	validated
6bb01152-8eaf-41e1-a9e0-94f95641e83b	6bb01152-8eaf-41e1-a9e0-94f95641e83b/nationwidechildrens.org_clinical.TCGA-50-5942.xml	b561100fd04ad4d419d30232cf2627b5	52477	validated
6c1a14d2-0a61-46e2-9b6a-2cae2dc80fc2	6c1a14d2-0a61-46e2-9b6a-2cae2dc80fc2/nationwidechildrens.org_clinical.TCGA-38-4627.xml	00698babf3c775b9881aeaf9a810cb70	33881	validated
6cc342d7-d6eb-44a2-b01b-211b356db831	6cc342d7-d6eb-44a2-b01b-211b356db831/nationwidechildrens.org_clinical.TCGA-86-8055.xml	4cfbd8a08b6b29cfaeafb277ac80ad58	35201	validated
6d2488b2-c42a-4bf2-99ad-1146858b537a	6d2488b2-c42a-4bf2-99ad-1146858b537a/nationwidechildrens.org_clinical.TCGA-55-A4DF.xml	59853e22bfc2b7ecd2ca4d9a5c26c6f1	40319	validated
6d2c19a7-85ec-43ed-bad3-0e334254b1f5	6d2c19a7-85ec-43ed-bad3-0e334254b1f5/nationwidechildrens.org_clinical.TCGA-44-2664.xml	2edc0b7599fee8781471b8de4e2d1f73	59846	validated
6d335526-4920-4619-bba0-1bac4cf53a0e	6d335526-4920-4619-bba0-1bac4cf53a0e/nationwidechildrens.org_clinical.TCGA-44-A47B.xml	af689f5fb3f07f921035086b3e55dff1	35570	validated
6de4e615-46dd-4df4-910c-56c9af6ec00a	6de4e615-46dd-4df4-910c-56c9af6ec00a/nationwidechildrens.org_clinical.TCGA-62-A46R.xml	bf2a5fed84dac3d29fecc54d5e26fc0b	27092	validated
6f17ac29-ce40-42a9-973c-ae9674c5a0c3	6f17ac29-ce40-42a9-973c-ae9674c5a0c3/nationwidechildrens.org_clinical.TCGA-71-8520.xml	036fa06a27714ec9f50ca39fa6331769	40129	validated
6f3247ca-a7d0-4e9c-b2e7-46ee6a694650	6f3247ca-a7d0-4e9c-b2e7-46ee6a694650/nationwidechildrens.org_clinical.TCGA-80-5611.xml	b1750a9ab7f4217a70f7ec78886ff4f0	42684	validated
6f8ffdb4-9551-4fc8-9017-3250e3c6d818	6f8ffdb4-9551-4fc8-9017-3250e3c6d818/nationwidechildrens.org_clinical.TCGA-05-4250.xml	f160e292acfa61b034b151d86681b961	25917	validated
6fd77ad1-ce88-4075-b188-8560f1eb7a65	6fd77ad1-ce88-4075-b188-8560f1eb7a65/nationwidechildrens.org_clinical.TCGA-78-7158.xml	4ac617bda1b79346ed997d4bd7611c23	47122	validated
700c0603-7961-4067-8703-ae0f9c275726	700c0603-7961-4067-8703-ae0f9c275726/nationwidechildrens.org_clinical.TCGA-53-7813.xml	f97329ca2a7f48791f03960db7162eca	58092	validated
70265ec1-d32a-4afe-bb7b-f5c253910baf	70265ec1-d32a-4afe-bb7b-f5c253910baf/nationwidechildrens.org_clinical.TCGA-55-6970.xml	43c0113e296fe9dcab8833b38de9fda9	56957	validated
70dd6453-ec85-4535-a408-d98fcdc8bd47	70dd6453-ec85-4535-a408-d98fcdc8bd47/nationwidechildrens.org_clinical.TCGA-73-A9RS.xml	dda70098c53af06be3ba38407bae39bf	75704	validated
71706efd-49c5-4ef9-868a-da7aa804d103	71706efd-49c5-4ef9-868a-da7aa804d103/nationwidechildrens.org_clinical.TCGA-69-7764.xml	0baf5e2d915bd09bb2addb1fbbcf47ae	34873	validated
71e8c423-61f7-45ca-90b7-c41995808a43	71e8c423-61f7-45ca-90b7-c41995808a43/nationwidechildrens.org_clinical.TCGA-55-8094.xml	7d7b5a09d0a1677566c072d450ed6240	35155	validated
725d6ce8-1884-4184-b1ff-64a7dfa1ce48	725d6ce8-1884-4184-b1ff-64a7dfa1ce48/nationwidechildrens.org_clinical.TCGA-95-A4VN.xml	dd64e23c0994c03355db733e17793dd8	35565	validated
72d1b166-52a3-4c98-b460-b4dbcffdb6e1	72d1b166-52a3-4c98-b460-b4dbcffdb6e1/nationwidechildrens.org_clinical.TCGA-69-8254.xml	e744d8c6d8f19037112e66787ab5d296	35340	validated
73217b99-b2d0-4399-9fb8-2cbb353d13b4	73217b99-b2d0-4399-9fb8-2cbb353d13b4/nationwidechildrens.org_clinical.TCGA-49-AAR3.xml	589e59048dd1772d187073a5ab344b85	35475	validated
737f7d5d-43d1-4c8c-9578-078bb6e0334e	737f7d5d-43d1-4c8c-9578-078bb6e0334e/nationwidechildrens.org_clinical.TCGA-49-4510.xml	9a4b6f29db257b6e18de8be48cc6283a	35087	validated
73b8a522-5731-4d9b-841d-543a6e9ed6a7	73b8a522-5731-4d9b-841d-543a6e9ed6a7/nationwidechildrens.org_clinical.TCGA-55-7281.xml	eaff14b70f56715ffb3186d75a1826de	79168	validated
74f5afd7-8356-4d98-ba70-4905447ac815	74f5afd7-8356-4d98-ba70-4905447ac815/nationwidechildrens.org_clinical.TCGA-69-7763.xml	820307780e35056e28de8fee7c153f7d	34773	validated
751e397f-af5a-47c7-88d2-fc33b7e22325	751e397f-af5a-47c7-88d2-fc33b7e22325/nationwidechildrens.org_clinical.TCGA-78-7148.xml	e6a8aa6f5d24f6617ce05f3715867c3c	34519	validated
754d9608-fc7a-4fa4-8588-5aef2cbd3029	754d9608-fc7a-4fa4-8588-5aef2cbd3029/nationwidechildrens.org_clinical.TCGA-97-A4M7.xml	3dea92a88cf8ed7003b0ebd10aad91e1	35739	validated
75ced4ce-458e-4926-902d-d56f81bafb3c	75ced4ce-458e-4926-902d-d56f81bafb3c/nationwidechildrens.org_clinical.TCGA-86-8668.xml	e39ccd20de914ee9957ce7b868924784	35247	validated
76e117e8-5bcf-4342-8a54-ee0722e425ba	76e117e8-5bcf-4342-8a54-ee0722e425ba/nationwidechildrens.org_clinical.TCGA-49-AAQV.xml	a613af9f328efd662e5eb81b0123d4ab	27901	validated
780b4149-00ce-4780-81d6-d045d5a43c4b	780b4149-00ce-4780-81d6-d045d5a43c4b/nationwidechildrens.org_clinical.TCGA-71-6725.xml	49d33896483bbd99e346d71f4fded100	51056	validated
78173475-d695-46c2-99c7-44c16ada10d8	78173475-d695-46c2-99c7-44c16ada10d8/nationwidechildrens.org_clinical.TCGA-55-7570.xml	cff9305230f84c55003a7ae7c8e6c960	34599	validated
78562298-a5f1-45e9-8f47-3ce81ef289d6	78562298-a5f1-45e9-8f47-3ce81ef289d6/nationwidechildrens.org_clinical.TCGA-05-4402.xml	14695bbc915f4959f0e2b36d4e35bc25	51665	validated
7867b7e9-9be7-4330-998d-729a4799af28	7867b7e9-9be7-4330-998d-729a4799af28/nationwidechildrens.org_clinical.TCGA-67-4679.xml	2f899eb806de25bd7b23af26e01ffb01	26065	validated
78736844-b2f9-4854-b1e8-2b8691ed7890	78736844-b2f9-4854-b1e8-2b8691ed7890/nationwidechildrens.org_clinical.TCGA-05-4422.xml	2d6c85afeafbffbfc5eb796de130005c	25907	validated
78e6b014-fac3-4128-a693-881c9e3453b4	78e6b014-fac3-4128-a693-881c9e3453b4/nationwidechildrens.org_clinical.TCGA-55-7227.xml	a9d385d7583e6e68b6a6b0e7253b565b	52334	validated
7966e07e-9913-4c53-a241-f9d9d055f47c	7966e07e-9913-4c53-a241-f9d9d055f47c/nationwidechildrens.org_clinical.TCGA-55-1594.xml	7aeecf248f33c8c9d79abdfc0b0421f0	26009	validated
79a396f3-91d8-4224-ae83-0860a7de1e05	79a396f3-91d8-4224-ae83-0860a7de1e05/nationwidechildrens.org_clinical.TCGA-49-AAR4.xml	15ddc9c1e296cc1efbbdb19b0dda2a0d	43488	validated
7bcd2333-4c4c-4f14-b582-22ebe52002a1	7bcd2333-4c4c-4f14-b582-22ebe52002a1/nationwidechildrens.org_clinical.TCGA-62-A46Y.xml	e23a79f0ab00c5563ab1ca860afd13ba	44009	validated
7c127b9f-6adc-4761-a4df-4e9d7faff22a	7c127b9f-6adc-4761-a4df-4e9d7faff22a/nationwidechildrens.org_clinical.TCGA-86-8054.xml	4076ec5f789982802d9212da7944270a	55145	validated
7c9b8244-7b80-4f25-ae63-e0c7c243b315	7c9b8244-7b80-4f25-ae63-e0c7c243b315/nationwidechildrens.org_clinical.TCGA-62-A46S.xml	cfdd2ab869e253fcbf817c7220c89d14	39311	validated
7d566c3e-47fe-4023-884c-72295da94222	7d566c3e-47fe-4023-884c-72295da94222/nationwidechildrens.org_clinical.TCGA-97-8177.xml	623aaa0acccea8bfc9c1d560b99e8c0d	52663	validated
7db9f568-0a79-4a30-bf62-1be10dce6486	7db9f568-0a79-4a30-bf62-1be10dce6486/nationwidechildrens.org_clinical.TCGA-05-5425.xml	c734da7c69c08995cc5a34dd344ff944	62312	validated
7e8d4e7b-ac32-49a5-a1db-7b7d01104d6a	7e8d4e7b-ac32-49a5-a1db-7b7d01104d6a/nationwidechildrens.org_clinical.TCGA-49-6744.xml	66c25c2d9d83b4d6aaece384b39c37c1	48836	validated
7fbbfdda-1fe8-4276-93bb-f459b3a80ddd	7fbbfdda-1fe8-4276-93bb-f459b3a80ddd/nationwidechildrens.org_clinical.TCGA-44-6778.xml	b5430dbafea4d0f2117b9610f25fd8ba	42877	validated
7fc0779c-544e-4c44-b13a-52338ac6050c	7fc0779c-544e-4c44-b13a-52338ac6050c/nationwidechildrens.org_clinical.TCGA-75-6206.xml	57bcbb20b5e69812e08bfc54737f6633	42797	validated
80ec99a3-fa95-45bd-9094-a6ee6a6eb85d	80ec99a3-fa95-45bd-9094-a6ee6a6eb85d/nationwidechildrens.org_clinical.TCGA-80-5607.xml	62bc54b5d1eaf4be56b8fd92640f78b4	34276	validated
819bbedf-93f3-4018-95a8-65b9dfe68276	819bbedf-93f3-4018-95a8-65b9dfe68276/nationwidechildrens.org_clinical.TCGA-NJ-A4YF.xml	d2c8feef96558b80809f8f4eb1cec7e0	35174	validated
82cc079f-2e51-46b9-91c5-b2d48233160a	82cc079f-2e51-46b9-91c5-b2d48233160a/nationwidechildrens.org_clinical.TCGA-78-7220.xml	61553165037fc6c838abc737b65a50f8	44528	validated
82f544b7-18df-4927-9140-fef2a29deedf	82f544b7-18df-4927-9140-fef2a29deedf/nationwidechildrens.org_clinical.TCGA-50-6595.xml	3c9b7ae04ff4f88e93ae9472ed2e3bb3	45635	validated
83a907b3-76ea-40d1-850c-25bf35601275	83a907b3-76ea-40d1-850c-25bf35601275/nationwidechildrens.org_clinical.TCGA-78-7167.xml	86c8f13734b6cbf856330ac20ab6f6de	34639	validated
843d4ae1-f16f-49ea-b2e7-e96e4a89a141	843d4ae1-f16f-49ea-b2e7-e96e4a89a141/nationwidechildrens.org_clinical.TCGA-95-7948.xml	fc3040e666c3de025bbd4965348b496d	42823	validated
846532d1-f59d-4c0a-9ae9-da77be81b1e6	846532d1-f59d-4c0a-9ae9-da77be81b1e6/nationwidechildrens.org_clinical.TCGA-75-6207.xml	ccd280dfc7398971e902b1313ecf9283	33932	validated
8550b232-4e8e-4d09-a298-313a5ea62585	8550b232-4e8e-4d09-a298-313a5ea62585/nationwidechildrens.org_clinical.TCGA-05-4389.xml	b3954b3cf89900f32fc972c69a71ba79	34198	validated
85b57fa2-e4dc-45bf-8e22-3fd18676a5fa	85b57fa2-e4dc-45bf-8e22-3fd18676a5fa/nationwidechildrens.org_clinical.TCGA-05-5429.xml	a0e5ca2e1f8d7ec230c2a43d65b15b41	33914	validated
87e3c3cf-7371-42a3-990d-27f2baeaa3ee	87e3c3cf-7371-42a3-990d-27f2baeaa3ee/nationwidechildrens.org_clinical.TCGA-55-7907.xml	b48f4280c8fd76c3ec24379c308e095d	35138	validated
88382ceb-20c4-4964-93fb-9e70ad0b96fc	88382ceb-20c4-4964-93fb-9e70ad0b96fc/nationwidechildrens.org_clinical.TCGA-67-3776.xml	643dc085d8f33baf91863e7176f738f8	26142	validated
8891b54a-5ad1-4c07-824e-ff6ade92c7de	8891b54a-5ad1-4c07-824e-ff6ade92c7de/nationwidechildrens.org_clinical.TCGA-73-4677.xml	dd6be0f4ea1ed2b711899bc722057d46	34273	validated
88b80a97-604d-492f-b7e2-64b80e58fa17	88b80a97-604d-492f-b7e2-64b80e58fa17/nationwidechildrens.org_clinical.TCGA-97-8172.xml	9ca2efd8eb5c53b4071e72aadf50aca2	35629	validated
88d7baa7-e877-4aa6-9b71-24d962d4e82a	88d7baa7-e877-4aa6-9b71-24d962d4e82a/nationwidechildrens.org_clinical.TCGA-75-5147.xml	3f25c6d59d41a4bebf08b3d7bb38e5ff	42761	validated
890734e4-b2d1-44c7-a168-7abdb018573c	890734e4-b2d1-44c7-a168-7abdb018573c/nationwidechildrens.org_clinical.TCGA-50-5045.xml	dde4c6edb5c062cc18f03488a704bb44	39329	validated
89f0a7aa-76bd-45a3-a0f0-b137e250a0ef	89f0a7aa-76bd-45a3-a0f0-b137e250a0ef/nationwidechildrens.org_clinical.TCGA-44-A4SU.xml	4f7a2570228e3213e2ba2f3270d0a6b2	36110	validated
8a165fd1-438e-4d4e-9379-5d73881c6ce2	8a165fd1-438e-4d4e-9379-5d73881c6ce2/nationwidechildrens.org_clinical.TCGA-55-8301.xml	dc2fc3974a0d572cc6e28f3791acd160	51671	validated
8a273aff-fe8e-403e-a7d0-cf3130135bdb	8a273aff-fe8e-403e-a7d0-cf3130135bdb/nationwidechildrens.org_clinical.TCGA-55-1596.xml	c1b54b14d828d3716b68c83e1e6197da	46155	validated
8bac0ae0-8448-4b5c-9387-87b5bb721b3c	8bac0ae0-8448-4b5c-9387-87b5bb721b3c/nationwidechildrens.org_clinical.TCGA-55-A4DG.xml	3a7fb161df78e79baf99bb0d36395e4d	35144	validated
8c088ca0-cf0e-4306-b5e9-b2e1216ff42c	8c088ca0-cf0e-4306-b5e9-b2e1216ff42c/nationwidechildrens.org_clinical.TCGA-49-AARE.xml	da2c329ed57b22109dcf19e79566dcf6	27864	validated
8c653ca8-9966-44a1-9459-add88b1a38e4	8c653ca8-9966-44a1-9459-add88b1a38e4/nationwidechildrens.org_clinical.TCGA-50-6592.xml	e93742987db40d10b2998724eb9672f6	39172	validated
8c673b5b-786e-44f9-9064-0f63a71a2b2b	8c673b5b-786e-44f9-9064-0f63a71a2b2b/nationwidechildrens.org_clinical.TCGA-J2-A4AG.xml	298a5859794619fccc46051ddd9f3e78	43443	validated
8cfea85a-00ee-45f5-9660-14d77e720a68	8cfea85a-00ee-45f5-9660-14d77e720a68/nationwidechildrens.org_clinical.TCGA-67-3771.xml	5dc8a206a875bb6736fa69d3e2811c7b	26396	validated
8d2a7b70-f8f0-4101-b7f7-b600af6ed06d	8d2a7b70-f8f0-4101-b7f7-b600af6ed06d/nationwidechildrens.org_clinical.TCGA-73-4662.xml	acad60f8444edd32d2bd7f4bd3a4290a	43502	validated
8d9f46e4-3728-4f78-b6fa-8378b3762e06	8d9f46e4-3728-4f78-b6fa-8378b3762e06/nationwidechildrens.org_clinical.TCGA-05-5420.xml	54585f4c624c1915ccd84a391a377d87	34296	validated
8e051009-70c2-409a-9243-d76fca62c74a	8e051009-70c2-409a-9243-d76fca62c74a/nationwidechildrens.org_clinical.TCGA-86-8056.xml	b3bded543c3e6920f35a63fff4be1cf2	35093	validated
8eb795b0-6269-4fca-a865-752c4c494b8d	8eb795b0-6269-4fca-a865-752c4c494b8d/nationwidechildrens.org_clinical.TCGA-J2-A4AE.xml	cf8b5b14c05e397e9fa51af93b06b56a	43407	validated
8ec9dabb-f720-4845-9215-7da2ec09d569	8ec9dabb-f720-4845-9215-7da2ec09d569/nationwidechildrens.org_clinical.TCGA-44-7669.xml	80e2bab17bc343ae10883ed36a79825a	86591	validated
8f3557d7-8070-47fc-a87a-ab81e53ddff2	8f3557d7-8070-47fc-a87a-ab81e53ddff2/nationwidechildrens.org_clinical.TCGA-44-8119.xml	fd736d07b0c8525a21f725ea1837fd7a	35536	validated
8fc29a3a-e851-45ed-9c4f-267ff4a04a28	8fc29a3a-e851-45ed-9c4f-267ff4a04a28/nationwidechildrens.org_clinical.TCGA-50-5941.xml	076fe6429a89719698f262710a6e4b1a	54186	validated
9030abc5-c97e-4282-baec-791bafa158d8	9030abc5-c97e-4282-baec-791bafa158d8/nationwidechildrens.org_clinical.TCGA-64-5781.xml	043a5e3db565cc6b96ec30460f9127aa	79689	validated
90b82da4-e0de-420d-ab12-ce03f5547fe0	90b82da4-e0de-420d-ab12-ce03f5547fe0/nationwidechildrens.org_clinical.TCGA-73-4666.xml	5e590d45cc6128b25c83992e2399d1a3	52303	validated
9242d63f-ddb2-4994-bc73-7813ee5d750e	9242d63f-ddb2-4994-bc73-7813ee5d750e/nationwidechildrens.org_clinical.TCGA-L9-A8F4.xml	ba320a194582a5c26317dbd51bc66987	40096	validated
9253079f-7010-463c-b240-9d4d00e717b2	9253079f-7010-463c-b240-9d4d00e717b2/nationwidechildrens.org_clinical.TCGA-69-8253.xml	8f543284f6658afe73d8f540d859f62a	46873	validated
9289e1bf-72e2-450d-83d8-73ff9d7dae4e	9289e1bf-72e2-450d-83d8-73ff9d7dae4e/nationwidechildrens.org_clinical.TCGA-97-8552.xml	9be9ba8524f3a34b977efb48c37d51ce	35491	validated
93542d01-7d01-4f98-8858-e2b634d0e51a	93542d01-7d01-4f98-8858-e2b634d0e51a/nationwidechildrens.org_clinical.TCGA-44-6776.xml	e09c57998258cb927242e6382fe43404	43046	validated
93ce0eb1-94f8-4c38-ade6-c7047db6e7f8	93ce0eb1-94f8-4c38-ade6-c7047db6e7f8/nationwidechildrens.org_clinical.TCGA-L9-A5IP.xml	1a39a993ae9507787dcc8ecb4b3ed8b1	27537	validated
9403407e-c211-41e0-af87-d2ea48307aab	9403407e-c211-41e0-af87-d2ea48307aab/nationwidechildrens.org_clinical.TCGA-44-6148.xml	3e8a58d9dc9dadd13b2e94b9d4af25a0	43213	validated
946c7ae5-fe21-4d13-8b81-fa7da13983ef	946c7ae5-fe21-4d13-8b81-fa7da13983ef/nationwidechildrens.org_clinical.TCGA-38-4630.xml	333f1c713e415b7466155ce973829a64	65807	validated
946f8d23-a5be-4193-8ebe-6e699f9ddace	946f8d23-a5be-4193-8ebe-6e699f9ddace/nationwidechildrens.org_clinical.TCGA-95-7947.xml	4da2fc01daa17b305f4c049543cd99fd	42803	validated
95245d37-dc46-426f-ae4c-3f2323b54507	95245d37-dc46-426f-ae4c-3f2323b54507/nationwidechildrens.org_clinical.TCGA-4B-A93V.xml	884136383d85186bb9eb761779f6fcd8	49346	validated
95aa82c5-ded5-4d00-8110-aad723489b81	95aa82c5-ded5-4d00-8110-aad723489b81/nationwidechildrens.org_clinical.TCGA-86-8076.xml	4656cfbe7100a4acab3e5a057740e6e6	55211	validated
95f73523-2aa4-433a-8734-e43d51d3e3a7	95f73523-2aa4-433a-8734-e43d51d3e3a7/nationwidechildrens.org_clinical.TCGA-05-4410.xml	49f4e88c587e2ee802cd5414a66778b8	26021	validated
96756810-45eb-4880-8958-656831fcd3b5	96756810-45eb-4880-8958-656831fcd3b5/nationwidechildrens.org_clinical.TCGA-62-A472.xml	6d6defb02f09e877e57dabf9581b5eb7	36437	validated
972aca6c-9f30-45a6-9294-a8c7eecd6a46	972aca6c-9f30-45a6-9294-a8c7eecd6a46/nationwidechildrens.org_clinical.TCGA-55-6968.xml	3a5e87efde1e812ef06d70cbe4fd2fb4	44716	validated
97627fad-1e49-496c-ab1b-0ec091d457f3	97627fad-1e49-496c-ab1b-0ec091d457f3/nationwidechildrens.org_clinical.TCGA-55-8514.xml	2b7a32693919b4d197101ea94c49fa6f	35272	validated
97c9ba1f-a2c0-4d7c-91a5-b3a98bda684c	97c9ba1f-a2c0-4d7c-91a5-b3a98bda684c/nationwidechildrens.org_clinical.TCGA-75-7031.xml	e0a555026b6cf4adc02ec7b1aa934696	34226	validated
97e62c0b-e105-4ce4-95e5-4f9424d3a58a	97e62c0b-e105-4ce4-95e5-4f9424d3a58a/nationwidechildrens.org_clinical.TCGA-62-8397.xml	8a3579b5e731a8ba1b736728b35b0a99	35535	validated
97ef821c-e4e5-45c8-9308-ec6a47a520ed	97ef821c-e4e5-45c8-9308-ec6a47a520ed/nationwidechildrens.org_clinical.TCGA-86-7953.xml	007f389df29e0d1c8203c1613609c469	43110	validated
981881e0-9cc2-4677-859f-fda50aae38bc	981881e0-9cc2-4677-859f-fda50aae38bc/nationwidechildrens.org_clinical.TCGA-75-5146.xml	31c5c34b30aa430f2bc4dd6e867e8412	42907	validated
984fe27f-c6f2-45f3-862d-bab157a89602	984fe27f-c6f2-45f3-862d-bab157a89602/nationwidechildrens.org_clinical.TCGA-44-A47G.xml	44bbc4f8ed7faaf05083bada37e12a83	35479	validated
98a2e313-5d4a-456a-b9a7-63158009cc24	98a2e313-5d4a-456a-b9a7-63158009cc24/nationwidechildrens.org_clinical.TCGA-86-8671.xml	6f8605322374b5788ae9d782a8e937ef	46837	validated
98a56332-c374-4039-9464-128ab89da3d7	98a56332-c374-4039-9464-128ab89da3d7/nationwidechildrens.org_clinical.TCGA-86-8358.xml	92e929b432d68569b45d0915c9e67bc6	35259	validated
9943e348-130f-4fd1-9023-40171d1ca03b	9943e348-130f-4fd1-9023-40171d1ca03b/nationwidechildrens.org_clinical.TCGA-93-A4JN.xml	008e8a86aa8b67f0647c16e091fa20f3	47031	validated
998c0599-fc69-47c5-ab17-5f89b6c7d708	998c0599-fc69-47c5-ab17-5f89b6c7d708/nationwidechildrens.org_clinical.TCGA-05-4432.xml	c5649d7f42f50340073b6054a107db02	45900	validated
99d98029-ff9c-422a-9456-a6518a1be303	99d98029-ff9c-422a-9456-a6518a1be303/nationwidechildrens.org_clinical.TCGA-86-8669.xml	5db6f57e6481eeef9dd8c6d9d7af4a02	47028	validated
9a086432-7ba7-4f45-bc87-7046013d0c0e	9a086432-7ba7-4f45-bc87-7046013d0c0e/nationwidechildrens.org_clinical.TCGA-95-A4VK.xml	f37cb724dad2954b361b7c05bd3105c4	52198	validated
9ab44656-ae24-43e6-a031-3702a6bde959	9ab44656-ae24-43e6-a031-3702a6bde959/nationwidechildrens.org_clinical.TCGA-44-7670.xml	34845ba78f1b7b9e99e3de22774a74b9	55598	validated
9afb4e6b-6245-4c77-97d0-e051b2b9c87f	9afb4e6b-6245-4c77-97d0-e051b2b9c87f/nationwidechildrens.org_clinical.TCGA-73-7499.xml	ce1aa0ee4775c0c0d36cc06f045eb9bd	44129	validated
9b23ed48-c02b-4a5c-876c-87f13061a2e7	9b23ed48-c02b-4a5c-876c-87f13061a2e7/nationwidechildrens.org_clinical.TCGA-62-A46U.xml	ded6d03c1b8482f868a827ef33f40a24	47094	validated
9cf96b51-e2cf-49b9-959b-24510158dea7	9cf96b51-e2cf-49b9-959b-24510158dea7/nationwidechildrens.org_clinical.TCGA-55-8508.xml	072a38913d3056819cbd094a1f762a8a	46751	validated
9d72c2ea-0083-44c3-8133-accaebca90ff	9d72c2ea-0083-44c3-8133-accaebca90ff/nationwidechildrens.org_clinical.TCGA-44-2657.xml	799085d248b19aacb4252282b2d45bdd	43134	validated
9e831b68-62a0-4df8-8b8d-c79bb660a2b7	9e831b68-62a0-4df8-8b8d-c79bb660a2b7/nationwidechildrens.org_clinical.TCGA-97-8171.xml	02149628797d34532513e0dfd7a3a6f0	41621	validated
9e8e0361-67ab-4844-ad46-45bd38d07de6	9e8e0361-67ab-4844-ad46-45bd38d07de6/nationwidechildrens.org_clinical.TCGA-50-5944.xml	8bdc9c568dec7764e53717faeb4b2ab2	42665	validated
9f412139-106f-48fd-bdda-28765559d563	9f412139-106f-48fd-bdda-28765559d563/nationwidechildrens.org_clinical.TCGA-78-7633.xml	5ff6034999f1d255960cf7462f1da429	42798	validated
9f5ca565-41d7-471a-a05d-005d2e44ec53	9f5ca565-41d7-471a-a05d-005d2e44ec53/nationwidechildrens.org_clinical.TCGA-64-5775.xml	924349946b1383492485677ff4dcd47f	46694	validated
9fa15b50-7786-46b8-820c-62c19199674c	9fa15b50-7786-46b8-820c-62c19199674c/nationwidechildrens.org_clinical.TCGA-J2-8194.xml	d477d2ac413ef54b2fa57d217b82fd0b	75157	validated
9ff8ceda-92a0-4ede-b0b9-05368869501d	9ff8ceda-92a0-4ede-b0b9-05368869501d/nationwidechildrens.org_clinical.TCGA-78-7539.xml	9b5feed07d25a8182854bdbf78f09bf0	67948	validated
a04b377c-58fe-4478-9400-b7797fb84b08	a04b377c-58fe-4478-9400-b7797fb84b08/nationwidechildrens.org_clinical.TCGA-91-6829.xml	cd1f7655825ab75b212f55de854d3f64	34711	validated
a0582343-a665-40bd-87f8-0b360b787d2f	a0582343-a665-40bd-87f8-0b360b787d2f/nationwidechildrens.org_clinical.TCGA-99-8028.xml	7569c7f122927055f6163a8bdc4bd6aa	35630	validated
a075d3e6-3bdd-4f1a-aaad-8a3f2704f095	a075d3e6-3bdd-4f1a-aaad-8a3f2704f095/nationwidechildrens.org_clinical.TCGA-78-7153.xml	00bf59627e144a85ed43ddad29bca9e7	42590	validated
a10ff200-542c-480e-8bf3-77202ae322ae	a10ff200-542c-480e-8bf3-77202ae322ae/nationwidechildrens.org_clinical.TCGA-L9-A50W.xml	b975b44364c299bd9706621fc13c1187	36210	validated
a1e74b7e-1ad7-4be1-88a7-541426fbf565	a1e74b7e-1ad7-4be1-88a7-541426fbf565/nationwidechildrens.org_clinical.TCGA-50-6594.xml	3cf51e100fb5074d57cdb17a0da0938f	39601	validated
a2caea0a-a327-4529-b06b-7ac9bce8d6af	a2caea0a-a327-4529-b06b-7ac9bce8d6af/nationwidechildrens.org_clinical.TCGA-50-5936.xml	bb57ab868eef0ea9d9752b3d8f6a9a06	40779	validated
a30ce86e-bbff-475e-807d-6c9bb55bdc77	a30ce86e-bbff-475e-807d-6c9bb55bdc77/nationwidechildrens.org_clinical.TCGA-05-5428.xml	98760bec8b005625ce0f86ba8aec4509	50707	validated
a3239643-3fb1-4748-90e3-52212a30cf23	a3239643-3fb1-4748-90e3-52212a30cf23/nationwidechildrens.org_clinical.TCGA-55-5899.xml	7a203777e17544907ab3cc21d2a20d04	46043	validated
a3adce46-305a-4f03-98c2-389fd2f1862c	a3adce46-305a-4f03-98c2-389fd2f1862c/nationwidechildrens.org_clinical.TCGA-44-7659.xml	596a38362d6b21df76fb7b9b7ccef00f	42898	validated
a4a4568a-dc00-43f9-ad98-acb3c907e41e	a4a4568a-dc00-43f9-ad98-acb3c907e41e/nationwidechildrens.org_clinical.TCGA-55-7816.xml	6b87caa6d89243bafedfd76c60124f90	34530	validated
a4bde9e8-a9d8-4613-b3f5-9cdc76bcf5a1	a4bde9e8-a9d8-4613-b3f5-9cdc76bcf5a1/nationwidechildrens.org_clinical.TCGA-05-4425.xml	91c99bcbebf0857480e7f598cc40e2eb	37496	validated
a5371103-11b9-40df-a35e-dfcad67bd19a	a5371103-11b9-40df-a35e-dfcad67bd19a/nationwidechildrens.org_clinical.TCGA-44-2665.xml	7e41ef1b4753618762f2f65c28f81818	70247	validated
a6229c1c-7b2f-4a6b-93be-bbc457313290	a6229c1c-7b2f-4a6b-93be-bbc457313290/nationwidechildrens.org_clinical.TCGA-05-4424.xml	1adb9c6f74576c2acbc9ba0df146844c	54245	validated
a6a1a945-8463-4464-8163-480da30a2c19	a6a1a945-8463-4464-8163-480da30a2c19/nationwidechildrens.org_clinical.TCGA-78-7156.xml	3c543be27acc526af68b7d89495665f3	34269	validated
a6ecd1e5-112b-4b8a-83a4-56c6172e4080	a6ecd1e5-112b-4b8a-83a4-56c6172e4080/nationwidechildrens.org_clinical.TCGA-49-4512.xml	cdd7c15b596e79775c7eede0f1929e0f	40380	validated
a70a5bd8-e13a-4660-8274-49962c75a565	a70a5bd8-e13a-4660-8274-49962c75a565/nationwidechildrens.org_clinical.TCGA-78-7536.xml	9648da5171cc83d8f2c5a0c59e4bf021	39703	validated
a797ade5-8434-4c35-8488-b71aafc15591	a797ade5-8434-4c35-8488-b71aafc15591/nationwidechildrens.org_clinical.TCGA-97-8175.xml	28cd4f9498d735a41964fbaddd9feca2	51839	validated
a81ec21b-ddfb-412c-9fce-fa16cb473be3	a81ec21b-ddfb-412c-9fce-fa16cb473be3/nationwidechildrens.org_clinical.TCGA-49-4501.xml	3d13567c24779740c4ad396dad6c43e2	40581	validated
a8712a10-f180-4bf0-975a-9f29d595a94f	a8712a10-f180-4bf0-975a-9f29d595a94f/nationwidechildrens.org_clinical.TCGA-53-7626.xml	0cf0ca7db09de38cc25150b5aa261dcb	46553	validated
a8ad634b-8a07-4a0e-99dc-3296013c27f4	a8ad634b-8a07-4a0e-99dc-3296013c27f4/nationwidechildrens.org_clinical.TCGA-55-6984.xml	3bb68213463ca177e06931aeae9fcccb	46207	validated
a8c6383c-c827-470a-9d24-a0b52175b345	a8c6383c-c827-470a-9d24-a0b52175b345/nationwidechildrens.org_clinical.TCGA-44-2659.xml	b1453a3a1c2008ee850926ccef02a112	72300	validated
a9131d02-5790-45f9-9b91-ff93e893ad9b	a9131d02-5790-45f9-9b91-ff93e893ad9b/nationwidechildrens.org_clinical.TCGA-MP-A4SW.xml	be69c5d4440ffa4d2245210491a7d101	26924	validated
aac8d690-d889-48c3-b362-76f96c1d7e68	aac8d690-d889-48c3-b362-76f96c1d7e68/nationwidechildrens.org_clinical.TCGA-55-A48X.xml	62f8b4c376ffed1a8f3279ace51dd4f1	47034	validated
aacc6380-1015-4528-914f-b84bf2aa4290	aacc6380-1015-4528-914f-b84bf2aa4290/nationwidechildrens.org_clinical.TCGA-55-1592.xml	60d5a4639a24b66dddfeb45667453d46	34295	validated
aafbc782-83c0-4eaa-90fe-0f572f90c97e	aafbc782-83c0-4eaa-90fe-0f572f90c97e/nationwidechildrens.org_clinical.TCGA-86-8673.xml	e3cb49ad8520a7d381a25159cb70d218	43321	validated
ac156c0c-ff3d-41dc-ac9d-9199fd218269	ac156c0c-ff3d-41dc-ac9d-9199fd218269/nationwidechildrens.org_clinical.TCGA-35-4123.xml	012941bad8d5173b1080bd1796903d58	34616	validated
ac471c50-779f-472f-a717-c86dbad8d704	ac471c50-779f-472f-a717-c86dbad8d704/nationwidechildrens.org_clinical.TCGA-78-8640.xml	7f15cc9042be7f9157244b9a52562311	43337	validated
ad8acb0e-d0dd-4da1-a736-83199487c389	ad8acb0e-d0dd-4da1-a736-83199487c389/nationwidechildrens.org_clinical.TCGA-75-7027.xml	fdd497797b1e78f3fad72fac44981140	42878	validated
aed91b0b-c316-497b-b26d-722753f394f7	aed91b0b-c316-497b-b26d-722753f394f7/nationwidechildrens.org_clinical.TCGA-99-8032.xml	daa3dfeb1916db9f869ea5461ac37ad7	27163	validated
afbfe93d-ea63-4536-b3b8-0eff0cc31040	afbfe93d-ea63-4536-b3b8-0eff0cc31040/nationwidechildrens.org_clinical.TCGA-49-6761.xml	4bf99bcade4ea4ae1d77154565b4fe09	34758	validated
b02e8674-ff22-42c4-ac5b-451751614574	b02e8674-ff22-42c4-ac5b-451751614574/nationwidechildrens.org_clinical.TCGA-MP-A4SY.xml	4378577debc2aa79799f746c5835bc20	27519	validated
b158d3a0-29f1-4cd2-b08e-f4c28e09ea9e	b158d3a0-29f1-4cd2-b08e-f4c28e09ea9e/nationwidechildrens.org_clinical.TCGA-55-A490.xml	01d16ddcc159b613f11d80a0d1ec60fd	46958	validated
b1acc286-c804-4b44-bf70-47879526ed02	b1acc286-c804-4b44-bf70-47879526ed02/nationwidechildrens.org_clinical.TCGA-93-7348.xml	dbfac25ce0b2f4dbd6776b2d3650a81a	42974	validated
b22b151e-061b-436b-b9d7-7f71b14b934b	b22b151e-061b-436b-b9d7-7f71b14b934b/nationwidechildrens.org_clinical.TCGA-49-AAR0.xml	247a94e63f30733d4df199f08ef997c2	43786	validated
b2bdd90f-91f5-480a-97af-ca5a7c7951dc	b2bdd90f-91f5-480a-97af-ca5a7c7951dc/nationwidechildrens.org_clinical.TCGA-93-A4JP.xml	a147deaffabe121d5594101158f7eb97	41417	validated
b3900ef6-3672-406c-83b8-7e0c3be10304	b3900ef6-3672-406c-83b8-7e0c3be10304/nationwidechildrens.org_clinical.TCGA-55-6979.xml	130bb16285210dc39347062400bd0fe3	46458	validated
b3c569d4-eb77-4b85-9234-1ecc2ee0b7a9	b3c569d4-eb77-4b85-9234-1ecc2ee0b7a9/nationwidechildrens.org_clinical.TCGA-73-7498.xml	87d9745b50fd955157bf7d6bb1947d39	64881	validated
b3c70e07-ec66-4cab-b8c9-3d68884b11c6	b3c70e07-ec66-4cab-b8c9-3d68884b11c6/nationwidechildrens.org_clinical.TCGA-MP-A4T8.xml	2f67b76eeef1b0b48a58420197facd51	38500	validated
b41a9fe7-40b8-4411-8685-3c443436b200	b41a9fe7-40b8-4411-8685-3c443436b200/nationwidechildrens.org_clinical.TCGA-50-6590.xml	eff19c311abebe3dd57e5e03e0862281	46234	validated
b5395f41-d400-4d70-ad1a-bf5ed787a92b	b5395f41-d400-4d70-ad1a-bf5ed787a92b/nationwidechildrens.org_clinical.TCGA-64-5815.xml	04cc61f0acb85939398937d64cf2b032	90693	validated
b57fb9b4-1673-4493-a248-9577ad70dc5d	b57fb9b4-1673-4493-a248-9577ad70dc5d/nationwidechildrens.org_clinical.TCGA-78-7540.xml	4c89bba545a148dcdb2ccc828b731759	42096	validated
b5eddc26-7fb3-4c06-8dd1-c4b55b2d7ef4	b5eddc26-7fb3-4c06-8dd1-c4b55b2d7ef4/nationwidechildrens.org_clinical.TCGA-55-8510.xml	0425c9eb941af17726e447692b2ef808	35220	validated
b5f37a7c-c3a6-4d3a-8082-86074ffed064	b5f37a7c-c3a6-4d3a-8082-86074ffed064/nationwidechildrens.org_clinical.TCGA-44-7671.xml	fd355acd1e32ccf8fbf60bc7d5b24e24	43066	validated
b7c12046-aa99-49e8-89ec-f6fed6dff738	b7c12046-aa99-49e8-89ec-f6fed6dff738/nationwidechildrens.org_clinical.TCGA-91-8496.xml	4078c079abe2c3da41cef1b8e5f0f05a	35072	validated
b83ef333-640b-4b8c-a757-f71dc5e1899a	b83ef333-640b-4b8c-a757-f71dc5e1899a/nationwidechildrens.org_clinical.TCGA-55-8089.xml	1836122e843c326e5d446db7afef54ed	35421	validated
b96f51d1-0e46-48b3-8dba-dc6ce9ab34ea	b96f51d1-0e46-48b3-8dba-dc6ce9ab34ea/nationwidechildrens.org_clinical.TCGA-99-AA5R.xml	ad5023250141a1ef5d67ee94ad401298	35439	validated
b9f923d0-eb13-4d27-b7dc-816a1a01809c	b9f923d0-eb13-4d27-b7dc-816a1a01809c/nationwidechildrens.org_clinical.TCGA-55-8505.xml	5e22052f9d1283da6939e2dfa4e1061a	46543	validated
ba6630ad-cba1-42e2-bc4d-91795c6ed677	ba6630ad-cba1-42e2-bc4d-91795c6ed677/nationwidechildrens.org_clinical.TCGA-05-5423.xml	9bee5b79b118aa1366333e23889a00e8	26033	validated
ba6b09d4-15fd-4854-95a1-657fae26a08e	ba6b09d4-15fd-4854-95a1-657fae26a08e/nationwidechildrens.org_clinical.TCGA-55-8614.xml	83578802601f2ad84d8060e7a38d23eb	35151	validated
ba8c2147-875a-4fbc-b948-932363b9227e	ba8c2147-875a-4fbc-b948-932363b9227e/nationwidechildrens.org_clinical.TCGA-50-5946.xml	20c29037cc68490387503a1c3d628f48	43500	validated
bb3f6d76-3334-477b-8c69-149bcc535821	bb3f6d76-3334-477b-8c69-149bcc535821/nationwidechildrens.org_clinical.TCGA-05-4245.xml	f7b99c2a8fc4ba58b41673959d57f15a	34337	validated
bbddabcb-cefb-4ef2-a774-252b48eb7e57	bbddabcb-cefb-4ef2-a774-252b48eb7e57/nationwidechildrens.org_clinical.TCGA-91-A4BD.xml	509d887edae0d4cee7cd522392cd6505	35340	validated
bc2a017e-5584-4afb-b57c-b47967dec351	bc2a017e-5584-4afb-b57c-b47967dec351/nationwidechildrens.org_clinical.TCGA-55-8512.xml	9acb9af87130e5ec382a1786a703cba1	35055	validated
bc51cb80-4748-449d-931f-bb6fe908dbd9	bc51cb80-4748-449d-931f-bb6fe908dbd9/nationwidechildrens.org_clinical.TCGA-NJ-A55A.xml	d4edd3260a8cd5ed865576b6a046d25d	43199	validated
bce9672a-44c6-4da5-a7f2-fcb69f933086	bce9672a-44c6-4da5-a7f2-fcb69f933086/nationwidechildrens.org_clinical.TCGA-05-4434.xml	0cdb69e29fc09cfcf688b750feb8d99b	25899	validated
bd86afea-bf8c-410c-9ac3-50556a79dfca	bd86afea-bf8c-410c-9ac3-50556a79dfca/nationwidechildrens.org_clinical.TCGA-97-A4M6.xml	a0dd9a7d5c442b0dcf3254b1a84e84da	35518	validated
bd8a1d5b-7979-4aec-bbd6-47065bfd6a5d	bd8a1d5b-7979-4aec-bbd6-47065bfd6a5d/nationwidechildrens.org_clinical.TCGA-86-7954.xml	96ffeab7acfe3838cdecacaf31319a78	46720	validated
bf37747b-f353-4f9a-93a8-bb268358c331	bf37747b-f353-4f9a-93a8-bb268358c331/nationwidechildrens.org_clinical.TCGA-78-7150.xml	38983618836c1f45a95a296ef1425192	63466	validated
c06bcd43-0b1c-48ff-87dc-4c8eef5a2f7a	c06bcd43-0b1c-48ff-87dc-4c8eef5a2f7a/nationwidechildrens.org_clinical.TCGA-62-A470.xml	b74eefa4dfe0cb6f762f58773459aace	27391	validated
c0dd3902-8127-454d-982c-5b0c19c18e55	c0dd3902-8127-454d-982c-5b0c19c18e55/nationwidechildrens.org_clinical.TCGA-69-8255.xml	99e6baddbd3e30529d1c0cdcb45e3719	35023	validated
c10ef2c1-d4f3-4e61-b5bf-5c6890087e3b	c10ef2c1-d4f3-4e61-b5bf-5c6890087e3b/nationwidechildrens.org_clinical.TCGA-55-8208.xml	85c84ed8830babe2c76d9708b87879e5	35966	validated
c1876e73-45ca-41fe-ba22-8da2b142f7dd	c1876e73-45ca-41fe-ba22-8da2b142f7dd/nationwidechildrens.org_clinical.TCGA-50-5051.xml	8f1299e29faa6302bd060d7459beeb01	51414	validated
c227a4d5-ed7e-4b8e-b777-c10adac6c745	c227a4d5-ed7e-4b8e-b777-c10adac6c745/nationwidechildrens.org_clinical.TCGA-55-7910.xml	1f43f47ab2b21f0a7ea506dcf7a5c3b0	45576	validated
c3058f36-d4ed-446b-9b8c-2bcad1ce7cc5	c3058f36-d4ed-446b-9b8c-2bcad1ce7cc5/nationwidechildrens.org_clinical.TCGA-38-7271.xml	d7a11157c08476b588e1f7e38343da45	85246	validated
c3374261-db60-4f59-800e-927b86f430fe	c3374261-db60-4f59-800e-927b86f430fe/nationwidechildrens.org_clinical.TCGA-86-8585.xml	e904f4d288a67811369cbefd49d01dd8	35001	validated
c3c1072c-9786-483b-8ba8-935cc888811e	c3c1072c-9786-483b-8ba8-935cc888811e/nationwidechildrens.org_clinical.TCGA-86-8075.xml	1e47e89ab7907ce952e2165bcf45335a	61263	validated
c595a541-1c2a-4ce4-9092-13fffa2a24eb	c595a541-1c2a-4ce4-9092-13fffa2a24eb/nationwidechildrens.org_clinical.TCGA-73-4676.xml	9734edbdd0d5ced3445f34185803e78d	72761	validated
c5ae7f08-ecde-4b77-9d8f-902ed0ef110a	c5ae7f08-ecde-4b77-9d8f-902ed0ef110a/nationwidechildrens.org_clinical.TCGA-50-5933.xml	6768d8f6f1f0052067a2f36af42f3eb9	50935	validated
c632ea93-6bd2-4659-9e48-ab27ba266a1d	c632ea93-6bd2-4659-9e48-ab27ba266a1d/nationwidechildrens.org_clinical.TCGA-73-4675.xml	2a5fa019b84e946ce2eaf743f701a744	83789	validated
c70a404a-1d41-4bd9-905f-83273f55e3b2	c70a404a-1d41-4bd9-905f-83273f55e3b2/nationwidechildrens.org_clinical.TCGA-55-6987.xml	0e83907558e86434f3d6dec2530c074b	34658	validated
c78918ff-ae61-433d-a97c-d782c7373ddb	c78918ff-ae61-433d-a97c-d782c7373ddb/nationwidechildrens.org_clinical.TCGA-50-5055.xml	63a6d8343905e37c435f79e0b1988c3c	70267	validated
c7acbfaa-ecdf-4154-8cec-049c82d55c2d	c7acbfaa-ecdf-4154-8cec-049c82d55c2d/nationwidechildrens.org_clinical.TCGA-MN-A4N5.xml	c08fa6472a0e3ec9cf6ded3a8c8376d2	35344	validated
c83848b9-9c0f-4c72-a8e1-8c1b726d96cb	c83848b9-9c0f-4c72-a8e1-8c1b726d96cb/nationwidechildrens.org_clinical.TCGA-38-A44F.xml	688a48dcaa456c75bf7b7f1d8cb4fa44	35179	validated
c87c26bb-0dae-40a4-af46-5de87de398fd	c87c26bb-0dae-40a4-af46-5de87de398fd/nationwidechildrens.org_clinical.TCGA-55-6971.xml	5ffc40a0f888334387ede3c648bd71f1	34718	validated
c990ff45-7da8-4e4f-bef5-cd7eb6689121	c990ff45-7da8-4e4f-bef5-cd7eb6689121/nationwidechildrens.org_clinical.TCGA-69-7974.xml	90773552c29929040609ad805e6fc05b	57363	validated
ca1886e9-dd28-4a6c-b62d-1211a954a537	ca1886e9-dd28-4a6c-b62d-1211a954a537/nationwidechildrens.org_clinical.TCGA-44-6779.xml	5ed5d5f9cadd59aa88abad8fd03344ae	59913	validated
ca7316e9-c9e7-4599-847e-868b8582b9b3	ca7316e9-c9e7-4599-847e-868b8582b9b3/nationwidechildrens.org_clinical.TCGA-MP-A4TC.xml	d247f19e97359450cdc269ba9ac88436	38753	validated
ca907bac-9383-4f41-a77d-43f5bc3e5e25	ca907bac-9383-4f41-a77d-43f5bc3e5e25/nationwidechildrens.org_clinical.TCGA-55-8302.xml	cf715e529f43198eea51fba342a6c2d3	34981	validated
cb74c72b-8027-4057-949e-00c167838232	cb74c72b-8027-4057-949e-00c167838232/nationwidechildrens.org_clinical.TCGA-67-3774.xml	abe83754025800d09763cd754e14e1e7	26318	validated
cb7afb85-971d-4250-8c67-15613fd23a36	cb7afb85-971d-4250-8c67-15613fd23a36/nationwidechildrens.org_clinical.TCGA-55-A493.xml	f0b32218ecafeb833565f94b51082f10	26999	validated
cbbc5983-9e91-4ee1-bf9a-462dd7b6932b	cbbc5983-9e91-4ee1-bf9a-462dd7b6932b/nationwidechildrens.org_clinical.TCGA-50-7109.xml	da591a3121a3c380be1a46385cab8ceb	34801	validated
cbc213a9-e3ee-49e5-85e0-45a0f54a2d3f	cbc213a9-e3ee-49e5-85e0-45a0f54a2d3f/nationwidechildrens.org_clinical.TCGA-55-6982.xml	6668db5e4a3fe69be93f408c36b9b030	57093	validated
cc177e3e-a639-4b53-a07a-87739d08b03f	cc177e3e-a639-4b53-a07a-87739d08b03f/nationwidechildrens.org_clinical.TCGA-86-8074.xml	19adead635f68af50cfcf260c99d6517	34813	validated
cc28ef47-8aa7-42f2-97a6-63c52c1adc48	cc28ef47-8aa7-42f2-97a6-63c52c1adc48/nationwidechildrens.org_clinical.TCGA-69-A59K.xml	f0ddb641d3120a0a4599621076cb2f47	55102	validated
cc2f50f4-8362-4784-9683-402b7c3b9a2b	cc2f50f4-8362-4784-9683-402b7c3b9a2b/nationwidechildrens.org_clinical.TCGA-55-8090.xml	dfa42ccf66708487d6780b94150fc73b	35434	validated
cceb2777-813d-49a3-81fe-03d506da112f	cceb2777-813d-49a3-81fe-03d506da112f/nationwidechildrens.org_clinical.TCGA-97-A4M2.xml	bc461fba4de6f3471573c0163eeba7ae	35575	validated
ccfdaedb-7863-459b-a518-2a9dc9555b4e	ccfdaedb-7863-459b-a518-2a9dc9555b4e/nationwidechildrens.org_clinical.TCGA-MP-A4T9.xml	428175227a992183b7bf57ef1a179cdd	75388	validated
cd86b95b-b6af-4be1-93ad-9e6e9a9b728c	cd86b95b-b6af-4be1-93ad-9e6e9a9b728c/nationwidechildrens.org_clinical.TCGA-MP-A4TK.xml	cbdf55e603426c435951e4ea257621b5	35793	validated
cd88aac7-4022-48e2-bed4-247500c75892	cd88aac7-4022-48e2-bed4-247500c75892/nationwidechildrens.org_clinical.TCGA-91-6849.xml	d31d571d91c655ca64dea24ceb012f9d	34684	validated
cd8d5fb0-0945-47e8-af38-ad12db07f439	cd8d5fb0-0945-47e8-af38-ad12db07f439/nationwidechildrens.org_clinical.TCGA-50-6593.xml	79121441e35d79641d2348f545d98e15	39683	validated
cdd073b4-1ab1-4026-83e6-a291849a8450	cdd073b4-1ab1-4026-83e6-a291849a8450/nationwidechildrens.org_clinical.TCGA-95-7043.xml	d82d4d9069ae75e4430dfb8c403a0798	50514	validated
ce0a7412-10a4-43b6-8e88-aedf4f0b6f17	ce0a7412-10a4-43b6-8e88-aedf4f0b6f17/nationwidechildrens.org_clinical.TCGA-55-7724.xml	27d65d7b22190fa48b7086ff89d096ca	34802	validated
ce2db2f1-cdba-4f49-8755-5c023fac067e	ce2db2f1-cdba-4f49-8755-5c023fac067e/nationwidechildrens.org_clinical.TCGA-53-A4EZ.xml	a264d5e9973de83f95fb8a604774933b	52085	validated
cf05998c-620f-44c5-a642-8f630addfbcd	cf05998c-620f-44c5-a642-8f630addfbcd/nationwidechildrens.org_clinical.TCGA-44-7667.xml	346f9a68c6126bc1cad898f0f371e8a6	42956	validated
cf1c3905-1bc2-4fb9-ba55-12184f085e73	cf1c3905-1bc2-4fb9-ba55-12184f085e73/nationwidechildrens.org_clinical.TCGA-44-8117.xml	3b8f4b50564e9d3984587dba1320c6c8	47157	validated
cf3376f2-b8fc-4de6-9fea-c0b0d65da5f4	cf3376f2-b8fc-4de6-9fea-c0b0d65da5f4/nationwidechildrens.org_clinical.TCGA-55-6983.xml	9572bca9fedce18bedc819a3f2f8273f	40483	validated
cf9e4ccf-d3c3-4821-acdd-57ca84c6d378	cf9e4ccf-d3c3-4821-acdd-57ca84c6d378/nationwidechildrens.org_clinical.TCGA-44-6146.xml	19853dd117d4ef81335c62e7b8352576	62089	validated
cfc25f11-f3e8-48a1-9fd9-606355121928	cfc25f11-f3e8-48a1-9fd9-606355121928/nationwidechildrens.org_clinical.TCGA-55-8513.xml	41604c61a649c8fb04f2852af3f04af7	47202	validated
cfecc37a-4d4f-4835-9166-f88efabb50c8	cfecc37a-4d4f-4835-9166-f88efabb50c8/nationwidechildrens.org_clinical.TCGA-MP-A5C7.xml	6be20ba965779dc669810997d1296516	43807	validated
d05a2b4b-20e4-4cac-984c-68d8ea93ee7e	d05a2b4b-20e4-4cac-984c-68d8ea93ee7e/nationwidechildrens.org_clinical.TCGA-75-6214.xml	a9a7ed082519d6a5e00c17105e4ddd98	43227	validated
d0b14930-3fba-482d-ba18-3acda2a1669b	d0b14930-3fba-482d-ba18-3acda2a1669b/nationwidechildrens.org_clinical.TCGA-86-7713.xml	52afc4225988d5cf56e75473d82ab68b	54857	validated
d0f3caf7-8a2f-40a9-a556-d9674b735c09	d0f3caf7-8a2f-40a9-a556-d9674b735c09/nationwidechildrens.org_clinical.TCGA-75-6212.xml	2912a550c6fc1653dce3c7c5d17abee5	61713	validated
d1071486-6453-414d-9789-95be6742dc07	d1071486-6453-414d-9789-95be6742dc07/nationwidechildrens.org_clinical.TCGA-62-8394.xml	bba1f5dd51e1dbdc42ff227e919eb654	38598	validated
d12fe78a-2151-491c-9414-f0909e4810f4	d12fe78a-2151-491c-9414-f0909e4810f4/nationwidechildrens.org_clinical.TCGA-64-5778.xml	1e34c2248d6553d676aabc1d53c623d2	62232	validated
d141a39b-7313-40ed-9c2d-390cc458856c	d141a39b-7313-40ed-9c2d-390cc458856c/nationwidechildrens.org_clinical.TCGA-97-8174.xml	82ae3e0cd7bb3bdce43f7bfe3015f179	38724	validated
d187dff4-f585-4dfe-89cd-a12f3ba783ca	d187dff4-f585-4dfe-89cd-a12f3ba783ca/nationwidechildrens.org_clinical.TCGA-50-8459.xml	08c5ef38aa45890b1701e4b26914b811	61211	validated
d2ac6712-4918-47ab-a411-077e94430e13	d2ac6712-4918-47ab-a411-077e94430e13/nationwidechildrens.org_clinical.TCGA-50-8457.xml	42bf7a1cd52722c25ff433abf0c9be10	43489	validated
d356dc1d-6379-4495-a8c5-d1f8821240b9	d356dc1d-6379-4495-a8c5-d1f8821240b9/nationwidechildrens.org_clinical.TCGA-97-A4M1.xml	3d67938ef404d3c75b5cc43835fd81c5	35546	validated
d3bc0e7d-52c8-4640-977f-c983dd256591	d3bc0e7d-52c8-4640-977f-c983dd256591/nationwidechildrens.org_clinical.TCGA-78-7166.xml	f62ceab976493a73dd12a159390bba24	39313	validated
d3ea1d97-42cb-47ea-a970-9f454ca7e23c	d3ea1d97-42cb-47ea-a970-9f454ca7e23c/nationwidechildrens.org_clinical.TCGA-83-5908.xml	39a4e0714f84321806771aa819a64b9f	34949	validated
d488bd02-8e8e-4b11-b7c8-931733d8f73f	d488bd02-8e8e-4b11-b7c8-931733d8f73f/nationwidechildrens.org_clinical.TCGA-05-4426.xml	29a9dc660744ef2bbfdf7e52a995f82c	34215	validated
d4a1e710-84be-4abf-9c02-d4ad56bae665	d4a1e710-84be-4abf-9c02-d4ad56bae665/nationwidechildrens.org_clinical.TCGA-55-7995.xml	732b5a55f14e96368e03002ebeecac57	51966	validated
d556325e-63be-4781-b848-e7ce10f8c762	d556325e-63be-4781-b848-e7ce10f8c762/nationwidechildrens.org_clinical.TCGA-93-8067.xml	76bf15a921254bf0ca4e3893f9a08499	35821	validated
d57dd3ee-3592-4a7a-b5ab-d6d36470e6c1	d57dd3ee-3592-4a7a-b5ab-d6d36470e6c1/nationwidechildrens.org_clinical.TCGA-55-7284.xml	c7ff0490ce165b364b15dcc17282047e	35428	validated
d58cffec-b7d5-4c50-8fbf-cae13ae02e56	d58cffec-b7d5-4c50-8fbf-cae13ae02e56/nationwidechildrens.org_clinical.TCGA-55-1595.xml	e757dd63bd7492c7e161f9c986f267ee	34179	validated
d5e8b9b3-2b57-4c5c-88e3-dcb117139fd7	d5e8b9b3-2b57-4c5c-88e3-dcb117139fd7/nationwidechildrens.org_clinical.TCGA-44-2655.xml	ae49d45e557408b842758d82ce7313fd	51346	validated
d6547710-4646-4b37-a382-0abb1dda1de0	d6547710-4646-4b37-a382-0abb1dda1de0/nationwidechildrens.org_clinical.TCGA-69-8453.xml	9b9cffc486f6d3c69e675a29232c7f10	79473	validated
d65684b4-e76e-4c1e-80da-99949bbbb05d	d65684b4-e76e-4c1e-80da-99949bbbb05d/nationwidechildrens.org_clinical.TCGA-91-6835.xml	2fd95acee1122e29af6b4c03f3207e80	34779	validated
d6868241-fdc6-40b9-af8f-28ab05a98737	d6868241-fdc6-40b9-af8f-28ab05a98737/nationwidechildrens.org_clinical.TCGA-95-8039.xml	55fcdde0bfb0d3a4bbafe119560513a2	44051	validated
d6c98016-ffd4-4742-a80b-cc2e7492a3ad	d6c98016-ffd4-4742-a80b-cc2e7492a3ad/nationwidechildrens.org_clinical.TCGA-97-7938.xml	d3f7658c41e282203d7bc9819ad1bbf1	35023	validated
d7209282-3663-4e9e-98d0-bf0056e046ec	d7209282-3663-4e9e-98d0-bf0056e046ec/nationwidechildrens.org_clinical.TCGA-69-7978.xml	54bb414f5f406a30fd0f032b728e2a06	34793	validated
d748b2bf-dc09-4e8a-b603-c8b106d1a53e	d748b2bf-dc09-4e8a-b603-c8b106d1a53e/nationwidechildrens.org_clinical.TCGA-55-7994.xml	1113c7dfcf1b287781f45c1eadd4dc77	46707	validated
d80bc543-e540-420d-bb56-e4364ccc7cee	d80bc543-e540-420d-bb56-e4364ccc7cee/nationwidechildrens.org_clinical.TCGA-55-8619.xml	902a944d6121b118065ba09364a2734b	35057	validated
d81edb7a-f8bb-4c9b-9b58-ad84c442af72	d81edb7a-f8bb-4c9b-9b58-ad84c442af72/nationwidechildrens.org_clinical.TCGA-78-7149.xml	b79fa8b2404a63daa8daeebaa3799376	42648	validated
d8726b28-0e5b-43b2-9fea-1f03beab1bb7	d8726b28-0e5b-43b2-9fea-1f03beab1bb7/nationwidechildrens.org_clinical.TCGA-38-4631.xml	b0f688ed2191ea97fb2b56846f42f99d	39245	validated
da71fb2b-a98f-44da-a06a-bf0d893cfbd1	da71fb2b-a98f-44da-a06a-bf0d893cfbd1/nationwidechildrens.org_clinical.TCGA-44-2662.xml	0afa3678913737201606a85829bfb021	75400	validated
daab0726-06a2-40f7-88e7-d520fdc6b452	daab0726-06a2-40f7-88e7-d520fdc6b452/nationwidechildrens.org_clinical.TCGA-MP-A4SV.xml	3f4281220bc35d6884800670da96eaf8	26863	validated
db06feed-f772-44f1-b063-835659318290	db06feed-f772-44f1-b063-835659318290/nationwidechildrens.org_clinical.TCGA-L9-A7SV.xml	6dc7633187218212a57d90c6855133ca	47326	validated
db1a1925-6b99-4b23-88f4-798294a53f11	db1a1925-6b99-4b23-88f4-798294a53f11/nationwidechildrens.org_clinical.TCGA-93-A4JQ.xml	b5b23e3e89b1055aba7b0990ac02ae9d	35520	validated
dc215806-4af5-465c-b7e2-c53e7bc3ff1c	dc215806-4af5-465c-b7e2-c53e7bc3ff1c/nationwidechildrens.org_clinical.TCGA-35-3615.xml	27f95b8503c1f06cefacdc83f43d72db	33601	validated
dd4c2ad2-c012-4d41-a67e-e6198805cc80	dd4c2ad2-c012-4d41-a67e-e6198805cc80/nationwidechildrens.org_clinical.TCGA-05-4418.xml	3c5801d1a8ca750d7a91c7dd69cf55a6	25899	validated
dd77e66a-d8d7-492f-b155-7c68edb41055	dd77e66a-d8d7-492f-b155-7c68edb41055/nationwidechildrens.org_clinical.TCGA-05-4249.xml	28b8ef78db1545eca213556cc9548d55	34267	validated
de52e3b1-6631-4654-bc0a-236901063fff	de52e3b1-6631-4654-bc0a-236901063fff/nationwidechildrens.org_clinical.TCGA-MN-A4N4.xml	d60fb82080b41502fd66509df8c7793b	35442	validated
de72e601-b104-4c2e-a137-e97226dfaa31	de72e601-b104-4c2e-a137-e97226dfaa31/nationwidechildrens.org_clinical.TCGA-73-4658.xml	09b6b49bdfac2d2f57092475b2efd1a5	34388	validated
de943482-9424-4bb4-8fe0-db47cd8fd33b	de943482-9424-4bb4-8fe0-db47cd8fd33b/nationwidechildrens.org_clinical.TCGA-44-A4SS.xml	e5f3344266aedcc85c532aef89768b8c	35422	validated
deff79e0-7550-4e47-84d9-35cead47ed1e	deff79e0-7550-4e47-84d9-35cead47ed1e/nationwidechildrens.org_clinical.TCGA-95-A4VP.xml	74ce6784114fb4a6a7fa8e84d3bf9e7f	47453	validated
e02ad356-c348-42dd-884b-97c640e895d9	e02ad356-c348-42dd-884b-97c640e895d9/nationwidechildrens.org_clinical.TCGA-55-7914.xml	5790579bcf4d231c9dd5d324507ca053	52657	validated
e0847fc9-92c3-451e-8fa8-5c93a927b56c	e0847fc9-92c3-451e-8fa8-5c93a927b56c/nationwidechildrens.org_clinical.TCGA-78-7145.xml	11cdf61072052aaf3c9274b9334ee124	70657	validated
e0e6f508-f697-4866-b86a-60d65c67205e	e0e6f508-f697-4866-b86a-60d65c67205e/nationwidechildrens.org_clinical.TCGA-55-8092.xml	ea9981269ba056900de9b2fd933dd2cb	35521	validated
e1a345be-1310-4572-8d38-069d79a78f6f	e1a345be-1310-4572-8d38-069d79a78f6f/nationwidechildrens.org_clinical.TCGA-MP-A4TE.xml	204527c0835e905137adb41f142f3129	44204	validated
e212754f-b128-4491-ae32-91f3a8111eac	e212754f-b128-4491-ae32-91f3a8111eac/nationwidechildrens.org_clinical.TCGA-MP-A4T4.xml	5fb84e615c32745751df7b7d5a0b35a3	26985	validated
e2908315-7da1-42ef-aff1-3f80e6d70248	e2908315-7da1-42ef-aff1-3f80e6d70248/nationwidechildrens.org_clinical.TCGA-55-8203.xml	14401c3cbede52985ee330472261f401	35357	validated
e2ba0ca0-102a-409d-b75d-659d3b854070	e2ba0ca0-102a-409d-b75d-659d3b854070/nationwidechildrens.org_clinical.TCGA-55-6712.xml	5ab77750ffba7c8b27e2a6dd0b52a76e	46186	validated
e2bf1ca5-c76d-4f9c-8496-b2984135a6c5	e2bf1ca5-c76d-4f9c-8496-b2984135a6c5/nationwidechildrens.org_clinical.TCGA-49-6743.xml	410eab8bf032c8441d1c249cccf140e9	61223	validated
e2ed4c62-4a29-4dc6-8404-aaf520c0cfbd	e2ed4c62-4a29-4dc6-8404-aaf520c0cfbd/nationwidechildrens.org_clinical.TCGA-73-4668.xml	8b7d33c9176283f4a9732a3a9fa0fdf3	72847	validated
e39ced7e-75dc-491e-9295-f01b4a7fef9a	e39ced7e-75dc-491e-9295-f01b4a7fef9a/nationwidechildrens.org_clinical.TCGA-67-3770.xml	c33e35e0ebffcec5853021c13efdb4ed	26070	validated
e4c76164-2e57-4a72-8c62-efd5948b1b2a	e4c76164-2e57-4a72-8c62-efd5948b1b2a/nationwidechildrens.org_clinical.TCGA-64-1680.xml	20c607239885be8b156d01ff10881496	45177	validated
e4f58732-bdde-4c54-9cc1-5215b0e93ade	e4f58732-bdde-4c54-9cc1-5215b0e93ade/nationwidechildrens.org_clinical.TCGA-05-4398.xml	3c1383bdd462699f76e89fc439b712bf	45903	validated
e510f393-1103-4afb-be60-3df7da73fd0d	e510f393-1103-4afb-be60-3df7da73fd0d/nationwidechildrens.org_clinical.TCGA-78-7155.xml	204785c4138c0b1cc29f86059a41ece1	52030	validated
e5c6f618-437a-474e-8de1-5a8f105de359	e5c6f618-437a-474e-8de1-5a8f105de359/nationwidechildrens.org_clinical.TCGA-78-7152.xml	3b73ee561d1c216593bbb99fbe6232c4	48617	validated
e673cc92-58b2-4253-8eb9-da1f9c81a090	e673cc92-58b2-4253-8eb9-da1f9c81a090/nationwidechildrens.org_clinical.TCGA-75-6211.xml	1afbe93baa8145f2e5a85aabc1c095fe	39034	validated
e7d98666-01ef-4b89-b3ce-be030a5438eb	e7d98666-01ef-4b89-b3ce-be030a5438eb/nationwidechildrens.org_clinical.TCGA-MP-A4T6.xml	88230fd90449a8ac560c644794a5e904	27091	validated
e7f745dd-3165-42f4-9b10-8bed12d0816d	e7f745dd-3165-42f4-9b10-8bed12d0816d/nationwidechildrens.org_clinical.TCGA-55-A57B.xml	8cfa0d27b739926158e247466acd7ff4	35322	validated
e86ea39f-ad73-43b8-b113-098e8c498592	e86ea39f-ad73-43b8-b113-098e8c498592/nationwidechildrens.org_clinical.TCGA-44-2656.xml	2eaec2860d7e5a950307307f53a96893	51408	validated
e93896bb-ac02-4c87-a85e-c9d4a64eece8	e93896bb-ac02-4c87-a85e-c9d4a64eece8/nationwidechildrens.org_clinical.TCGA-93-A4JO.xml	5419f8d6c28b3167babd8ac094a1f1f6	27232	validated
ea615427-9702-4a49-adf1-b8cc8e2bcec6	ea615427-9702-4a49-adf1-b8cc8e2bcec6/nationwidechildrens.org_clinical.TCGA-78-7535.xml	ef658f7c656e839ea09e86e99479751f	47302	validated
eb4b876b-aeee-48ae-bb52-9bd4032df619	eb4b876b-aeee-48ae-bb52-9bd4032df619/nationwidechildrens.org_clinical.TCGA-62-8398.xml	e6ad4ce592df560ece4b498f31a30f04	38811	validated
eb5e6df1-021a-471c-b6b5-32981265b819	eb5e6df1-021a-471c-b6b5-32981265b819/nationwidechildrens.org_clinical.TCGA-91-6840.xml	89755e1a915a4fec31f2c06b60519722	34636	validated
eb645c49-ab51-422b-a383-699f92beb9a7	eb645c49-ab51-422b-a383-699f92beb9a7/nationwidechildrens.org_clinical.TCGA-75-5122.xml	251336265fa289c4e8ad12ca61e22dd9	34315	validated
ec1f2f8f-e7a2-4a28-9a1d-509c36bf924a	ec1f2f8f-e7a2-4a28-9a1d-509c36bf924a/nationwidechildrens.org_clinical.TCGA-99-8025.xml	383cff16a62fd7e921f4ee76909a3920	41234	validated
ecf6f4f3-cabe-47bc-979b-741ccbebfa39	ecf6f4f3-cabe-47bc-979b-741ccbebfa39/nationwidechildrens.org_clinical.TCGA-55-8207.xml	9810906b861cff176be4ef02b075c483	35222	validated
ef0bb8b1-e374-49af-9d81-b537a9ddbc22	ef0bb8b1-e374-49af-9d81-b537a9ddbc22/nationwidechildrens.org_clinical.TCGA-55-6969.xml	5d0264e9dff9d130d52e22069d4480e3	26116	validated
f1e799a6-36e0-4647-944a-4df6902533a6	f1e799a6-36e0-4647-944a-4df6902533a6/nationwidechildrens.org_clinical.TCGA-64-5774.xml	fe2cda045d60fd4aa3dfbf6c7a59394b	47798	validated
f34314d5-2e97-4c0f-ad16-5a400fac6090	f34314d5-2e97-4c0f-ad16-5a400fac6090/nationwidechildrens.org_clinical.TCGA-O1-A52J.xml	25d13288ea3463b681594ab4e77ea5ba	27101	validated
f3fe3562-1df5-4396-9c04-74202fc0d58d	f3fe3562-1df5-4396-9c04-74202fc0d58d/nationwidechildrens.org_clinical.TCGA-86-6851.xml	8d1552b4852a06fe99c676ddc4dc06a3	34754	validated
f46e5791-6e76-48f9-beda-fa83d38c4664	f46e5791-6e76-48f9-beda-fa83d38c4664/nationwidechildrens.org_clinical.TCGA-62-8395.xml	0431c99f32aa0707d2d3e757a169be3a	36396	validated
f544b3eb-e698-41ff-962f-fe778177e29b	f544b3eb-e698-41ff-962f-fe778177e29b/nationwidechildrens.org_clinical.TCGA-86-A4P7.xml	d3046b98bfae66da7375248e612397d9	35333	validated
f5b40683-3fb4-4dad-8578-dd971b7dae79	f5b40683-3fb4-4dad-8578-dd971b7dae79/nationwidechildrens.org_clinical.TCGA-91-6831.xml	6ed9d766e456e8b0b9af9d79800e9e2c	34574	validated
f5bb8c13-e39d-4aa8-a84b-aef10215f768	f5bb8c13-e39d-4aa8-a84b-aef10215f768/nationwidechildrens.org_clinical.TCGA-05-4420.xml	998e3a268dfc1fcc07f7fc3fa2542212	34247	validated
f6332d83-0545-4b7f-8fc7-ba916ff3f88e	f6332d83-0545-4b7f-8fc7-ba916ff3f88e/nationwidechildrens.org_clinical.TCGA-05-4395.xml	e2e732a3435f1eb491ed6f92a835fa62	25943	validated
f6a3e9e7-2736-421f-871a-5240d984b8e8	f6a3e9e7-2736-421f-871a-5240d984b8e8/nationwidechildrens.org_clinical.TCGA-67-6217.xml	df0ea0f6ab31a4221a7a230549ee7953	41209	validated
f703d81c-3837-40fd-a729-fc67324b9a68	f703d81c-3837-40fd-a729-fc67324b9a68/nationwidechildrens.org_clinical.TCGA-44-4112.xml	4128241ebea0609573d76b1acdda2f02	68757	validated
f7f38b71-15ac-4324-a0cd-76841bca2341	f7f38b71-15ac-4324-a0cd-76841bca2341/nationwidechildrens.org_clinical.TCGA-49-AAR2.xml	4d0dba61915d7384c7d626ab7fb3ca2a	41376	validated
fb5e0525-2f3f-48a5-b7fe-7d15c8415fb1	fb5e0525-2f3f-48a5-b7fe-7d15c8415fb1/nationwidechildrens.org_clinical.TCGA-62-A46O.xml	cddcb48a695e8b133721a0a85a79040f	27719	validated
fb65ebd9-8bc0-4119-bb69-d80592b6738d	fb65ebd9-8bc0-4119-bb69-d80592b6738d/nationwidechildrens.org_clinical.TCGA-44-7660.xml	164c869c4208e29506201195acaea1ab	49409	validated
fc89c0bd-49bb-4742-8010-e23403b8744d	fc89c0bd-49bb-4742-8010-e23403b8744d/nationwidechildrens.org_clinical.TCGA-44-3919.xml	13183318df7f713b98086a944ab77b9f	51601	validated
fd67c14d-ff84-4ed9-b7a3-b859b0c476e0	fd67c14d-ff84-4ed9-b7a3-b859b0c476e0/nationwidechildrens.org_clinical.TCGA-44-6775.xml	9c84a1449608573f495bdce76a828229	43485	validated
fdcefb0e-dd7b-445d-b2c7-5dfb75a3cd6c	fdcefb0e-dd7b-445d-b2c7-5dfb75a3cd6c/nationwidechildrens.org_clinical.TCGA-97-7554.xml	fe54cb62a72037642a0ac47504490293	47647	validated
fee133fa-2235-4ae0-882c-0ed2311ac2e8	fee133fa-2235-4ae0-882c-0ed2311ac2e8/nationwidechildrens.org_clinical.TCGA-86-6562.xml	61b8642c1a087fc3db5d3a9bfbe6a2a5	47330	validated
ff290b06-7570-4f88-91ff-c36a903cc956	ff290b06-7570-4f88-91ff-c36a903cc956/nationwidechildrens.org_clinical.TCGA-55-6642.xml	8a188c25184a847c64077dc4c76f2fca	34530	validated
ffb411d7-35b0-48c0-991d-807d48511ca3	ffb411d7-35b0-48c0-991d-807d48511ca3/nationwidechildrens.org_clinical.TCGA-62-A471.xml	c89abb6fc6e7df4c4f749c137a8d21c1	53087	validated
ffe50725-6e9e-46a0-a3a3-c43c682356d4	ffe50725-6e9e-46a0-a3a3-c43c682356d4/nationwidechildrens.org_clinical.TCGA-05-5715.xml	e6fd481da946e5176e57cd9fd0a59e65	25921	validated
\N	00e01b05-d939-49e6-b808-e1bab0d6773b/annotations.txt	cb48bedaad10a044d6285f98b1555e14	322	\N
\N	047a94b3-267a-4a47-9c63-71641e2ae8bd/annotations.txt	794e48b15501dbd1124183dbda0f7b1e	308	\N
\N	0a574fb7-74d7-463b-ae9d-e3a600119442/annotations.txt	9f2cd77c236c4e4300e1270ad48c5bf2	307	\N
\N	0fc0dd40-c907-4364-b9f3-91f93c7b92db/annotations.txt	f651c1f13d5b663bed08557943078bec	270	\N
\N	12964954-e0b8-4536-ba99-f33a34c74b2a/annotations.txt	ce4233cdd6cde7dad5cf6a82cdc6dbfb	307	\N
\N	176ce87c-5acc-4ef6-a72f-78b64001e143/annotations.txt	afc66588ddf971cfeefb26ee0499c8b2	457	\N
\N	1cba5f2c-cf9e-4ab4-92f1-0a791420a0eb/annotations.txt	7c82efc98f39d3c42f92e8ac996cef4c	648	\N
\N	1e4e36bb-a805-4b8c-bb23-9d5bb7937ed9/annotations.txt	3a2ad7a83cb55b77034cd51cd6a9fd3e	277	\N
\N	1f9d0790-5ada-421f-b388-4618f9e140d0/annotations.txt	9ffd77e14b5cbcbaa2cfeea48f0bc4f8	318	\N
\N	2486c117-e1ec-4c6f-a095-51a217dbd660/annotations.txt	26973bd7971022972548d5da8e41b903	285	\N
\N	287fc852-21f4-4af9-803c-b664e488fd33/annotations.txt	17a87639108a8ce49e54344e30c76455	311	\N
\N	3385abf2-f141-4f06-a514-5c309144fd5f/annotations.txt	c58b9402c6fdc9e3e127d91da6d3dab3	308	\N
\N	3a12aa52-18a6-4b93-9dfa-fa20b42995df/annotations.txt	d5d366f2dcb8218768e97217b4ff2c4b	307	\N
\N	3eadeb75-aa76-4f48-9288-1b771f53ddae/annotations.txt	e824af930a2843f65e6cfd2160e2ae50	308	\N
\N	4097969c-2586-4776-96a6-0a98b6c58516/annotations.txt	9288bc5effb44e360e391b6401325699	339	\N
\N	4277ee9a-9d5a-4bca-97f4-d51c4283ea4d/annotations.txt	607cf81ce06ea81afbeb7b7b84ec90d7	308	\N
\N	49260aba-249b-492b-95eb-92c9030d5e98/annotations.txt	c3c2dc17ffcf15039abea2046527e46b	367	\N
\N	4b31c955-6b92-45d3-81de-5a6b14ff187e/annotations.txt	8284acdc99399a2143679394e673f085	601	\N
\N	4c7c10f6-241d-4fae-a6d1-9de745d13761/annotations.txt	179a73e80a942d03f57e5ee9839e7b6b	323	\N
\N	4d89c535-b82c-447d-863e-6765f2eb5056/annotations.txt	9d57d61e84f61267292a8d0f946da49b	654	\N
\N	54525a04-4bdc-479a-9134-2465dbd5d03f/annotations.txt	d00611c0adb918f4a534ea5576ba3c32	303	\N
\N	547a9ae1-7857-437b-a47a-a7fe50fa277a/annotations.txt	fc2cb8ee18c0e6dc0e63b8f159acff9f	307	\N
\N	54de950b-39e6-43eb-a0b8-d11a24359b27/annotations.txt	5997aac2d92be215574706203f2e23a6	299	\N
\N	5692f36c-7d55-4b5f-a5b2-af51a3fbd4e0/annotations.txt	e6baa3cfa59786c692ca20bf6d39ccc2	309	\N
\N	569d36e3-012f-4ce3-a5c3-f9994d3e3505/annotations.txt	2553f64699452a7a48e1034ac0e0b5ec	308	\N
\N	5a278a81-387b-404e-a14e-7b0672ae3ca4/annotations.txt	3b7d95ffd5e55d4927588bbb81d94629	308	\N
\N	5e2c6d1d-ccef-4e3b-9665-cf4a75d32929/annotations.txt	caf4936361161bdc8fb21506fe8cf7d3	576	\N
\N	60d5f0c2-8aa0-4448-92f3-141afb00fed7/annotations.txt	e9a2eee8295399c6104f95cdfa6079a0	271	\N
\N	66ae4daa-8a7e-4705-a728-53ef6289e8bb/annotations.txt	5bed22a1033ea60f4262b38fbf289a0b	281	\N
\N	66dde8ef-db80-420f-a212-68d8a8b2932d/annotations.txt	19356b8066dd184febc5e54534339298	273	\N
\N	690067c4-51de-4375-a825-2e24414d366f/annotations.txt	16b10d5d4a304565504d925e3b9e51a3	293	\N
\N	6b8eace0-1ae0-47d7-9567-a9c1a133baea/annotations.txt	de1ff8c7dc82af050406e4c53019b275	534	\N
\N	6d2c19a7-85ec-43ed-bad3-0e334254b1f5/annotations.txt	cd3391c468b933f1588fc7ac9a970da8	293	\N
\N	6f3247ca-a7d0-4e9c-b2e7-46ee6a694650/annotations.txt	7eb4049986f7a84a5b4472f58106c4b1	572	\N
\N	78562298-a5f1-45e9-8f47-3ce81ef289d6/annotations.txt	a92cbdb213467d8ee2b3b3eaa9c8393a	307	\N
\N	80ec99a3-fa95-45bd-9094-a6ee6a6eb85d/annotations.txt	94aa4560e37b2fe286469db4b09a752a	305	\N
\N	843d4ae1-f16f-49ea-b2e7-e96e4a89a141/annotations.txt	cca8be91b3c157577727755111db7ae9	592	\N
\N	88382ceb-20c4-4964-93fb-9e70ad0b96fc/annotations.txt	cbdc156f606be05fa87a304333034530	286	\N
\N	88b80a97-604d-492f-b7e2-64b80e58fa17/annotations.txt	6e635543e3d64e1ea09fb9ef9c710851	306	\N
\N	8d2a7b70-f8f0-4101-b7f7-b600af6ed06d/annotations.txt	f43f3b2340745a51a769dd46876e8b21	277	\N
\N	8d9f46e4-3728-4f78-b6fa-8378b3762e06/annotations.txt	72713c3d3dd8db5621671cb77f637f4f	762	\N
\N	8f3557d7-8070-47fc-a87a-ab81e53ddff2/annotations.txt	413da14b9049645dbf83576224a10d89	315	\N
\N	93542d01-7d01-4f98-8858-e2b634d0e51a/annotations.txt	ad1e6d50c3b4356c6ea03323a0012143	270	\N
\N	946c7ae5-fe21-4d13-8b81-fa7da13983ef/annotations.txt	053ab6909d57cf827f88a05500cde8e7	784	\N
\N	946f8d23-a5be-4193-8ebe-6e699f9ddace/annotations.txt	ba1d7db0b0b450705b757891a2f54098	313	\N
\N	95aa82c5-ded5-4d00-8110-aad723489b81/annotations.txt	4feae4fa01401f6103a808d47f76765e	363	\N
\N	95f73523-2aa4-433a-8734-e43d51d3e3a7/annotations.txt	d12c0cd6d02cdd1f255782c4ea5a565f	308	\N
\N	9ab44656-ae24-43e6-a031-3702a6bde959/annotations.txt	ad9fa0b31e7804abf2d96914d983697a	305	\N
\N	9f412139-106f-48fd-bdda-28765559d563/annotations.txt	699d4b1a563bdce09e8af04bb5a07765	288	\N
\N	9f5ca565-41d7-471a-a05d-005d2e44ec53/annotations.txt	d448a37d649750195ef8ae7a09c9791a	240	\N
\N	9fa15b50-7786-46b8-820c-62c19199674c/annotations.txt	6b08df048a7811a018e6a124cfccf017	306	\N
\N	a81ec21b-ddfb-412c-9fce-fa16cb473be3/annotations.txt	6f91ac17c88d2362e0a0cde02dfbb0d9	301	\N
\N	aacc6380-1015-4528-914f-b84bf2aa4290/annotations.txt	9fc42c78e36c4c461eadad19eb36f095	264	\N
\N	b3900ef6-3672-406c-83b8-7e0c3be10304/annotations.txt	558560492636a14b989783f83f5315ba	307	\N
\N	b3c569d4-eb77-4b85-9234-1ecc2ee0b7a9/annotations.txt	cb0ce81910554bbf7fbad9a075314485	290	\N
\N	b5f37a7c-c3a6-4d3a-8082-86074ffed064/annotations.txt	fbe5e25bc7f540675caa970ca1664955	308	\N
\N	bb3f6d76-3334-477b-8c69-149bcc535821/annotations.txt	1f462441fe34077bd96aeaa222c496f9	808	\N
\N	bce9672a-44c6-4da5-a7f2-fcb69f933086/annotations.txt	2e796e61e04d0428716c7940f24808c7	307	\N
\N	c3058f36-d4ed-446b-9b8c-2bcad1ce7cc5/annotations.txt	7251a456ffaca44a1ccb2672f8043739	277	\N
\N	c595a541-1c2a-4ce4-9092-13fffa2a24eb/annotations.txt	8fbbfd7fe6f4f074478272131c3e1b0b	316	\N
\N	cc2f50f4-8362-4784-9683-402b7c3b9a2b/annotations.txt	9f306d12e109b80b3268225b0a86f394	267	\N
\N	cdd073b4-1ab1-4026-83e6-a291849a8450/annotations.txt	7e493f3b48e114f7774e411bc3886bea	283	\N
\N	ce0a7412-10a4-43b6-8e88-aedf4f0b6f17/annotations.txt	7a9d1bcc15a97ead5cba0a4450d4c2e8	265	\N
\N	cf9e4ccf-d3c3-4821-acdd-57ca84c6d378/annotations.txt	2385b88f3c1f7b1caa5cd05b21671338	308	\N
\N	d3bc0e7d-52c8-4640-977f-c983dd256591/annotations.txt	c72366de992f73f0d1c599b72341c2d8	333	\N
\N	d556325e-63be-4781-b848-e7ce10f8c762/annotations.txt	aae2f9f340af9e472fb7b8c61787aeea	578	\N
\N	d58cffec-b7d5-4c50-8fbf-cae13ae02e56/annotations.txt	778bcc4df3b0b38eecc321cb057d20bf	564	\N
\N	d80bc543-e540-420d-bb56-e4364ccc7cee/annotations.txt	a0aae4db4a477d328880871395187682	657	\N
\N	d8726b28-0e5b-43b2-9fea-1f03beab1bb7/annotations.txt	55fb5d69eeb56e29f6dad4ae2cf7783c	353	\N
\N	dd4c2ad2-c012-4d41-a67e-e6198805cc80/annotations.txt	ec0b0a94e1973cc7aa5024ecbe3cb85a	308	\N
\N	de72e601-b104-4c2e-a137-e97226dfaa31/annotations.txt	4fed79abcffac415d54fe744cb655e52	299	\N
\N	e02ad356-c348-42dd-884b-97c640e895d9/annotations.txt	77bf3c0092a29439367131f084828328	270	\N
\N	e2908315-7da1-42ef-aff1-3f80e6d70248/annotations.txt	104659a91bf5244c1c0f2d0044f884a2	351	\N
\N	ecf6f4f3-cabe-47bc-979b-741ccbebfa39/annotations.txt	039f65f2243bbb34abf664d215a4cd4e	267	\N
\N	f6a3e9e7-2736-421f-871a-5240d984b8e8/annotations.txt	32a1dc100cdbef4299e18e0d09b050af	283	\N
