# Supplementary material for: Identification of a novel intermittent hypoxia-related prognostic lncRNA signature and the ceRNA of lncRNA GSEC/miR-873-3p/EGLN3 regulatory axis in lung adenocarcinoma
Source: PeerJ. 2023 Oct 10;11:e16242. doi: 10.7717/peerj.16242 (PMC10573295; doi:10.7717/peerj.16242)
Supplement: Supplemental Information 1 [file peerj-11-16242-s001.zip › code files/multiCox.txt]

id	B	SE	z	HR	HR.95L	HR.95H	pvalue
age	0.0145317602957876	0.0110813400757321	1.31137210810918	1.0146378596382	0.992838499483954	1.03691585967535	0.189732077370174
gender	-0.0240044576132421	0.216452745258415	-0.110899298526263	0.976281357863501	0.638748783048057	1.49217550781634	0.91169620186688
stage	0.288363321160072	0.151482537850096	1.90360767156826	1.33424197441453	0.991499339373134	1.79546427879124	0.0569612989511899
T	0.161841351777344	0.140013246282959	1.15590028853607	1.1756737079806	0.89352624791914	1.54691445366689	0.24772194461999
M	-0.0654685617708753	0.269886270101191	-0.242578334000942	0.936628492237912	0.551873772925433	1.58962606217273	0.808332066926274
N	0.149025321228258	0.161853190059065	0.920743799821762	1.16070237924687	0.845183849371033	1.59400823169057	0.357184202814911
riskScore	-0.000534819891635954	0.00106398359960675	-0.50265802201615	0.99946532309903	0.997383240273168	1.00155175236738	0.615204728008537
