# Supplementary material for: Identification of a novel intermittent hypoxia-related prognostic lncRNA signature and the ceRNA of lncRNA GSEC/miR-873-3p/EGLN3 regulatory axis in lung adenocarcinoma
Source: PeerJ. 2023 Oct 10;11:e16242. doi: 10.7717/peerj.16242 (PMC10573295; doi:10.7717/peerj.16242)
Supplement: Supplemental Information 1 [file peerj-11-16242-s001.zip › code files/multiCox.xls]

id	coef	HR	HR.95L	HR.95H	pvalue
GSEC	0.227629770609893	1.25562037180345	1.07884733038851	1.46135831612066	0.00327929007228298
AC010615.2	-0.824551681240172	0.438431505480229	0.27821433169026	0.690914029589473	0.000380402316102819
AC099850.3	0.0707219607556724	1.07328276964879	1.03139951674109	1.11686682505412	0.000497200724695302
AL391001.1	0.524874478004211	1.69024667192733	1.26850794582887	2.25220017056702	0.000338334185599638
AC010654.1	-0.424718543643892	0.653953818688796	0.493735756866507	0.866162904003092	0.00305634969060697
LINC01150	-0.51158750321515	0.599543046424377	0.333750961348027	1.07700622962699	0.086943792807263
LINC00996	-0.674338043397069	0.50949357163946	0.260781949698904	0.995405164512519	0.0484452606365464
AL513550.1	-0.540384544832366	0.582524202626316	0.373493193145974	0.908542519308516	0.0171763968271623
