# Supplementary material for: Identification of a novel intermittent hypoxia-related prognostic lncRNA signature and the ceRNA of lncRNA GSEC/miR-873-3p/EGLN3 regulatory axis in lung adenocarcinoma
Source: PeerJ. 2023 Oct 10;11:e16242. doi: 10.7717/peerj.16242 (PMC10573295; doi:10.7717/peerj.16242)
Supplement: Supplemental Information 1 [file peerj-11-16242-s001.zip › code files/pyroptosis12.correlation.R]

#install.packages("reshape2")
#install.packages("igraph")


#ÒýÓÃ°ü
library(igraph)
library(reshape2)

expFile="diffGeneExp.txt"       #±í´ïÊäÈëÎÄ¼þ
cutoff=0.2                      #Ïà¹ØÐÔãÐÖµ
out="correlation.pdf"           #Êä³ö½á¹ûÎÄ¼þ
setwd("C:\\Users\\Peijun\\Desktop\\¼äÐªÈ±Ñõ·ÎÏÙ°©\\Ïà¹ØÐÔ")

#¶ÁÈ¡ÊäÈëÎÄ¼þ
data=read.table(expFile, header=T, sep="\t", check.names=F, row.names=1)

#É¾µôÕý³£ÑùÆ·
group=sapply(strsplit(colnames(data),"\\-"),"[",4)
group=sapply(strsplit(group,""),"[",1)
group=gsub("2","1",group)
rt=data[,group==0]

#¼ÆËã»ùÒò¼äµÄÏà¹ØÏµÊý
data=t(rt)
cordata=cor(data)

#±£ÁôÏà¹ØÐÔ¾ØÕóµÄÒ»°ë
mydata = cordata
upper = upper.tri(mydata)
mydata[upper] = NA

#°ÑÏà¹ØÐÔ¾ØÕó×ª»»ÎªÊý¾Ý¿ò
df = data.frame(gene=rownames(mydata),mydata)
dfmeltdata = melt(df,id="gene")
dfmeltdata = dfmeltdata[!is.na(dfmeltdata$value),]
dfmeltdata = dfmeltdata[dfmeltdata$gene!=dfmeltdata$variable,]
dfmeltdata = dfmeltdata[abs(dfmeltdata$value)>cutoff,]

#¶¨ÒåÍøÂçÍ¼µÄ½ÚµãºÍ±ß
corweight = dfmeltdata$value
weight = corweight+abs(min(corweight))+5
d = data.frame(p1=dfmeltdata$gene,p2=dfmeltdata$variable,weight=dfmeltdata$value)
g = graph.data.frame(dfmeltdata,directed = FALSE)

#ÉèÖÃÑÕÉ«£¬½Úµã´óÐ¡£¬×ÖÌå´óÐ¡
E(g)$weight = weight
E(g)$color = ifelse(corweight>0,rgb(254/255,67/255,101/255,abs(corweight)),rgb(0/255,0/255,255/255,abs(corweight)))
V(g)$size = 8
V(g)$shape = "circle"
V(g)$lable.cex = 1.2
V(g)$color = "white"

#¿ÉÊÓ»¯
pdf(out, width=7, height=6)
layout(matrix(c(1,1,1,0,2,0),byrow=T,nc=3),height=c(6,1),width=c(3,4,3))
par(mar=c(1.5,2,2,2))
vertex.frame.color = NA
plot(g,layout=layout_nicely,vertex.label.cex=V(g)$lable.cex,edge.width = E(g)$weight,edge.arrow.size=0,vertex.label.color="black",vertex.frame.color=vertex.frame.color,edge.color=E(g)$color,vertex.label.cex=V(g)$lable.cex,vertex.label.font=2,vertex.size=V(g)$size,edge.curved=0.4)

#»æÖÆÍ¼Àý
color_legend = c(rgb(254/255,67/255,101/255,seq(1,0,by=-0.01)),rgb(0/255,0/255,255/255,seq(0,1,by=0.01)))
par(mar=c(2,2,1,2),xpd = T,cex.axis=1.6,las=1)
barplot(rep(1,length(color_legend)),border = NA, space = 0,ylab="",xlab="",xlim=c(1,length(color_legend)),horiz=FALSE,
        axes = F, col=color_legend,main="")
axis(3,at=seq(1,length(color_legend),length=5),c(1,0.5,0,-0.5,-1),tick=FALSE)
dev.off()
