# Supplementary material for: Identification of a novel intermittent hypoxia-related prognostic lncRNA signature and the ceRNA of lncRNA GSEC/miR-873-3p/EGLN3 regulatory axis in lung adenocarcinoma
Source: PeerJ. 2023 Oct 10;11:e16242. doi: 10.7717/peerj.16242 (PMC10573295; doi:10.7717/peerj.16242)
Supplement: Supplemental Information 1 [file peerj-11-16242-s001.zip › code files/pyroptosis23.ROC.R]

#install.packages("survival")
#install.packages("survminer")
#install.packages("timeROC")


#ÒýÓÃ°ü
library(survival)
library(survminer)
library(timeROC)
setwd("C:\\Users\\Peijun\\Desktop\\¼äÐªÈ±Ñõ·ÎÏÙ°©\\roc")      #ÉèÖÃ¹¤×÷Ä¿Â¼

#¶¨Òå»æÖÆROCÇúÏßº¯Êý
bioROC=function(inputFile=null, rocFile=null){
	#¶ÁÈ¡ÊäÈëÎÄ¼þ
	rt=read.table(inputFile, header=T, sep="\t", check.names=F)
	#ROCÇúÏß
	ROC_rt=timeROC(T=rt$futime, delta=rt$fustat,
	               marker=rt$riskScore, cause=1,
	               weighting='aalen',
	               times=c(1,3,5), ROC=TRUE)
	pdf(file=rocFile,width=5,height=5)
	plot(ROC_rt,time=1,col='green',title=FALSE,lwd=2)
	plot(ROC_rt,time=3,col='blue',add=TRUE,title=FALSE,lwd=2)
	plot(ROC_rt,time=5,col='red',add=TRUE,title=FALSE,lwd=2)
	legend('bottomright',
	        c(paste0('AUC at 1 years: ',sprintf("%.03f",ROC_rt$AUC[1])),
	          paste0('AUC at 3 years: ',sprintf("%.03f",ROC_rt$AUC[2])),
	          paste0('AUC at 5 years: ',sprintf("%.03f",ROC_rt$AUC[3]))),
	        col=c("green","blue","red"),lwd=2,bty = 'n')
	dev.off()
}

bioROC(inputFile="risk.txt", rocFile="train.ROC.pdf")
#bioROC(inputFile="testRisk.txt", rocFile="test.ROC.pdf")
