# Supplementary material for: Identification of a novel intermittent hypoxia-related prognostic lncRNA signature and the ceRNA of lncRNA GSEC/miR-873-3p/EGLN3 regulatory axis in lung adenocarcinoma
Source: PeerJ. 2023 Oct 10;11:e16242. doi: 10.7717/peerj.16242 (PMC10573295; doi:10.7717/peerj.16242)
Supplement: Supplemental Information 1 [file peerj-11-16242-s001.zip › code files/risk.txt]

id	futime	fustat	GSEC	AC010615.2	AC099850.3	AL391001.1	AC010654.1	LINC01150	LINC00996	AL513550.1	riskScore	risk
TCGA-44-7660	1.62191780821918	0	7.490367783	1.54630336	14.986092509	1.745238777	1.275778561	0.287059058	0.233243749	1.512580421	7.55576302091338	high
TCGA-99-8033	1.7972602739726	1	6.052073	0.02341455	11.38599	3.726148	1.226121	0.08500266	0.2836685	1.503893	46.1033688583316	high
TCGA-55-7728	1.92876712328767	0	0.421449	0.3049076	1.489682	0.1880984	0.5178398	1.3283	1.046243	1.423179	0.351450270436074	low
TCGA-38-4631	0.96986301369863	1	2.096612	0.1390994	7.857825	0.8104357	0.5484129	0	0.1256047	1.061285	5.65366462340157	high
TCGA-97-7552	5.29315068493151	0	0.4063131	0.1215023	3.141648	0.4795517	0.3245074	0.7043276	2.090332	1.329849	0.414614908115642	low
TCGA-73-4666	2.19178082191781	0	2.036485	1.277056	20.35895	0.03404161	0.5422222	0.3090762	0.8184255	0.6686745	2.33119929513402	high
TCGA-05-4402	0.668493150684932	1	0.98782	0.4525514	4.464567	0.9432338	0.9129187	1.037043	0.3591843	1.447485	0.999618312504609	low
TCGA-38-6178	1.22739726027397	0	1.036005	0.5047808	4.046109	0.3853192	1.315168	0.1249448	0.1631591	0.6727796	1.63508176878862	high
TCGA-78-7152	3.32876712328767	1	0.9297176	0.07293546	3.117972	0.7582341	0.2580623	0.7943404	0.2497178	0.2545963	3.41370844798031	high
TCGA-50-8457	3.08219178082192	0	0.4522839	0.492795	0.884808	0.5391053	0.5021629	0.9016615	0.8784035	1.08992	0.586287772905254	low
TCGA-50-6591	0.326027397260274	1	0.8732683	2.009737	18.94687	0.1959958	0.277499	0	0	2.036178	1.04715543158138	low
TCGA-55-7725	1.21095890410959	0	0.6352413	0.9191618	2.368161	2.480773	0.8885488	1.340705	0.486322	2.372016	0.584519109963803	low
TCGA-97-7938	0.0493150684931507	1	0.723894867	1.809212848	1.52651407	1.142216822	1.07813205	0.345686784	0.163010984	0.299152025	0.781850556586724	low
TCGA-44-2655	3.62739726027397	0	2.254888	0.1316304	1.003204	2.950828	0.5359812	0.6345389	0.2301701	2.135467	4.23265698335654	high
TCGA-55-1594	3.22739726027397	0	0.1663563	0.9854029	14.41037	0.2706925	3.473273	0.2457716	0.6240517	1.559705	0.3017291446776	low
TCGA-55-8205	1.64109589041096	0	0.846190394	0.078797661	21.523279804	0.174499306	0.463243825	0.792171451	0.818945094	1.304416932	3.1964184893128	high
TCGA-55-8505	1.20547945205479	0	3.367671386	0.119738812	5.508277269	0.936722295	0.331562594	0.085048437	0.098720433	0.883195306	8.17168656708212	high
TCGA-78-8660	0.879452054794521	1	0.48482409	0.757433698	10.431171203	0	2.913796953	0.083045783	0.927809976	0.942250226	0.401896325179846	low
TCGA-78-7155	3.20821917808219	1	0.6517226	2.720636	31.79894	0.4290651	0.3451638	0.1770745	0.1541551	0.7661877	2.468801018015	high
TCGA-44-A47B	0.786301369863014	0	0.2182047	2.768422	1.85178	0.05542391	7.086956	0.4403122	0.5658549	0.9072367	0.00744459948864734	low
TCGA-05-4425	1.83287671232877	0	0.588591037	0.919170997	5.244792912	0.822260574	0.661471996	0.593854859	0.972433912	1.435693065	0.572370623091926	low
TCGA-55-8513	2.16712328767123	0	0.602676214	0.462051997	1.147598409	0.562053283	1.077616597	0.850514492	1.342028422	1.144923354	0.366288401089433	low
TCGA-75-6212	4.15342465753425	1	0.25542961	0.369593641	2.37000483	0.399006058	0.82385533	0.905680417	0.423429582	1.490115216	0.610299853341135	low
TCGA-50-5049	8.47671232876712	0	1.272454192	0.20344491	5.299866651	1.757081127	0.356318148	1.412521236	0.904186583	1.34221475	1.63187815890363	high
TCGA-44-6146	1.99452054794521	0	0.7026026	0.683687373333333	1.74572533333333	5.04305866666667	0.432666433333333	0.0613644	0.19414697	2.40624336666667	7.38929332741616	high
TCGA-73-4670	0.358904109589041	0	7.689883	0.06571794	9.679347	2.778789	0.4839429	0.03355005	0.03894341	0.9419823	78.342631478328	high
TCGA-55-A4DF	1.20547945205479	1	2.646261776	10.381152275	8.548826984	0.314590561	1.197040445	0.071407064	0.828861358	2.238336808	0.000268844557207062	low
TCGA-O1-A52J	4.92602739726027	1	0.457356	0.4003305	1.833646	0.08820183	4.63096	0.6006125	0.5519216	2.669389	0.0573239076555504	low
TCGA-50-5944	4.79452054794521	0	0.5222861	0.03623322	3.153241	0.7823334	1.285677	0.5073636	0.404886	1.187101	1.32615231668503	high
TCGA-44-6147	2.31506849315068	0	0.975449278666667	2.56208057333333	3.59742311233333	2.14179109666667	2.84290793133333	0.322010309	0.581059611	3.43351243433333	0.0577526852653895	low
TCGA-64-1676	4.73424657534247	0	1.458158	0.4301698	2.544996	0.3317164	0.9784538	1.171245	0.2791891	0.8044268	0.973714379293372	low
TCGA-50-5044	1.70958904109589	1	1.181299153	0.379074134	11.049082369	0.496049712	0.658432322	0.337786232	0.212380565	0.389753345	4.35617017488917	high
TCGA-05-5428	1.83561643835616	0	3.037439	1.14993	5.404938	0.2166565	0.2684073	0.6884861	0.1427079	0.6620059	1.81990295923674	high
TCGA-62-A470	3.27123287671233	1	1.094095	0.02139325	4.458459	0.6158862	3.610614	0	0.3296097	1.008147	0.860024126298368	low
TCGA-55-8207	2.67671232876712	0	0.5544129	1.08871	1.33196	0.2474421	2.372085	0.7020678	0.3327627	1.836177	0.157092088277962	low
TCGA-44-6148	1.92876712328767	0	0.979621234	0.29038285	0.946814604	1.275220228	1.53593718	1.286465557	1.108287707	1.345222397	0.456046912210942	low
TCGA-50-5933	6.55616438356164	1	1.208984	0.5094225	17.18074	0.06917769	0.5203309	1.177668	0.2620053	0.7398169	2.68143811146718	high
TCGA-97-7937	1.54520547945205	0	0.9881059	0.03628779	4.421187	0.5223412	1.617771	0.2964079	0.12042	1.094429	1.73370398593545	high
TCGA-55-8621	1.41095890410959	0	0.5890096	0.2932531	3.452433	0.2968034	1.050567	2.470221	1.205579	1.669847	0.156724938657098	low
TCGA-55-A48Y	1.72602739726027	0	1.141957	0.5358985	2.720505	1.992768	0.4835135	0.1459118	0.2222954	0.6173193	4.81962774117441	high
TCGA-55-6984	2.08219178082192	1	0.348662529	0.012612423	4.347121157	0.408483754	0.240978452	0	0.239165471	0.316989157	4.20240175898411	high
TCGA-55-6972	4.47123287671233	1	3.202673	0.7474363	1.06509	4.781734	1.639652	0	0.05905584	1.30454	12.634920228159	high
TCGA-MP-A4SY	4.11232876712329	1	0.7822312	0.7444374	4.26221	0	0.483794	0.496388	0.1620521	0.6801471	1.23268587514995	high
TCGA-55-8615	1.22191780821918	0	0.7189707	0.07430815	5.509509	0.6350878	3.608566	0.2276129	0.1321015	0.6419852	1.02027965507195	low
TCGA-44-5644	2.36438356164384	0	0.3040147	0.5498672	7.541727	0.5716397	3.268534	0	0.2172284	0.6526046	0.853539468716693	low
TCGA-67-3773	1.16986301369863	0	0.4250478	0.006542793	0.8391081	2.825388	0.3333585	1.389523	1.023569	1.849957	1.44930320778586	high
TCGA-97-A4M3	1.47945205479452	0	1.15765	0.210414	1.918082	1.781638	1.629126	0.3370029	0.3129424	0.2073864	3.50136885627343	high
TCGA-38-7271	2.19178082191781	1	0.590775424	0.059179982	2.951583671	0.378604739	0.502541562	0.537107913	1.184556742	0.599081903	1.17606346374877	high
TCGA-53-7624	2.85753424657534	1	4.628513	1.329535	13.56946	2.228789	0.341858	0	0.1174452	0.9339687	13.9780676102779	high
TCGA-55-7727	0.326027397260274	0	0.5143348	1.319293	14.77773	0.06086677	0.1615832	0.1381579	0.7216539	2.178644	0.658909740919829	low
TCGA-73-4668	1.27945205479452	0	0.8756882	0.2344091	8.632894	0.2279851	0.8204266	0.206996	0.05005661	1.015077	2.6628253442376	high
TCGA-44-6775	1.93150684931507	0	1.13552312366667	1.57768635933333	8.54580690766667	4.40083738033333	1.14336077166667	0.937680667333333	1.08883432766667	3.24163745533333	0.741074280642953	low
TCGA-78-7542	0.879452054794521	1	0.4340527	0.4599122	22.15841	0.05338841	0.6456606	0.1615776	0.4454363	0.4350167	5.48560252629532	high
TCGA-55-6975	0.323287671232877	1	2.903387454	0.470154038	8.144942699	0.927814473	0.289773157	0.867173004	0.215694805	2.596754325	1.64973090778387	high
TCGA-44-7672	1.96986301369863	0	0.537226408	0.14870838	6.17664111	0.291895737	1.011670406	1.435540148	0.536744407	0.276065413	1.21442191358478	high
TCGA-49-6761	0.96986301369863	0	0.5313184	0.372383	7.799161	0.04322768	0.3060177	0.09811996	0.3416798	0.5283383	2.64282040393432	high
TCGA-49-AARE	3.36712328767123	1	1.273598459	0.06215902	5.275486275	1.026321875	2.072543556	0.298665096	0.225340132	1.11425055	1.90235181556399	high
TCGA-50-6597	3.47397260273973	1	0.933902	2.283001	0.5700799	0.4095008	3.170717	0.3485631	0.1180073	0.2010941	0.157540946245451	low
TCGA-05-4396	0.83013698630137	1	2.903391	0.1094738	3.29061	1.08337	0.2178807	0	0.2108355	1.633653	4.63781109703277	high
TCGA-MP-A4T7	0.457534246575342	1	2.218082	0.07140465	4.096817	1.027828	0.5265674	0.6139488	0.5790235	2.467602	1.34093870612524	high
TCGA-38-4626	10.0657534246575	0	0.423827764	0.03787765	2.313228168	0.233668398	1.033866983	0.82505138	0.218043864	1.076646718	1.04209385398713	low
TCGA-05-4397	2.0027397260274	1	1.998052	0.9061594	16.85358	0.7058239	2.186045	0.2563373	0.4556157	2.797528	0.719807093212135	low
TCGA-38-4627	3.14246575342466	1	1.325263285	0.075313143	0.88229898	0.437804742	0.553448357	1.561602857	0.116722964	0.837222977	1.27946689949001	high
TCGA-55-6971	3.83561643835616	0	1.199816583	0.083029603	5.082229982	0.651906423	1.442181598	0.739862052	0.661990804	1.209389892	1.09971613508781	high
TCGA-78-7146	0.473972602739726	1	2.848686	0.6043392	26.6427	0.3903444	0.8388677	0.2531485	0.1469217	0.6572124	13.1839829462517	high
TCGA-MP-A4TE	2.45479452054795	1	1.528226	0.07688173	3.462746	0.1844445	2.611441	0	0.08677883	0.2760393	1.8024354042585	high
TCGA-55-6980	5.77808219178082	0	0.612117637	0.127601288	0.96263328	0.594240929	1.577533159	0.980969152	0.213499735	0.542362753	1.0886752615905	low
TCGA-97-8176	1.28219178082192	1	6.366091627	1.563404529	8.382616514	2.508922985	0.538217802	0.690285689	0.212832788	0.713516457	9.38069988505653	high
TCGA-05-4417	1.24657534246575	0	0.692739147	0.349136029	4.42347735	0.16211631	0.753148636	0.367978291	0.961048783	0.831489407	0.943633554965608	low
TCGA-75-6206	7.0958904109589	0	0.4039505	0.005844958	0.7496113	1.43029	1.005087	0.5729172	0.1801087	0.5141565	2.86156387264284	high
TCGA-64-5775	0.16986301369863	1	1.646587	0	17.1876	0.5026	0.2354566	0.4026432	0.2044745	0.6581667	10.3231555484853	high
TCGA-44-7671	2.43561643835616	0	0.7423009	0.06349192	1.399542	0.3998437	0.2190327	0.1296545	0.03135358	0.2992028	3.90810189595288	high
TCGA-50-5932	3.38356164383562	1	0.5060456	0.3806106	4.125861	0.05217774	0.8772705	0.1184352	0.3780543	0.261924	1.76941187820641	high
TCGA-53-7813	1.16164383561644	0	0.9243687	0.0660501	3.04422	1.069596	0.8939039	0	0.1761311	0.6225161	3.96534973989686	high
TCGA-62-8394	0.380821917808219	1	1.468411471	1.20740355	10.746389859	0.197498368	0.898799152	0.256165684	0.260177491	0.825149079	1.41622456276621	high
TCGA-S2-AA1A	1.40547945205479	0	1.063096	0.09830892	1.019768	0.4162054	0.8839214	0.3778881	0.8224419	1.253571	0.9328833061759	low
TCGA-97-A4M5	1.73698630136986	0	0.7030966	0.2470695	2.038652	0.6537534	1.180154	1.24649	1.059315	0.6506403	0.617891973598438	low
TCGA-55-A57B	1.4958904109589	0	0.5809739	0.3621217	2.228793	0.8144572	1.132551	0.6866558	0.5517965	1.117339	0.896151234876679	low
TCGA-75-5147	3.65205479452055	0	2.055746	0.9000513	7.566353	1.461467	0.9262489	0.8069101	0.8130428	2.250038	0.769068839991145	low
TCGA-64-5778	3.57534246575342	0	1.012739	0.6507749	2.991185	0.1965213	1.246297	0.2973815	0.4530582	3.073895	0.256746591045966	low
TCGA-75-5146	6.48767123287671	0	1.067688	0.1931113	2.612078	0.9120963	0.4612085	1.08445	0.643695	0.8910691	1.43445422377798	high
TCGA-55-A493	0.0767123287671233	0	0.762835574	0.260972242	17.763518599	0.400287081	0.32696717	0.838696741	1.987606971	0.443541546	1.74484404132533	high
TCGA-49-4486	6.35068493150685	1	1.28876	0.4379727	0.2171507	1.559841	2.257373	0.1106435	0.04816125	0.7518081	1.80757336347741	high
TCGA-L9-A5IP	0.158904109589041	1	10.249101948	0.03689037	3.666649938	3.451597155	0.54038	0.421861875	0.113675355	0.66060788	118.434101381452	high
TCGA-50-5068	4.10684931506849	1	2.860532	1.65697	2.818946	0.34073	0.9476101	3.204098	0.833608	2.677164	0.0447073945801381	low
TCGA-44-3396	3.0958904109589	0	1.30687549	1.318272901	7.044478034	0.104921235	0.623387218	0.578375335	0.715780026	2.27031947	0.29327782403451	low
TCGA-55-8089	1.92328767123288	1	1.48511284	0.217792162	13.453756885	0.167199398	0.610314017	0.853911213	2.009896959	0.976159186	0.903543608838303	low
TCGA-64-1680	3.08493150684932	0	0.6073839	0.0732378	1.445029	0.3243737	0.3229184	0.6442422	0.02670742	0.8849481	1.94864821337536	high
TCGA-50-6592	2.12876712328767	1	0.3788045	0.924937	12.0209	0.7396621	0.4848354	0.2487282	0.4872026	1.06427	1.83105756799193	high
TCGA-99-AA5R	1.8027397260274	0	0.827559734	0.416296388	1.649681357	0.908950306	2.055512622	0.916965741	2.228530857	1.734005728	0.127035325951115	low
TCGA-99-8025	2.9041095890411	0	1.232489	1.659341	5.206632	0.106251	0.282065	0.1447038	0.19596	0.2968283	1.13852262187094	high
TCGA-55-8512	1.66301369863014	1	0.7274856	0.530894	0.8070626	0.3293924	1.544842	0	0.08678601	0.7476684	1.1262714671491	high
TCGA-86-8054	3.14520547945205	0	0.2852287	0.1122818	17.36763	0.371296	1.662128	0.1983019	0.3884287	0.9629082	2.96126149791797	high
TCGA-62-A46Y	1.13424657534247	1	0.993223	1.527997	3.707435	0.5647265	0.6575355	0.7421176	0.5971186	1.595812	0.326481277718722	low
TCGA-99-8028	3.06301369863014	0	1.007767002	0.484865316	2.76371552	0.258494371	2.424664405	0.70408943	1.49833863	1.015513601	0.221208074368026	low
TCGA-38-4632	3.71780821917808	1	0.7547487	1.177607	10.86299	0.1420471	0.4608914	0.4298993	0.6081659	0.3306918	1.3756090172044	high
TCGA-55-6712	0.468493150684932	1	0.626808383	0.142522257	5.919698877	0.326378687	0.78392052	0.952492902	0.460671371	0.630924786	1.52665213764884	high
TCGA-44-3917	3.24109589041096	0	1.7367405	4.889562	14.2314825	11.384352	4.4506045	0.1301814	1.11015895	5.364316	0.375677114959084	low
TCGA-44-8119	0.780821917808219	0	0.8224534	0.05863376	11.2796	0.812739	1.521371	0.4257204	0.5301896	1.78748	1.57702639011709	high
TCGA-62-8399	7.38630136986301	0	1.558872	1.774905	5.631476	0.345972	1.036203	0.2416313	0.2804748	0.3601235	0.82162443922812	low
TCGA-J2-8194	1.98356164383562	0	0.9742752	0.02900672	1.860045	0.5010414	0.7020057	0.0947737	0.1443869	0.9203984	2.53649823380349	high
TCGA-38-4625	8.14520547945206	0	1.072089	0.6240921	14.41603	0.2583096	0.5333497	0.6840421	0.3497406	0.8769771	2.40633942980877	high
TCGA-50-8460	2.27123287671233	0	0.4663515	0.4113427	1.704144	0.03326423	0.6770177	0.9060543	0.2519716	0.435603	1.02876552583015	low
TCGA-50-5936	0.704109589041096	1	2.526322	0.02779816	12.1436	3.901346	0.132781	0.2270625	0.2141457	0.8951501	51.3038142449975	high
TCGA-50-6595	0.517808219178082	1	0.8277503	0.6159664	14.53768	0.2052424	0.2542669	0.186347	0.3785309	0.3583597	4.23728339850409	high
TCGA-05-4418	0.750684931506849	1	4.281694	0.1996005	4.3634	1.156715	0.3797145	0.635216	0.3686652	1.954511	3.36867083140325	high
TCGA-49-AARQ	18.4438356164384	0	1.509834	0.9951277	2.003406	0.766182	1.267556	0.4536813	0.5375841	0.887005	0.766796631464803	low
TCGA-78-7153	9.95890410958904	0	0.7138503	0.06179774	3.184358	0.0635387	2.333356	0.1442228	0.1360185	0.5131002	1.2411875950544	high
TCGA-91-6830	0.164383561643836	0	4.194446	1.815139	7.976881	0.7565977	1.071222	0.5724522	0.3488504	0.8146435	1.3176447987084	high
TCGA-55-7994	1.65205479452055	0	0.938593379	0.032335639	19.085719351	0	0.655262367	0.576274277	0.675881335	1.117454929	3.26675407927129	high
TCGA-55-7570	2.25753424657534	0	2.629455645	0.82516213	19.353719811	0.819152992	0.776645672	0.06640526	0.057810198	1.596280278	5.64739844071565	high
TCGA-NJ-A55O	0.0356164383561644	0	1.172729	0.1000968	1.68108	0.4802779	0.9107108	0.5450773	0.6552979	0.7487326	1.38128502487611	high
TCGA-97-8175	1.50958904109589	0	0.5802272	1.150724	4.847159	0.06338263	0.261741	0.9111672	0.2783269	0.7008979	0.737372496026592	low
TCGA-55-8203	1.4986301369863	0	0.7402667	0.7290401	4.764844	0.7466955	1.142922	0.09161515	0.4586032	0.5109306	1.58155215310298	high
TCGA-86-8280	1.92054794520548	0	0.6533633	0.423453	2.736425	0.5906351	1.902459	1.018892	1.283836	0.6600113	0.379542739281981	low
TCGA-78-7145	2.26301369863014	1	0.407245792	1.332858881	12.295548512	0.201954856	0.089355026	0.458405467	0.12193881	0.293849658	2.08661697963515	high
TCGA-05-4433	2	0	0.318922449	0.042503314	5.256337684	0.393306386	0.154683205	0.297581022	0.518128173	0.896558208	2.32491248797761	high
TCGA-55-7910	2.84931506849315	0	2.034333	0.6448556	5.2297	1.146639	2.995668	0	0.1978091	1.573053	0.929663418667835	low
TCGA-MP-A4T8	0.441095890410959	1	1.994747	0.1104256	4.211974	0.4932965	0.3637655	0.1244116	0.1805144	0.490469	4.92669146590922	high
TCGA-97-7553	5.12328767123288	0	0.975702189	0.485536722	7.364590278	0.430093077	0.975261336	1.830455656	0.956120089	0.833091997	0.550194472845454	low
TCGA-55-1592	1.92054794520548	1	1.640667	0.7628799	4.224124	0.4515297	3.532102	1.352869	0.2438801	0.8672237	0.282122509497375	low
TCGA-MP-A4TI	1.17534246575342	1	1.101391789	0.34664309	12.052386298	0.71281732	0.688115729	1.691526814	2.806451423	0.509155228	0.425669948168972	low
TCGA-49-AARR	13.6767123287671	0	0.567330074	0.212301138	1.134477314	1.018649561	1.201872006	0.770724271	0.995267385	1.24501613	0.67036820308874	low
TCGA-69-7978	0.367123287671233	0	0.7307799	1.07286	7.434808	0.4450486	0.8270304	1.464775	1.018682	0.7187889	0.425247495034969	low
TCGA-55-A48X	1.88767123287671	0	0.804257688	0.702886836	2.761054225	0.402025359	1.245134234	0.228133438	1.445405545	2.105847119	0.230237965750539	low
TCGA-78-7166	0.706849315068493	1	4.985425	0.01762294	2.82516	2.726971	0.4115363	0.04798288	0.146203	0.8858377	25.9085572443284	high
TCGA-50-7109	0.843835616438356	1	0.6634146	0.01863936	5.303886	0.6372186	7.300702	0.3045021	0.4749518	1.22972	0.120471109820808	low
TCGA-78-7167	7.34520547945205	1	0.7290469	0.02441884	0.4697545	2.144117	0.4199012	0	0.1678545	1.449915	4.5229431101018	high
TCGA-62-A46O	3.98356164383562	1	8.03606562	1.330040443	13.97242453	4.242389329	0.385035335	0	0.047767319	0.791383167	99.864899946332	high
TCGA-67-6215	0.476712328767123	0	0.6189557	0.1791195	4.268434	0.08710535	0.601221	0.3954306	0.263924	0.2281331	2.36709351509447	high
TCGA-55-6979	0.649315068493151	1	1.149688531	1.041350325	11.12936401	0.235685832	1.001081407	1.497914401	1.366131052	0.823029891	0.381419994340564	low
TCGA-J2-A4AE	2.95616438356164	0	0.6151503	0.3300338	1.843771	1.22365	1.242046	0.4084545	0.5333803	1.083976	1.26922223382106	high
TCGA-75-6214	3.05479452054795	1	0.5882014	0.4151059	14.27187	1.277716	0.3824265	0.1279506	0.04331813	1.082659	6.74781575117077	high
TCGA-05-4389	3.75068493150685	0	1.37861	0.01506631	8.115416	0.2602446	0.6908722	0.7876186	1.621334	2.092112	0.533371013839872	low
TCGA-55-8619	1.13972602739726	0	0.722668462	0.261416118	1.319326458	0.313577469	0.616633362	1.028113783	0.734393008	0.775647972	0.806036261045731	low
TCGA-44-2666	0.265753424657534	1	2.64917233333333	2.99115866666667	2.236621	3.92828243333333	3.82098366666667	0.102301066666667	0.2605483	3.75083543333333	0.106320404525342	low
TCGA-50-6673	0.0602739726027397	1	0.4429374	0.02958037	6.085661	0.1774132	0.2197904	0.3221599	0.2220321	1.393961	2.05146805614736	high
TCGA-49-6745	1.43013698630137	0	0.720540741	0.093565389	10.142593696	0.192402595	0.454019325	1.091808376	0.506928993	1.469742044	1.34645828029802	high
TCGA-55-8092	0.421917808219178	1	2.503427102	0.633747173	2.062882777	1.829113438	1.126862482	0.105108789	0.29738864	3.213903359	0.96402316049114	low
TCGA-53-7626	2.54520547945205	1	0.5692984	0.07706009	4.345066	1.434355	6.701702	1.215483	1.259713	0.9349867	0.0891960971317641	low
TCGA-MP-A5C7	6.15890410958904	0	1.1694	1.018492	1.251956	1.73304	2.010219	0.05315845	0.2776678	1.604976	0.793591985370291	low
TCGA-73-4658	4.38356164383562	1	0.741627831	0.00993609	3.822887385	0.321804244	0.25312435	1.62321012	0.48281342	1.014506325	1.07030291195251	low
TCGA-05-4434	1.25205479452055	1	4.398797	0.6384788	7.70865	0.4308058	0.5972454	0.7496932	1.451927	0.7522006	1.65390436383984	high
TCGA-05-4390	3.08493150684932	0	0.3709286	0.2275204	10.19405	0.1259623	1.449035	0.4765242	0.207423	0.6964584	1.80077632901382	high
TCGA-86-8585	0.967123287671233	0	3.199738	0.6759353	4.698806	1.420706	3.771554	0.2931616	0.6805779	1.71011	0.545475413403618	low
TCGA-86-6562	1.03013698630137	1	0.630159642	0.020490088	7.062314177	0.847960084	0.717736339	0.502104729	0.145705195	0.57935161	3.96624680703321	high
TCGA-49-4494	2.96164383561644	1	0.6003933	0.06846037	3.708789	0.5946659	0.5562902	0.1928282	0.07833922	0.237327	4.13058266160498	high
TCGA-55-8510	1.47671232876712	0	1.519290811	0.820431786	4.97433054	0.227108229	0.837367901	1.20283247	0.997281642	0.578284841	0.585152309783217	low
TCGA-91-A4BC	0.120547945205479	0	3.127388	1.143016	6.013986	0.2531236	4.666445	0.2872752	0.4446084	0.9207539	0.267427393151613	low
TCGA-78-7154	1.62465753424658	1	1.808914	1.138974	17.54302	1.768072	0.5120407	0.4378083	0.1270471	0.617422	7.84845419957332	high
TCGA-44-7661	1.52602739726027	1	0.597157741	0.229861277	18.824278013	0.478368643	0.74079055	1.085820888	1.555772271	1.305073183	1.20209596380658	high
TCGA-05-4410	0	0	1.116689943	0.604102973	3.850450723	0.052383754	0.324481052	0.713416844	0.655581116	0.388720716	1.19808745218031	high
TCGA-55-6987	5.85479452054795	0	1.135950838	0.113712536	7.084619504	0.279004154	0.559619718	0.422196762	1.090399469	1.355901141	1.18576723574712	high
TCGA-91-6835	0.216438356164384	0	0.70560509	0.187614998	8.113754002	0.942071992	0.694700366	0.570227703	2.885448048	1.96015773	0.290021972733216	low
TCGA-95-7948	1.3041095890411	0	0.4664933	0.4851506	1.594151	0.1301265	1.209065	0.2461387	0.1857094	1.079224	0.834526758050611	low
TCGA-38-4630	2.93972602739726	1	1.132668269	2.722644749	16.191148875	0.987880789	0.60018101	0.167338253	0.184526843	2.252630324	0.483834348159447	low
TCGA-62-A46P	1.62739726027397	1	0.8098428	0.049339	0.1977403	0.2663271	4.713462	0.3022601	0.5116564	0.4843912	0.30540796452089	low
TCGA-49-6742	1.33698630136986	1	3.024856	0.3090969	8.721117	2.491589	0.9055469	0	0.1025729	2.34999	6.78239219359515	high
TCGA-49-4506	2.73698630136986	1	4.112007	0.002424558	2.25437	5.33971	0.3397142	0.198044	0.2068926	1.774779	46.1418889307489	high
TCGA-95-8494	0.23013698630137	0	0.8646029	1.350418	12.93302	0.1262238	0.9307962	0.1910053	0.1662828	0.3856838	1.69961547682864	high
TCGA-55-7903	1.55342465753425	0	0.6087134	1.823874	8.924827	0.1794094	0.6350383	0.3393591	0.4726955	0.6004045	0.63971913436062	low
TCGA-91-6840	1.01917808219178	0	0.6912734	2.452637	4.612796	0.8875371	1.745294	2.014568	0.5034101	1.915562	0.0528856845879311	low
TCGA-MP-A4TJ	0.928767123287671	1	0.9418161	0.102207	3.276992	1.275048	2.082999	0	2.438801	2.461745	0.212529382868527	low
TCGA-L9-A444	0.841095890410959	0	0.6298718	0.9235444	3.798775	0	1.083504	0.3970392	1.757049	1.107129	0.219560385436861	low
TCGA-93-A4JQ	1.44109589041096	0	0.8540183	0.3013954	11.71691	0.6778761	1.199707	0.7385622	1.848532	1.242773	0.673418352700429	low
TCGA-78-7162	8.68219178082192	1	0.7354623	0.2956046	1.047542	1.298911	0.6341558	0.406665	0.1548877	0.4301264	3.14253925277671	high
TCGA-55-1596	5.65753424657534	0	10.23534	0.8501053	7.88548	0.615686	4.562877	0.4367217	0.4182149	3.79612	0.493998311613432	low
TCGA-55-8096	1.96986301369863	1	0.7840898	0.5620647	1.960628	0.4307489	2.088149	0.7226711	0.2590549	0.5232008	0.701556865212487	low
TCGA-50-5946	4.43013698630137	0	0.917573772	5.539178163	16.1988095655	0.271189874	0.8056622235	0.1773447695	0.143001614	1.5913890285	0.041583691379493	low
TCGA-55-8097	1.3041095890411	0	0.660851519	1.318176918	0.519636772	0.233291474	2.133211847	0.706046153	0.441786998	1.883921227	0.12484539880457	low
TCGA-MP-A4SV	7.17808219178082	1	1.010583	1.240834	11.31902	0.5111754	0.4523396	0.1365044	1.029913	1.653803	0.744781645142341	low
TCGA-44-2662	3.50684931506849	0	1.14387506666667	1.3729272	14.3224366666667	2.15011579666667	1.16376993333333	1.15345333333333	0.640100333333333	2.9082515	0.583897272059422	low
TCGA-64-1679	6.81643835616438	0	0.7109722	0.3100643	7.051442	0.363283	0.5510906	0.6675291	0.05127605	1.132685	1.92148055996444	high
TCGA-91-6836	1.14246575342466	0	0.5507177	1.075333	20.67286	0.06166846	0.791272	0.1399776	0.08123989	0.8075632	3.04652513018394	high
TCGA-86-8279	2.6	0	0.9366042	0.8356289	4.422428	0.5590113	2.166312	0.5250484	0.06983313	0.2524271	1.03867519338095	low
TCGA-67-6216	0.386301369863014	0	0.930047553	0.521714732	2.032298141	0.245646795	0.776332473	0.398270881	0.300491803	0.536133878	1.36088539400736	high
TCGA-69-7765	0.452054794520548	0	0.631457694	0.14885914	3.867587202	0.221662638	0.817289533	0.670852005	0.243342217	1.048206258	1.30969026013848	high
TCGA-J2-A4AD	1.50684931506849	1	4.815395	0.640619	8.019723	1.321033	2.56718	0.05879481	0.085308	1.141976	3.71799005030553	high
TCGA-55-8620	1.02739726027397	1	1.146837	0.1714728	7.537324	0.3184837	2.078471	0.3614538	0.734229	2.884679	0.359882415078408	low
TCGA-44-5645	2.33424657534247	0	1.19445574866667	1.262999751	2.07962718566667	11.50241524	1.104920509	0.525444083333333	1.36996656833333	3.89908033566667	18.64807793286	high
TCGA-86-8358	1.78904109589041	0	1.200116648	0.0269226	35.175425035	0.532860379	1.114522328	0.329865949	0.829602986	0.909245885	13.5342946219221	high
TCGA-44-2668	2.08493150684932	1	2.307822	2.09950393333333	17.55353	1.2775651	1.1099204	0.259688233333333	0.926182666666667	2.7479844	0.482945228443482	low
TCGA-50-5072	0.684931506849315	1	3.817639	0.7772959	13.72602	0.8803301	0.5025839	0.3222919	0.07482041	1.747814	4.79402812881426	high
TCGA-NJ-A4YF	5.92054794520548	0	0.2017744	0.2763167	2.7581	0	2.988355	0	0.04943121	0.5405067	0.739558969504288	low
TCGA-64-5781	4.27123287671233	0	8.313013	0	4.798555	9.574739	0.5648464	0.09055474	0.2233628	0.5050168	2507.91876787958	high
TCGA-62-A471	3.41369863013699	0	5.390852	0.4831652	7.536352	1.378444	0.3881138	0.1422204	0.3095308	1.121353	10.1017077861588	high
TCGA-05-5715	0.16986301369863	0	0.535652094	0.052546529	2.527144301	0.141820511	0.334658961	0.643820096	0.140122061	0.515881487	2.15279723880197	high
TCGA-75-5125	5.55342465753425	1	0.958676351	0.069357793	14.057407954	0.142623459	1.262076398	0.647465225	0.481460927	0.856023735	2.35213144359853	high
TCGA-55-8301	1.46301369863014	0	0.710156965	0.620342364	7.2603164	0.71216549	0.848340698	0.248692711	0.631468709	0.514124354	1.87011537940784	high
TCGA-86-7701	2.59452054794521	0	0.7552583	0.08627529	10.75738	0.7589276	6.959967	0.7830205	1.976847	0.873369	0.0726609928170406	low
TCGA-53-A4EZ	2.93424657534247	0	1.342075	0.3758543	5.579053	0.3757083	0.7314221	0.05685321	0.3712088	0.6341319	2.54565915704291	high
TCGA-L9-A743	1.81917808219178	0	0.773976259	0.585598782	6.235707562	0.092292114	1.088925105	0.837953795	0.922000059	1.289159684	0.473778387703049	low
TCGA-55-7816	1.28219178082192	1	0.697461491	0.72848906	2.839273047	0.601271044	0.383087046	0.982648677	0.182181526	0.839870664	1.11865774451766	high
TCGA-86-8076	2.72054794520548	0	1.119861	0.01976076	2.217515	1.256296	0.5663366	0.3228219	0.7104014	1.293357	2.11905695809795	high
TCGA-4B-A93V	0.821917808219178	1	0.5540149	0.1218165	2.897791	1.300967	27.92976	0.1283908	0.1304015	1.444396	2.48360748916044e-05	low
TCGA-97-8179	1.19178082191781	0	1.277933	0.5036471	3.748663	0.5178357	0.7331733	0.2938512	0.7418694	1.152801	1.11332074257894	high
TCGA-78-7537	4.44383561643836	1	0.4236231	0.160143	0.9737946	1.013477	0.2813574	0.3157455	0.2225199	0.4076934	3.29886529071197	high
TCGA-86-8674	2.20821917808219	0	2.822244	0.004992228	1.920748	2.551036	0.4451239	0.2446667	0.04733304	0.5018805	16.0474195281952	high
TCGA-49-AAR9	0.712328767123288	1	0.9436439	0.6014282	13.61549	0.9944083	0.5952623	0.1327735	0.1348528	0.2298002	7.01224625245174	high
TCGA-44-2661	3.17534246575342	0	0.9658655	0.09663966	2.383454	0.4547731	0.5444629	2.003804	1.33917	1.996798	0.243838950191343	low
TCGA-78-7149	10.7945205479452	0	0.9754473	0.3445532	1.730279	1.135339	1.480555	0.1356336	0.06887889	1.317211	1.61532311864729	high
TCGA-55-7907	0.93972602739726	1	0.6366091	0.1306095	5.620257	1.583197	0.7880472	0.7861014	0.5540005	1.922061	1.48639131882294	high
TCGA-73-4677	0.104109589041096	1	0.5176624	0.03102496	0.8526271	0.8612726	0.2681607	0.2896225	0.24163	0.2297486	3.80088079097339	high
TCGA-J2-A4AG	2.70684931506849	0	0.394070864	1.071765711	1.862049624	0.341987372	0.941499889	0.690006268	1.276479812	0.613707498	0.317159312411142	low
TCGA-75-7027	8.38082191780822	0	1.567957	0.04879041	14.97849	1.685541	0.4505685	0.03985324	0.2081694	0.4291888	19.2287199628588	high
TCGA-95-7039	3.48493150684931	0	0.9621562	1.114985	11.55423	0.4433576	0.8631206	0.3019054	0.1606176	1.083763	1.51327545680343	high
TCGA-05-4249	4.17260273972603	0	0.659113018	1.344661965	1.899249447	0.106583754	0.264084994	0.67739897	0.379106286	2.195963692	0.249150926084677	low
TCGA-78-7161	0.797260273972603	1	1.650639	0.4240259	2.17339	0.5190136	1.671764	0.04712314	0.02051192	1.413694	1.24619162761051	high
TCGA-44-7670	2.41643835616438	0	0.808852204	0.017211294	19.49812572	0.805175603	0.93173167	0.093724144	0.251578743	1.631160588	5.79205282940601	high
TCGA-62-A472	2.49315068493151	0	1.208331	1.159649	6.435175	0.770421	0.4544975	0.4371833	0.5074629	0.392344	1.62776437648526	high
TCGA-64-5774	7.33150684931507	0	0.3710153	0.07734139	13.85739	1.047796	1.390794	0.2229685	0.2264604	2.215392	2.17232842969591	high
TCGA-62-8395	3.33150684931507	0	0.508029099	0.256427526	0.822165763	0.307593485	2.667459836	0.418913032	0.293779406	1.154696177	0.46498676094611	low
TCGA-55-6981	3.77808219178082	1	1.016201043	0.642328775	6.203175082	0.556984392	0.640738852	0.63213308	0.238469365	0.850948377	1.64268352566414	high
TCGA-49-4512	2.47945205479452	1	0.604533962	0.709240431	2.179238808	0.340303147	1.995016672	1.062096926	0.16811383	0.408498818	0.571509349635451	low
TCGA-62-8398	1.21643835616438	1	3.76102305	0.026709246	7.814284988	0.144173895	0.340212326	0.163625928	0.981303356	0.451020187	4.99544783637921	high
TCGA-67-3774	1.05479452054795	0	0.9480191	0.2453103	1.444631	0.1441264	0.9884163	0.163572	0.5458679	0.4561143	1.42341321626056	high
TCGA-44-5643	2.77534246575342	0	0.2552935	0.01583129	12.0975	1.025469	0.6049589	0.08620931	0.3127122	2.437071	2.43455172521493	high
TCGA-55-8085	2.47671232876712	0	0.7751704	0.5756524	5.185013	0.5979714	2.702421	0.436275	0.5556428	0.7457693	0.614755361988681	low
TCGA-MP-A4TH	2.03013698630137	0	0.6633388	0.1427828	0.5722431	0.4281819	0.8840967	0.7775239	2.651138	1.507699	0.16571003102052	low
TCGA-44-A4SU	1.12054794520548	1	1.103712814	0.702853505	2.00015713	0.598648428	3.337390894	0.203825536	0.709774782	1.136719336	0.298950196119495	low
TCGA-69-7763	1.89041095890411	0	0.5707462	0.427494	1.479673	0.174816	0.4950235	0.2380827	0.4145337	1.236199	0.974333070937189	low
TCGA-44-8117	1.05479452054795	0	0.4533044	2.31804	5.695607	0.07152584	0.6962261	0.2435284	0.2355641	0.5307671	0.385199700817602	low
TCGA-49-6743	4.44109589041096	0	2.714292	0.8716768	17.19271	0.7401479	1.309915	0.5600061	0.1508998	2.50772	1.62180984883072	high
TCGA-62-8397	3.53150684931507	0	0.1430691	0.227715	0.6637336	0.5214718	0.3296078	0.6763761	0.2698806	0.4552531	1.70098214792386	high
TCGA-69-7973	0.63013698630137	0	1.153805	0.8822341	12.90119	0.6835282	2.06924	0.1633159	0.7878993	0.9422068	1.08683512404231	low
TCGA-91-6831	0.849315068493151	0	0.6719516	1.534182	15.8904	0.4543957	3.216762	0.6188437	0.08979077	1.84463	0.298151771854558	low
TCGA-97-A4LX	1.68219178082192	0	0.633277231	0.46225067	5.180729845	0.353300369	0.547112732	0.935591719	2.52105553	1.092380441	0.244938143884068	low
TCGA-86-8073	2.02739726027397	0	1.866318416	0.899330078	4.885200068	0.178310219	0.220901645	1.578469987	0.34060455	1.011839735	0.759061747097796	low
TCGA-55-7911	1.47123287671233	0	0.7469006	1.076224	17.39749	0.09722765	1.175837	0.3678189	1.174106	0.9902816	0.843121260721276	low
TCGA-NJ-A4YP	0.136986301369863	0	0.8417185	0.4325858	1.875088	0.5211283	0.4729712	0.2426417	0.5104865	0.8924083	1.44675642294981	high
TCGA-50-5941	4.03835616438356	0	0.536845727	0.33127742	8.057703152	0.082216234	0.582025813	0.373235601	0.79877748	0.71776077	1.45816154688713	high
TCGA-44-3919	2.81095890410959	1	0.730813914	0.240329665	6.527031325	0.712229962	0.396159028	1.016179348	1.414102432	0.923799407	0.944110999502091	low
TCGA-55-8087	1.26575342465753	0	0.6990098	1.122057	0.8867257	0.2085267	0.5535765	0.7314985	0.318409	1.522576	0.382519318264438	low
TCGA-86-8055	0.33972602739726	1	0.922257961	0.146675595	8.345089648	0.662371138	0.622766181	0.79872234	0.265865661	1.481792576	1.92219806286487	high
TCGA-64-5779	2.36712328767123	0	0.5736328	0.6055045	6.107735	0.6855185	4.636279	0.3334325	0.5321711	1.795406	0.171028427979438	low
TCGA-86-A4P8	2.20547945205479	0	0.63441359	0.466895567	1.776071821	0.683459406	1.08358908	1.098868926	1.678806849	2.32453042	0.151515187496448	low
TCGA-55-A490	0.271232876712329	1	0.628316554	0.724740608	3.093664079	0.061729055	1.28366639	1.611324296	0.071154749	0.242507001	0.623653979916995	low
TCGA-69-A59K	1.61917808219178	0	0.7071369	1.605623	6.182643	0.5947938	1.729382	0.2571595	2.873056	1.533066	0.0629347564901422	low
TCGA-44-7662	0.597260273972603	0	2.150434	1.378207	16.01833	0.2479809	0.8946342	0.9525617	0.4963046	0.9908641	1.17171439710599	high
TCGA-05-4244	0	0	0.2248045	0.212911	6.494577	0.06384848	0.6591618	0.9178642	0.3154191	1.217006	1.02873916674925	low
TCGA-05-4430	2.08493150684932	0	0.8562305	0.9141825	2.362363	0.2160452	0.4344968	0.713292	0.4851313	0.5658326	0.834429703240301	low
TCGA-MN-A4N4	3.21917808219178	0	2.832992	2.205637	2.50149	0.4856418	1.074362	0.2755824	0.2399129	0.3974747	0.646577615959615	low
TCGA-49-4490	1.05479452054795	1	0.9188942	0.5361263	1.948137	0.8746182	1.092636	0	0.101664	0.7860131	1.986450358178	high
TCGA-55-7573	1.33424657534247	0	0.536662828	1.029482295	2.169069257	0.635090816	0.786789489	1.153244276	1.003975901	1.774221963	0.218686690600029	low
TCGA-86-A4D0	0.317808219178082	1	2.150074	0.3461245	16.31992	0.2051517	1.037365	0.1330462	0.9845177	0.6652312	3.36564714057588	high
TCGA-05-4420	2.4986301369863	0	1.822811	0.09923758	11.31302	0.1904621	1.137646	0.1441063	0.04181803	1.56577	2.94969004077014	high
TCGA-78-7150	1.82465753424658	1	4.479176714	0.008373567	7.651561815	0.87386074	0.453302206	0.136794839	0.039696338	1.052267996	11.4084730011513	high
TCGA-97-8174	0.449315068493151	1	0.5723802	0.05039343	1.510356	0.614999	1.186106	0.787459	0.8724997	0.6676881	0.943971384266663	low
TCGA-55-6968	3.54246575342466	1	1.367702025	0.518308266	15.296258929	1.568450896	0.82525196	0.673538973	1.019150404	1.4432978	2.4756178629688	high
TCGA-75-7025	9.05479452054795	0	0.7488244	0.7609628	0.9036378	0.2479211	1.775029	0.7162166	0.5567092	1.515074	0.273181393970146	low
TCGA-73-4675	2.52602739726027	1	1.083596	0.02164291	1.61915	1.574991	0.9189307	0.9035665	0.3363063	1.072796	2.20498551909946	high
TCGA-64-1681	3.1972602739726	1	0.616865575	0.294425148	2.484197103	0.557641448	2.013306474	0.556933331	0.345270214	0.788664333	0.85794123467133	low
