# Supplementary material for: Identification of a novel intermittent hypoxia-related prognostic lncRNA signature and the ceRNA of lncRNA GSEC/miR-873-3p/EGLN3 regulatory axis in lung adenocarcinoma
Source: PeerJ. 2023 Oct 10;11:e16242. doi: 10.7717/peerj.16242 (PMC10573295; doi:10.7717/peerj.16242)
Supplement: Supplemental Information 1 [file peerj-11-16242-s001.zip › code files/riskTrain.txt]

id	futime	fustat	GSEC	AC010615.2	AC099850.3	AL391001.1	AC010654.1	LINC01150	LINC00996	AL513550.1	riskScore	risk
TCGA-05-4432	2.084931507	0	0.5785285	0.3379601	6.918229	0.2619473	5.364454	0.3397593	0.2711345	0.9065693	0.255285054	low
TCGA-93-A4JN	1.967123288	0	1.636383406	0.905083649	4.663778829	0.988742854	1.029340624	0.264034039	0.517183212	2.856137446	0.491814351	low
TCGA-97-8171	1.556164384	0	0.6652637	0.6898652	1.800357	1.534067	0.642257	0.2246509	0.108652	3.096151	0.71234493	low
TCGA-64-5815	2.37260274	0	0.53626446	0.04452157	7.137320915	0.183103298	0.364563651	1.454653977	0.180910444	0.339685681	2.141332309	high
TCGA-35-3615	0.038356164	0	1.382571	0.04891221	1.058561	0.1056093	0.2492101	0.4394801	0.4753474	0.9296695	1.700378554	high
TCGA-NJ-A4YG	6.194520548	0	0.5077549	1.102043	0.8305012	0.2711668	0.3899281	0.6924438	1.373086	0.6510156	0.329607206	low
TCGA-86-8359	1.216438356	1	1.627783946	0.10455862	1.764415999	0.237640924	0.525721722	0.179802392	0.1043533	0.414928598	3.332579172	high
TCGA-86-8278	2.58630137	0	0.788060945	0.653853362	2.139928583	0.455936425	0.806917189	0.813138319	0.257414919	2.807601712	0.320202676	low
TCGA-55-8616	0.131506849	0	0.651340162	0.979781044	3.290994557	0	1.158864786	0.228660011	0.221181955	0.571650029	0.807081451	low
TCGA-NJ-A55R	1.652054795	0	2.769899	0.05394485	1.921774	1.092858	3.117531	0.1958379	0.4262248	1.11728	1.296783285	high
TCGA-44-6776	7.167123288	0	0.4137136	0.01795867	0.8636947	0.4308407	0.6100022	0.09779401	0.05675746	0.6394224	2.594621508	high
TCGA-05-4422	1	0	1.311472	0.01459717	3.471141	0.3852157	1.038128	1.073101	0.7958048	0.9477528	0.975556388	low
TCGA-69-8255	0.353424658	0	3.153373	0.6266641	10.17747	0.04421792	0.5608416	0	0.1456279	3.673714	0.906844975	low
TCGA-86-8074	0.065753425	0	0.9188999	0.8824579	8.495676	0.3575759	0.3766896	0.5797432	0.1962742	0.4608215	2.037799162	high
TCGA-MN-A4N1	2.265753425	0	0.7504337	0.7771932	6.4383	0.3211646	0.8762799	0.7897421	0.1234016	0.3387947	1.478709437	high
TCGA-44-6777	2.704109589	1	0.628657142	0.110516387	4.974402694	0.183555888	0.406071968	0.972166371	0.544072843	0.627634883	1.497838233	high
TCGA-69-7974	0.504109589	0	0.6042472	1.109909	15.23326	0.1130411	0.4501358	1.539512	0.6204851	1.052658	0.720914609	low
TCGA-86-7954	1.657534247	0	0.588752787	0.773762898	4.444541445	0.308377148	0.722337997	0.947014415	0.657161586	1.5202907	0.44753839	low
TCGA-55-8511	1.512328767	0	1.518376269	0.892214263	4.629945031	0.074236381	0.853994016	0.589766808	1.014637967	1.020750244	0.525132861	low
TCGA-49-6744	4.610958904	0	0.488500944	0.480285997	3.341309	0.130442103	0.836855507	1.110310755	0.300719817	1.067606495	0.668021448	low
TCGA-78-7220	2.210958904	1	1.095298	0.6373817	14.01518	1.270824	0.1919969	0.211066	0.183747	1.312398	5.150606379	high
TCGA-78-7143	13.59178082	1	1.533322703	0.200578145	9.580874133	0.500841365	0.808179154	0.468106636	0.562762929	1.350307603	2.037999216	high
TCGA-55-8508	1.690410959	0	1.424513	0.04684539	3.754928	0.7305042	2.93377	0.1275484	0.166559	0.416985	1.760254907	high
TCGA-78-7158	0.490410959	1	1.060145	0.267554	2.459141	1.617538	0.3862402	0.1748359	0.2198535	1.6587	2.787993403	high
TCGA-05-4405	1.671232877	0	1.062898603	0.050841658	2.445151155	0.640356019	1.619004787	1.45350652	0.512175259	1.337705176	0.600110936	low
TCGA-49-AAR3	5.18630137	0	3.494783058	0.936439473	14.88710244	0.33698724	0.894601026	1.274845907	0.906367875	1.201297105	1.271704376	high
TCGA-95-7944	1.032876712	0	1.042316	0.4441076	7.358469	0.7937202	0.3986389	0.1460772	0.5228097	0.6461107	3.13338736	high
TCGA-97-8547	1.8	0	1.270082	0.8167752	4.296419	0.4592575	1.015994	0.7297092	0.4235069	0.92216	0.862070727	low
TCGA-55-8208	1.846575342	0	0.852158748	0.093194152	5.80365299	0.541749288	0.798990802	0.761233504	2.107060246	0.596825084	0.683541672	low
TCGA-64-1678	3.257534247	0	0.8056763	0.1983015	4.81667	0.3892408	0.8802345	0.09816832	0.1139494	0.6418698	2.709692301	high
TCGA-50-6593	0.920547945	1	1.452227581	0.43161825	12.10884158	0.367868377	0.289357414	1.76278374	0.350001184	0.481732398	2.187684346	high
TCGA-55-7574	2.726027397	1	0.835532048	1.024070682	3.534222474	0.409469132	2.400500118	0.697072451	0.927128836	1.273497747	0.202079363	low
TCGA-95-A4VP	1.657534247	0	0.6219031	0.09671415	2.224543	0.6658074	5.115098	0.06869442	0.8970459	0.9511534	0.228061234	low
TCGA-55-A492	1.632876712	0	1.13607	0	0.1279251	2.096272	1.092667	0.3910854	0.1891477	1.090527	3.549117603	high
TCGA-71-8520	0.575342466	1	0.7641934	0.2591599	5.262534	1.450732	1.430469	0.5645024	0.5050879	1.139861	1.683309273	high
TCGA-55-8094	1.482191781	0	0.5215685	0.04091655	7.288217	1.505144	1.331904	0	0.07543355	1.071208	4.370125496	high
TCGA-55-7914	0.512328767	1	1.44293175	0.459326731	5.80157456	1.202133685	0.413688057	0.227387721	0.230948837	0.481012486	4.773392393	high
TCGA-05-4382	1.663013699	0	0.964788	0.8410147	7.665141	0.4147963	0.8700531	1.255362	0.3491133	0.9790754	0.810166113	low
TCGA-55-8206	2.432876712	0	0.5036903	0.7096349	2.19619	0.2563553	0.959746	2.819908	0.9481957	3.279564	0.042310854	low
TCGA-97-A4M1	1.646575342	0	0.512103858	0.778453905	0.800824388	0.179765475	1.72330867	1.360130311	1.953738542	2.118664522	0.050556529	low
TCGA-95-A4VN	1.515068493	0	1.086324082	1.131571468	14.51231594	0.088845265	0.445509159	0.6722155	0.897319447	0.801487712	1.100389239	high
TCGA-44-A47A	1.276712329	0	1.1587	1.32767	2.615109	1.565408	0.5771796	0.2961023	1.095551	1.893347	0.495025885	low
TCGA-64-1677	1.720547945	1	0.3734634	0.09287824	4.196118	0.7292329	0.4839742	0.1379369	0.5804024	1.008001	2.128674222	high
TCGA-93-A4JO	0.090410959	1	1.434691	1.314752	3.253992	0.06640379	1.380878	1.130445	1.268432	2.043498	0.096599635	low
TCGA-67-3771	1.671232877	0	2.350885924	0.612290203	7.337001119	0.578667656	4.451014209	0.20207442	0.307858656	1.554418612	0.403032819	low
TCGA-73-4662	6.890410959	0	0.336618463	1.575691544	2.235706951	1.662884341	1.034018594	0.646082762	0.695671795	0.621233425	0.614810863	low
TCGA-44-2657	3.701369863	0	0.7304324	1.753755	3.816898	0.5851318	0.8876291	1.13842	1.995905	1.82439	0.066261755	low
TCGA-49-4510	2.454794521	1	0.3069229	0.06638635	0.4770774	1.169776	1.370462	0.1495891	0.1465057	1.416782	1.521404414	high
TCGA-73-4659	1.947945205	1	0.984769	0.04689579	7.575766	0.8178334	1.493352	0.8545112	0.3591284	0.9576419	1.820697954	high
TCGA-44-2656	3.915068493	0	1.544255	1.223283393	6.656433	1.953869557	1.046686933	0.846403533	1.421423	3.479993	0.202363857	low
TCGA-44-6145	1.630136986	0	1.957239202	0.058033309	7.628794841	0.459445243	0.443523873	0.474030806	0.357651985	1.002757474	3.470114069	high
TCGA-86-7714	1.712328767	1	0.2734098	0.9066062	1.717648	0.6525029	0.2624548	0.5385738	0.1953601	0.6214313	1.226144963	high
TCGA-91-6829	3.446575342	1	1.268172322	1.138456664	8.855860104	0.691451771	1.070766124	1.020165748	0.148020364	1.810945114	0.6465262	low
TCGA-62-A46S	4.528767123	1	1.41381	0.1170057	1.633705	0.3803093	0.7692253	0.3083006	0.5725786	0.7114629	1.759926473	high
TCGA-55-8506	0.030136986	0	0.797790579	0.030646788	4.503613923	0.147047432	4.29403981	0.500661496	0.423751957	0.304890014	0.497275589	low
TCGA-05-4427	2.167123288	0	0.556280248	3.219636789	11.5495384	0.250318908	0.284795292	0.568184188	0.800849201	0.858520064	0.179824453	low
TCGA-05-5425	2.416438356	0	0.886256	0.6014203	5.657386	0.8227811	0.5381459	0.4059962	0.6833303	0.7339162	1.688619422	high
TCGA-78-7156	2.673972603	1	0.2576687	0.3274889	0.5653872	2.937189	1.8611	0.08230807	0.1791366	0.6964529	3.744666447	high
TCGA-86-8673	2.361643836	0	0.968524693	0.395816939	7.031391156	0.269478696	1.430771788	0.174763961	0.114107745	0.85701558	1.777903555	high
TCGA-55-8507	1.145205479	0	1.193453	0.2878109	7.000462	0.3571437	4.80376	0.8106596	0.1529088	0.8574284	0.35888351	low
TCGA-05-4426	2.167123288	0	0.3993142	0.01102648	3.393929	0.6190063	0.9831578	0.2521878	0.0627275	1.524212	1.671900216	high
TCGA-44-4112	2.21369863	1	0.97655125	2.07767985	5.42374	6.17848795	0.5014687	0.48780495	0.49924585	3.4717236	2.096258957	high
TCGA-69-7764	1.134246575	0	0.4888229	1.333438	4.554134	1.335238	4.320055	0.3788473	0.4260069	1.183898	0.193749444	low
TCGA-44-6778	5.106849315	0	0.608082738	0.747282401	7.922124638	0.130121201	0.806010658	1.673675345	1.099926721	1.495705342	0.267682246	low
TCGA-55-6978	0.482191781	1	0.498895312	0.084011444	28.3326876	0.783802189	0.495419524	0.508316159	1.032553782	1.124160736	7.134725892	high
TCGA-86-8669	2.569863014	0	0.5066529	0.01718205	3.856273	0.1236627	2.152109	1.029214	0.5158784	2.123204	0.296048596	low
TCGA-69-7979	1.117808219	0	0.937475473	0.794036652	5.524879676	0.059529613	0.877963552	0.135122771	0.058816683	0.433085806	1.724111561	high
TCGA-86-8671	2.298630137	0	0.651460862	0.320688795	2.57050551	0.139882563	0.711747757	1.031911447	2.602904579	1.236461941	0.159652459	low
TCGA-55-7726	1.78630137	0	1.158696	0.2299725	16.5308	0.3737455	0.3307278	0.6059593	0.1934269	1.491592	3.789470796	high
TCGA-93-A4JP	1.583561644	0	1.489086391	0.536844385	3.954215751	0.469918935	2.402583332	0.533320696	1.401471474	1.481446377	0.26276302	low
TCGA-78-8648	3.312328767	1	0.698558188	0.268292961	4.801166974	0.449060198	0.357636432	0.611577222	0.724680978	0.588055021	1.68469773	high
TCGA-50-5931	1.189041096	1	1.897927	0.1384641	13.78088	2.532908	1.506496	0	0.02735053	1.214385	13.29224739	high
TCGA-91-A4BD	1.652054795	0	0.1832771	0.03788467	0.8097799	0.4089955	1.407469	1.031505	0.7483283	0.6744458	0.648965992	low
TCGA-97-7546	3.520547945	0	0.382837198	0.629484016	1.816443783	0.694680365	1.657080316	0.754128512	0.726149874	1.357958685	0.378277323	low
TCGA-05-5423	0.41369863	0	1.017764	1.375617	1.738597	1.027033	3.308113	0.6527364	0.8794353	0.9862775	0.161095905	low
TCGA-93-7348	1.454794521	0	0.695461302	0.031122591	1.829413669	0.59732159	1.156247894	0.593173523	0.418035693	0.619247084	1.559316713	high
TCGA-97-7547	5.383561644	0	1.641664	0.01023881	1.039553	0.9334165	1.065081	0.2230218	0.2750534	0.793443	2.794824771	high
TCGA-49-4514	4.657534247	0	1.198183	0.684359	4.479851	0.1641824	0.5084979	0.09316697	0.2027701	0.2866676	2.306996622	high
TCGA-MP-A4T6	4.904109589	1	0.8336749	1.46626	1.055818	1.771303	3.399773	0.3963948	0.5915796	1.644385	0.188370189	low
TCGA-50-5935	1.789041096	1	0.622117	1.22908	1.295071	0.4568326	1.065754	0	0.09574337	0.2719242	1.078059021	low
TCGA-L9-A443	0.528767123	1	0.7547009	0.01967592	3.627419	0.743461	1.378435	0	0.5130241	0.9272189	1.914870065	high
TCGA-67-3772	1.569863014	0	0.7077435	0.03011967	1.207133	0.3522632	0.5994578	0.7995816	0.2677265	1.703251	0.924687164	low
TCGA-97-A4M2	1.709589041	0	0.924909561	0.570623586	1.250412392	0.472735962	1.934750909	1.40835922	2.520255906	0.515882498	0.11484828	low
TCGA-78-7147	1.605479452	1	1.188606272	0.327259432	10.66012839	1.152619308	0.776051932	0.455002239	0.090775147	0.492189922	5.753544315	high
TCGA-97-8177	1.367123288	0	0.923071281	0.361505096	2.300441643	0.337641475	1.406020121	0.63114681	0.438256018	0.554854338	1.016439252	low
TCGA-78-7539	2.167123288	0	0.4049957	0.6185641	2.261611	0.3709943	1.244059	0.6204934	0.4630121	0.7159539	0.720122429	low
TCGA-L9-A8F4	1.304109589	0	1.853155271	0.286476637	8.695229336	0.357383946	4.111242297	0.4368026	0.796747258	1.308007787	0.388379922	low
TCGA-73-A9RS	0.931506849	1	3.580060529	0.016984149	8.032126608	0.855668531	2.217461367	0	0.100645358	0.853728239	5.087850793	high
TCGA-91-6848	0.61369863	0	1.066624773	1.450464831	35.27984196	0.205700286	0.455060968	0.35018025	0.931502046	1.099925143	3.798707653	high
TCGA-86-A456	2.454794521	0	1.079585699	0.406147441	1.419066635	0.112427904	1.49231345	0.850644986	0.50603777	0.670700854	0.655294323	low
TCGA-44-3918	2.838356164	0	0.881079367	3.1442529	9.271022333	2.725211233	0.494801533	0.6872843	1.575271333	3.2577674	0.089754441	low
TCGA-86-8672	0.052054795	1	6.67422	0.1157328	6.39058	0.6015766	0.2047445	1.050372	0.2895659	1.211967	7.3653986	high
TCGA-69-7760	0.553424658	0	1.024587899	1.176755429	6.387276175	2.434103799	0.413084549	0.227055997	0.109815199	0.873292296	4.197350234	high
TCGA-78-7160	1.909589041	1	3.804213	0.09472376	7.761381	1.477117	0.6367932	0.7737277	0.6860552	1.653264	3.933393319	high
TCGA-44-8120	0.712328767	0	1.853239	0.3676308	3.683466	2.490271	3.701433	0.4857635	0.2050373	1.656012	1.118905001	high
TCGA-78-8655	6.465753425	0	1.373017823	0.059481643	3.718881281	0.513721739	0.719772053	0.77737787	0.747254925	0.467174201	1.85180197	high
TCGA-97-8552	1.715068493	0	0.5450895	0.207291	0.8915669	0.4730462	1.352397	0.7433583	0.6351588	0.8894886	0.72659488	low
TCGA-49-4488	2.380821918	1	0.6071973	0.9572627	5.886146	0	0.3340617	0.5355592	0.03108266	0.4325671	1.454083273	high
TCGA-44-7669	1.57260274	1	1.202777	0.03539709	13.71352	0.3609101	1.221119	0.2891324	0.4404908	0.7877006	3.648820422	high
TCGA-44-A47G	0.961643836	0	0.7456719	0.1798249	4.363157	0.3148142	0.7428784	1.032169	0.7257693	0.5954819	1.127814552	high
TCGA-44-3398	3.18630137	0	0.9602327	0.1320252	3.023594	0.4524819	0.3603615	1.746005	0.7898112	2.222009	0.391094395	low
TCGA-50-5066	3.950684932	0	2.381848	0.9359185	10.546519	1.4170763	0.6064945	1.0044032	0.32593145	0.59366115	3.413963019	high
TCGA-49-4487	2.342465753	1	0.729034994	0.334291854	12.26634724	1.015852425	1.845169676	0.24271829	0.457821925	0.886855292	2.398774254	high
TCGA-69-8253	1.167123288	0	0.5019061	0.02723372	1.236999	0.4900166	0.7371475	0.1853766	0.1506239	0.6131689	2.399861465	high
TCGA-97-8172	1.493150685	0	0.804244	0.7200394	0.9327727	0.1395898	1.096268	1.029751	2.683655	1.41667	0.077360198	low
TCGA-49-AAR2	6.093150685	0	1.072062	0.05896447	3.708361	0.4896684	22.84978	0.5927837	0.3117848	1.268215	0.000135154	low
TCGA-55-7283	1.668493151	0	0.6236719	1.208904	4.435593	0.3676364	0.1897711	0.4867779	0.2623354	0.2407143	1.343102287	high
TCGA-97-A4M6	1.556164384	0	0.7418367	0.3981967	1.318342	0.3738134	1.019929	0.4242485	2.287835	0.6934832	0.314113489	low
TCGA-97-A4M7	1.723287671	0	0.751179279	0.179929022	2.590135979	0.554993854	1.122547681	1.679663938	1.349108241	1.107470728	0.343903996	low
TCGA-05-4395	0.002739726	1	6.178234	0.07384701	11.50968	4.576736	0.4049958	0.1005335	0.1604554	0.9731129	146.0477678	high
TCGA-78-7148	1.715068493	1	2.115247	0.02910949	4.599921	1.077464	0.4767245	0.1358707	0.1379986	0.9798367	5.660897975	high
TCGA-49-6767	1.854794521	0	1.208141	0.9404436	18.62378	0.3185206	0.4227888	0.8133652	0.1311275	0.8863595	3.005842109	high
TCGA-91-8499	0.098630137	0	1.056414	3.515726	18.94413	0.5923872	1.160737	0.4802232	0.2647753	3.0291	0.102074889	low
TCGA-MN-A4N5	0.230136986	0	0.736851	1.466877	4.412689	0.9529253	1.242676	0.1138415	0.8754419	0.6677244	0.614483623	low
TCGA-91-6847	2.306849315	0	2.10812	2.480816	19.24039	0.6484284	0.3073901	0	0.08389632	1.435438	1.571965684	high
TCGA-55-7227	2.608219178	1	0.5823614	0.333976	2.553456	0.1848995	1.047154	0.503631	0.5115183	0.903953	0.885833626	low
TCGA-55-A491	1.715068493	0	0.566833778	0.46476845	4.017574197	0.393533269	0.754515622	0.818819884	0.280814658	0.429450988	1.426856949	high
TCGA-67-4679	1.22739726	0	0.3377512	0.6516116	0.6912851	0.1724184	1.190071	1.800267	0.4315623	0.4214673	0.3728951	low
TCGA-93-7347	1.871232877	0	0.936828013	0.22592374	2.183743179	0.215208393	0.402036031	2.171061744	1.063155236	0.897650529	0.402802089	low
TCGA-NJ-A4YQ	3.923287671	0	5.538865	0.9290501	6.101051	1.893183	0.8911062	0.4571516	1.552126	1.072548	2.614588614	high
TCGA-05-4415	0.249315068	1	1.344414199	0.00403589	19.66878964	2.004251112	0.154222939	0.065932346	0.181761903	1.394722708	21.11496626	high
TCGA-95-A4VK	1.783561644	0	1.988185	0.6320248	4.052834	0.8470199	4.386131	0.07120743	0.9505258	1.917123	0.19517665	low
TCGA-05-4403	1.583561644	0	0.3677308	0.01389782	1.30496	0.7859138	0.2149591	0.4540835	0.2729521	0.318108	3.245443063	high
TCGA-38-4628	4.087671233	1	0.5189054	0.5384239	3.919835	0.5510529	0.3145982	1.775333	0.2166105	0.5664305	1.026722601	low
TCGA-73-7498	3.257534247	0	0.6899657	0.2668844	1.109231	0.4802053	1.38497	0.3229599	0.5798886	1.374132	0.711925903	low
TCGA-05-4398	3.920547945	0	1.868431	0.8898156	10.6227	0.1635111	0.7475707	0.4948589	0.5160716	2.450503	0.647636145	low
TCGA-99-8032	0.120547945	0	0.9914978	0.1125844	4.847332	0.6019317	1.393085	0.2101984	0.3354847	1.17226	1.669428945	high
TCGA-55-7281	2.389041096	0	0.46851527	0.082566904	2.368623686	0.437868978	0.885647296	2.271755603	0.442925634	0.341309435	0.736539353	low
TCGA-55-8090	1.638356164	1	1.494197895	0.098497872	2.921213666	0.407622765	0.831191599	0.362050034	0.215962595	0.881916748	2.222818505	high
TCGA-MP-A4TA	2.602739726	1	6.009036182	0.027171154	6.160415357	1.173337852	3.31263259	0.190235049	0.386428634	0.743867818	4.52636562	high
TCGA-MP-A4TD	0.84109589	1	1.457069	0.5769641	2.434053	0.3434421	1.54719	0.4960831	0.9151602	0.91312	0.586630413	low
TCGA-MP-A4TK	1.594520548	1	0.810000775	0.740004269	6.583003778	0.58493211	1.089698955	0.978307506	0.537370659	0.497216727	1.032721007	low
TCGA-35-5375	0.723287671	0	2.305926	1.225016	6.072406	0.6380499	0.8212523	0.2633222	0.3056526	3.266208	0.408319502	low
TCGA-86-8668	1.15890411	0	0.476927164	0.132709485	2.765731823	0.191027416	1.732663581	0.108400478	0.550490682	0.687926111	1.041290586	low
TCGA-55-7284	0.665753425	1	0.379898775	0.098159676	1.753454208	0.423885057	0.32151112	0.320717265	0.784435136	0.925145958	1.352925979	high
TCGA-NJ-A4YI	0.010958904	1	0.7032878	1.376782	1.535402	0.04308253	0.6862279	1.075695	0.6384985	1.053128	0.245222276	low
TCGA-35-4123	0.498630137	0	2.945916	0.7104318	13.26765	0	1.049522	1.55544	1.024266	0.5752367	1.061657785	low
TCGA-44-6779	1.369863014	1	4.356165168	0.014556927	15.16868029	0.209538305	0.741682616	0.35671402	0.310543297	0.868918767	9.637333577	high
TCGA-50-8459	3.065753425	0	0.6587447	0.0723388	3.274375	0.1531285	0.7046187	1.598856	0.6354376	0.5079978	0.870911983	low
TCGA-L9-A50W	1.210958904	1	0.5514474	0.4260061	1.029826	0.4623413	1.227379	0.2761688	0.3926914	0.3717656	1.272850198	high
TCGA-69-8254	1.120547945	0	0.695201068	0.196435129	1.453422248	0.838948427	0.646151033	0.740553241	0.757267708	1.085059694	1.071315837	low
TCGA-55-7815	2.117808219	0	0.2653748	0.9683069	6.289522	0	0.2126539	1.090948	0.3363674	0.6293933	0.795483577	low
TCGA-86-8075	1.901369863	1	0.8535164	0.3939208	7.893755	0.8811883	0.8814728	0.6087436	0.3028296	1.003424	2.091282677	high
TCGA-55-7724	1.931506849	0	0.533606	0.1029468	6.601421	0.5556965	0.2731869	1.121194	0.5897112	1.21283	1.394049713	high
TCGA-50-5942	5.060273973	0	0.2989374	0.4325472	1.238255	0.518855	0.3935445	0.2523682	0.2929378	0.6147431	1.690588849	high
TCGA-86-7955	2.936986301	0	3.006236	0.5644871	16.32437	0.2588993	5.551276	0	0.08526625	0.7650017	0.961164721	low
TCGA-MP-A4SW	4.871232877	1	0.840274263	0.658903629	4.27549379	0.084683269	1.423789856	0.512580208	0.920360075	1.022696088	0.465027291	low
TCGA-55-A494	1.317808219	0	1.10556	0.7877253	5.569336	0	0.4630961	0.06599323	0.009575251	0.8502974	1.784956073	high
TCGA-97-7554	2.123287671	0	0.436297263	1.152122366	4.996979834	1.391475539	0.477449869	0.515661813	0.430213016	0.2974972	1.813736013	high
TCGA-95-8039	2.273972603	0	0.7548272	0.2900331	4.063133	0.2632791	0.6822866	1.365947	0.6317346	1.370872	0.596071776	low
TCGA-55-8204	1.410958904	0	0.8736857	0.04590593	9.567025	0.6862035	0.6522016	0.1730637	0.2259952	1.076101	3.967445044	high
TCGA-44-A479	1.331506849	0	0.7675097	0.6630939	10.97586	0.4656021	5.562158	0.5284214	2.619593	1.100878	0.046619722	low
TCGA-50-6590	3.528767123	1	0.9365416	1.365472	16.33466	0.3722569	0.2964695	0.7604677	0.6620377	0.8774627	1.325906171	high
TCGA-05-5429	0.753424658	1	0.313179277	0.579030711	4.439470733	1.313637414	0.200420526	0.205637822	0.104429156	0.197728675	4.524420572	high
TCGA-55-6986	8.934246575	0	0.3964485	0.6102562	1.76096	0.4831351	0.582991	0.7975564	0.3326978	0.8435692	0.913129702	low
TCGA-05-4424	2.501369863	0	0.6792051	2.59669	11.3465	1.005827	3.732497	1.10471	0.3953751	0.6231696	0.118821878	low
TCGA-49-AAR0	13.05479452	0	1.673171	0.4933187	2.259562	0.5072164	3.22106	1.760813	0.786105	1.693089	0.130814045	low
TCGA-91-6828	0.884931507	0	0.5183702	0.2154414	6.907548	0.5742872	0.4065499	1.303541	0.5106686	1.05286	1.293321206	high
TCGA-49-4507	0.734246575	1	8.860922	0.3043791	5.307579	3.016987	0.8502339	0.3925651	0.3037814	0.7213804	46.90349414	high
TCGA-95-7947	1.306849315	0	0.9957117	0.634689	12.61675	0.5024784	1.515831	0.2592151	0.1880533	1.256196	1.745530689	high
TCGA-50-5045	5.956164384	1	1.475404	0.1043078	3.232871	1.000966	0.7750365	1.704026	0.7746999	0.8957059	1.079245086	low
TCGA-62-8402	4.104109589	1	0.3095109	0.7860163	9.816861	0.592024	0.8440331	0.2239668	0.5416055	1.32083	1.167757194	high
TCGA-78-7159	5.408219178	0	1.009295549	0.117192534	6.864595519	0.227084963	1.004738544	0.294541041	0.181629119	1.203653292	1.94882405	high
TCGA-50-5930	0.77260274	1	2.115266384	0.17365576	8.525699843	0.31245893	0.483866628	1.06384826	0.154358453	0.51146551	3.507142416	high
TCGA-55-8299	1.284931507	1	3.783941531	0.145062268	8.228746682	0.37478451	0.592227114	0.243057528	0.846391023	1.016634852	3.684609345	high
TCGA-86-A4JF	2.019178082	1	0.3873592	0.03071173	6.031218	0.1381491	1.320281	0.1881459	0.5368787	0.7356986	1.529705777	high
TCGA-55-A4DG	1.665753425	0	1.846567	2.45578	2.598353	0.141398	2.533745	0.4814265	0.7916594	1.157275	0.078200887	low
TCGA-49-4505	1.17260274	1	0.9470998	0.256672	1.359656	0.2248912	1.122965	1.057396	0.423234	0.399679	0.978867319	low
TCGA-44-2659	3.745205479	0	0.632206627	2.653930859	2.019707175	0.059135847	0.453521203	0.492172949	0.746575315	0.576496287	0.157217178	low
TCGA-80-5608	7.75890411	0	0.9224125	0.008555667	4.434749	0.1231537	5.031191	0.2329495	0.1487186	0.4031819	0.490067044	low
TCGA-55-6985	3.378082192	0	1.002004847	0.195414565	7.0738855	0.499058735	1.284705655	0.823842992	0.567791375	0.554509706	1.582987231	high
TCGA-55-7576	1.835616438	0	0.758852	1.026893	12.64959	2.767536	0.7644262	0.9440956	0.3529947	0.4957898	5.152015625	high
TCGA-80-5611	7.109589041	0	1.897786521	2.102406612	22.61263354	0.463207554	2.015306378	0.788555716	0.203404515	2.072486177	0.498626433	low
TCGA-67-6217	1.156164384	0	0.316384232	0.492623866	1.356106897	0.107439814	1.140883176	0.325161766	0.636918659	1.313153285	0.500517391	low
TCGA-MP-A4TF	0.920547945	1	0.558903045	0.117392552	6.586782745	3.989796141	1.204548966	0	0.386471976	1.372772995	10.55014277	high
TCGA-55-8614	1.468493151	0	0.9606376	0.06067433	3.802292	0.07939735	1.615952	0.6307679	0.3007115	1.057056	0.976262998	low
TCGA-05-4384	1.167123288	0	1.681967	0.0909802	1.36736	0.9003541	0.68808	0.3715747	0.4447857	1.053986	2.236850432	high
TCGA-67-3770	1.671232877	0	0.7974961	0.4080994	1.35358	0.4557684	0.7618076	0.4597875	0.2334941	1.436836	0.967619064	low
TCGA-97-A4M0	1.78630137	0	1.200416	0.09431356	1.574953	0.1131323	0.450499	0.5777828	0.9221638	1.555569	0.738335726	low
TCGA-93-8067	0.509589041	0	0.6233086	0.2526253	6.510079	0.5947368	0.6014665	0.3085619	0.1287155	0.4895453	3.391493802	high
TCGA-50-5051	1.309589041	1	3.9307	0.0538818	5.56663	0.560153	2.630917	0.391218	0.3263904	0.9216193	2.186088522	high
TCGA-44-6774	1.802739726	0	0.639051665	0.045475831	4.495684892	0.981896326	0.28962701	1.114374402	0.305413528	0.666719728	2.616170594	high
TCGA-99-7458	2.046575342	0	0.8307928	0.6040038	5.809726	0.1696444	0.6380036	0.7219985	0.6215639	0.9163827	0.919514092	low
TCGA-97-7941	1.326027397	0	0.6671111	0.4296655	1.179458	0.508338	0.693486	0.5288463	0.4464445	1.405326	0.820381597	low
TCGA-55-6982	2.726027397	1	0.535231821	0.387226597	7.787827625	0	0.582913701	0.690101496	0.300389642	0.464491391	1.784074406	high
TCGA-44-2665	3.564383562	0	3.213493	0.9859984	2.107559	0.07469927	0.9033865	1.073851	0.1722109	1.869458	0.510228199	low
TCGA-44-A4SS	1.136986301	0	1.091322	0.08234507	5.357998	1.464204	0.3393437	0.8704435	0.3329635	1.034793	3.436982837	high
TCGA-55-6983	7.734246575	0	2.393217	0.09918184	1.680856	1.386873	2.833493	0.8795833	0.5776603	0.9703905	1.022472798	low
TCGA-78-7536	0.668493151	1	1.079629	0.7139206	19.26105	1.754518	0.7446021	0.4876503	0.05896278	3.297891	2.298674283	high
TCGA-50-5055	5.01369863	1	0.9342123	0.1763162	2.708779	0.1057486	0.3275197	1.080147	0.9577533	1.246323	0.659076071	low
TCGA-L4-A4E6	1.191780822	0	0.7165895	0.3703102	1.606347	0	0.5549261	4.483803	1.115271	1.040198	0.074827657	low
TCGA-83-5908	2.257534247	0	0.727881334	2.349199246	12.88236878	0.39377382	0.936461641	0.446902034	2.38298004	1.063540897	0.112833143	low
TCGA-86-7713	3.169863014	0	0.3015172	0.2132925	9.985981	1.029221	1.94501	0.1979803	0.338965	1.248799	1.800746848	high
TCGA-95-7043	1.378082192	1	2.048531	0.006893304	17.90223	0.9922501	0.6585323	0	0.0326789	1.0395	14.35108739	high
TCGA-MP-A4T9	3.465753425	1	1.440685732	0.325476409	7.267597061	0.334645674	0.839030151	0.506395041	0.817410467	0.64516676	1.671469214	high
TCGA-69-7761	0.509589041	0	0.3079728	0.09955361	8.891773	0.2729553	0.4528845	0.4646738	0.8989544	0.8042432	1.766553917	high
TCGA-73-4676	0.769863014	1	3.416049214	0.529262261	14.53463276	0.198741278	0.55691012	0.526296347	0.207270095	0.563888943	6.067407008	high
TCGA-73-7499	4.194520548	1	1.124521891	0.963258546	7.981919436	0.890017398	0.787577277	0.531631111	0.748226098	1.083709572	1.079484401	low
TCGA-38-4629	2.367123288	1	1.639467	0.5058784	12.51903	0.07069726	0.6412408	1.083183	0.3841782	0.385749	2.37336853	high
TCGA-55-5899	2.547945205	0	0.6301423	0.1098535	25.00731	0.6720421	0.3498181	0.5383867	1.041559	3.95162	1.211879263	high
TCGA-78-7540	3.279452055	1	0.1275575	0.0685543	1.310351	1.575082	0.5037801	0.08614907	0.1687466	0.4307453	4.792609291	high
TCGA-38-A44F	0.364383562	0	0.733701	0.2553917	1.123904	0.5766606	0.7654312	0.8180799	1.198858	0.4405046	0.84220703	low
TCGA-05-5420	1.252054795	0	1.271262	0.1782414	4.114678	1.385467	0.7719264	1.048263	1.58857	2.486265	0.432346798	low
TCGA-91-7771	1.347945205	0	0.6849616	0.591776	2.390995	0.3116438	15.35141	0.864578	0.8325016	1.48127	0.000872831	low
TCGA-49-4501	3.893150685	1	0.8639499	0.2178857	0.9879074	0.5702426	0.6587941	0.6112257	0.4590776	1.21692	1.112124465	high
TCGA-55-8302	1.309589041	0	0.7932231	0.05836034	6.081293	0.525039	0.7743459	0.3178014	0.3343063	1.726517	1.596785271	high
TCGA-86-7711	2.865753425	1	1.863795138	0.01543979	14.35602266	0.648219253	0.376943622	0.546503216	0.085394153	1.584535953	5.437363965	high
TCGA-49-AARN	3.109589041	1	0.717124233	0.696499595	2.278712517	0.664969744	0.905280592	0.69663497	0.387465097	0.692169361	1.002696564	low
TCGA-78-8640	19.34794521	0	2.339980044	1.724658169	10.0076518	0.418833928	0.943413056	0.086426049	0.12539938	2.01106767	0.742106138	low
TCGA-44-7667	3.005479452	0	0.586741	1.59106	36.24345	1.041016	1.021326	0.3595781	1.714248	1.560806	1.81100493	high
TCGA-86-A4P7	1.136986301	0	0.517406875	0.317080124	3.812369908	0.380348326	2.271851622	1.007218716	0.803780021	1.009985801	0.381889536	low
TCGA-MP-A4TC	0.202739726	1	1.31238212	0.246459482	6.995265491	0.378026973	0.56610475	0.198014129	0.134076817	0.317330335	4.326663341	high
TCGA-95-7567	1.556164384	0	0.6284884	1.687367	7.37356	1.853806	0.4854347	0.4293719	0.4049466	0.9082867	1.399720647	high
TCGA-78-7163	19.85753425	0	1.08721573	0.348206187	0.697768316	0.268511844	1.762247438	0.203159755	0.029477348	1.836251628	0.647828687	low
TCGA-55-6970	1.271232877	1	1.463807	0.0205922	5.89494	1.143305	0.4871205	0.480578	0.5090231	1.0813	3.430391616	high
TCGA-86-8056	0.380821918	0	0.6067435	0.3564916	2.729538	0.1914733	0.6099657	0.5649982	0.8828409	0.9611655	0.782419335	low
TCGA-NJ-A7XG	1.690410959	0	0.9874915	0.1337159	0.6737092	0.4674419	0.5596304	0.06241288	0.05433457	1.440297	1.827090161	high
TCGA-78-7633	4.18630137	1	0.620582	0.01151219	2.657572	0.8948399	2.844775	0.07522757	0.1309812	1.316482	1.022984358	low
TCGA-69-8453	2.22739726	0	0.445125381	0.119272919	3.441748274	0.257529416	0.481096964	1.039201595	1.008357029	1.211569168	0.66409334	low
TCGA-55-6642	6.709589041	0	0.773320778	0.064781651	5.098211373	0.466246681	1.350268854	0.288628898	0.265230148	1.054605588	1.712190662	high
TCGA-86-8281	0.002739726	0	0.8696661	0.05606566	0.9986635	1.18813	0.5356075	0.2035371	0.6423233	0.489272	2.993982719	high
TCGA-86-7953	2.731506849	0	0.36190831	0.037820098	20.24108457	0.460644321	0.185283916	0.998062695	1.027485087	0.47526795	4.32862136	high
TCGA-J2-8192	2.024657534	0	0.645406596	0.31615407	2.729092241	0.630117681	1.65728662	1.11242998	0.48422217	1.734351686	0.428702769	low
TCGA-55-8091	1.643835616	0	0.4653247	0.09210252	3.309418	0.7314544	1.334983	0.7263748	0.4065156	1.616384	0.853446185	low
TCGA-55-6543	1.191780822	0	0.6682492	0.03946623	0.8699475	0.177529	0.7540589	0.4029627	0.2104835	0.2944727	2.06797513	high
TCGA-49-AAQV	1.854794521	1	1.431206	0.9528419	4.11436	0.6794102	0.5072716	0.09638458	0.3146595	0.7877586	1.759157102	high
TCGA-78-8662	9.208219178	1	2.15079	1.757971	7.80726	0.7694072	1.550823	0	0.07038822	0.9142648	1.078554973	low
TCGA-62-A46V	6.024657534	0	0.9274631	1.236738	3.937144	1.10474	0.8658618	0.2149359	0.3014647	1.639575	0.788543771	low
TCGA-L4-A4E5	1.583561644	0	1.189767	0.9755346	9.265089	0.05900101	0.5482056	0.1339229	0.3691979	0.6953691	1.659234659	high
TCGA-55-7913	1.536986301	1	1.390135	0.01282815	13.53178	0.6278224	1.307202	0.08382689	0.0790583	0.4997372	7.033702559	high
TCGA-49-AARO	10.29863014	0	1.16311496	0.805784741	4.169623844	2.165597312	2.468504739	0.91646074	0.930813419	0.592815514	0.857590092	low
TCGA-MP-A4T4	7.169863014	1	0.786031007	0.649272807	7.10655556	0.16113614	0.827019273	0.512054845	1.549608628	1.463013843	0.391308942	low
TCGA-71-6725	0.701369863	0	0.53935943	0.762093489	3.568608764	0.169637363	3.902919025	0.470616528	0.130360049	0.68288762	0.289455557	low
TCGA-86-6851	0.490410959	0	0.891412	0.9525297	6.791539	0.1359457	0.5671216	0.6612327	1.573435	1.288556	0.337041804	low
TCGA-55-8514	1.424657534	0	0.878163565	0.922608177	0.619959926	0.278331659	1.548146039	0.541516017	0.379759621	0.607469891	0.543324676	low
TCGA-44-7659	1.893150685	0	0.255868249	1.361911353	0.741898357	0.333076045	0.800006732	0.324012752	0.548478518	0.623101446	0.463118788	low
TCGA-50-6594	1.01369863	1	0.9003279	1.165942	13.57476	0.2344001	1.49343	0.5320509	0.0617581	0.9003938	1.187340785	high
TCGA-05-4250	0.331506849	1	0.6030963	0.03242955	24.15093	0.02121837	0.6196131	0.6261102	0.1118094	0.3612174	9.538999587	high
TCGA-62-A46R	4.726027397	1	0.647849968	1.530177309	8.103170155	0.099216184	0.877964993	0.375341648	0.871359698	0.635193558	0.494075245	low
TCGA-78-7535	2.6	1	2.805186	0.2436448	2.661167	0	3.410391	0.6560943	0.0253855	0.2775784	0.955422405	low
TCGA-91-6849	0.095890411	0	0.27967808	0.024280797	1.297497188	0.873769085	2.216504168	0.528884568	0.134291855	0.533969996	1.326743127	high
TCGA-35-4122	0.616438356	0	0.6665974	0.0141843	5.514224	0.1276091	0.3839329	1.911706	0.6051881	0.6461477	0.978662871	low
TCGA-55-7995	2.435616438	0	0.7468311	0.0833319	10.55797	0.7545325	1.078571	0.1756584	1.22975	1.562346	1.35295187	high
TCGA-49-AAR4	2.408219178	1	2.281607	0.381831	7.816291	0.3382296	0.8978991	0.6717615	1.086081	0.5721046	1.56524917	high
TCGA-55-A48Z	1.783561644	0	0.678923037	0.925859229	4.80816316	0.563120842	0.996612381	0.710108293	0.360614644	1.392904728	0.621303732	low
TCGA-69-7980	1.126027397	0	0.720709193	2.263221879	4.789412047	1.237385899	0.628258037	0.828787745	0.354076754	1.23963979	0.355721587	low
TCGA-50-5939	1.260273973	1	2.025524	0.1886801	6.856121	0.5884531	0.3605004	0.3082374	0.3279725	1.047217	3.600750222	high
TCGA-NJ-A55A	0.04109589	0	0.745678365	0.094194801	1.235496464	1.910555604	1.363429472	0.139892192	1.968865008	2.340503985	0.457914737	low
TCGA-91-8497	1.189041096	1	0.541105281	0.102386004	0.965509208	0.390119735	1.0740095	0.688729902	1.241997957	1.835351661	0.351252074	low
TCGA-95-7562	0.238356164	1	0.9037972	0.2295825	10.34259	0.4810645	3.035386	0.3798052	0.03444226	1.122982	1.181271871	high
TCGA-L9-A7SV	1.547945205	0	1.174998	8.992427	5.856116	3.194245	1.804669	0.3904077	0.1618457	0.8902155	0.004828828	low
TCGA-91-8496	1.383561644	0	0.7159213	0.5008755	0.9124559	1.02412	0.9062449	1.02282	0.7555186	0.697377	0.849860885	low
