# Supplementary material for: Identification of a novel intermittent hypoxia-related prognostic lncRNA signature and the ceRNA of lncRNA GSEC/miR-873-3p/EGLN3 regulatory axis in lung adenocarcinoma
Source: PeerJ. 2023 Oct 10;11:e16242. doi: 10.7717/peerj.16242 (PMC10573295; doi:10.7717/peerj.16242)
Supplement: Supplemental Information 1 [file peerj-11-16242-s001.zip › code files/TCGAdiff.R]

#if (!requireNamespace("BiocManager", quietly = TRUE))
#    install.packages("BiocManager")
#BiocManager::install("limma")

#install.packages("pheatmap")


#ÒýÓÃ°ü
library(limma)
library(pheatmap)
expFile="tcga.pyroptosisExp.txt"       #»ùÒò±í´ïÎÄ¼þ
setwd("C:\\Users\\Peijun\\Desktop\\¼äÐªÈ±Ñõ·ÎÏÙ°©\\²îÒì±í´ï»ùÒò")       #ÉèÖÃ¹¤×÷Ä¿Â¼

#¶ÁÈ¡ÊäÈëÎÄ¼þ
rt=read.table(expFile, header=T, sep="\t", check.names=F)
rt=as.matrix(rt)
rownames(rt)=rt[,1]
exp=rt[,2:ncol(rt)]
dimnames=list(rownames(exp), colnames(exp))
data=matrix(as.numeric(as.matrix(exp)), nrow=nrow(exp), dimnames=dimnames)
data=avereps(data)

#Õý³£ºÍÖ×ÁöÊýÄ¿
group=sapply(strsplit(colnames(data),"\\-"), "[", 4)
group=sapply(strsplit(group,""), "[", 1)
group=gsub("2", "1", group)
conNum=length(group[group==1])       #Õý³£×éÑùÆ·ÊýÄ¿
treatNum=length(group[group==0])     #Ö×Áö×éÑùÆ·ÊýÄ¿
sampleType=c(rep(1,conNum), rep(2,treatNum))

#²îÒì·ÖÎö
sigVec=c()
outTab=data.frame()
for(i in rownames(data)){
	if(sd(data[i,])<0.001){next}
	wilcoxTest=wilcox.test(data[i,] ~ sampleType)
	pvalue=wilcoxTest$p.value
	if(pvalue<0.05){
		Sig=ifelse(pvalue<0.001,"***",ifelse(pvalue<0.01,"**",ifelse(pvalue<0.05,"*","")))
		sigVec=c(sigVec, paste0(i, Sig))
		conGeneMeans=mean(data[i,1:conNum])
		treatGeneMeans=mean(data[i,(conNum+1):ncol(data)])
		logFC=log2(treatGeneMeans)-log2(conGeneMeans)
		outTab=rbind(outTab,cbind(gene=i,conMean=conGeneMeans,treatMean=treatGeneMeans,logFC=logFC,pValue=pvalue))
	}
}
#Êä³ö²îÒì·ÖÎö½á¹û
write.table(outTab, file="diff.xls", sep="\t", row.names=F, quote=F)
write.table(outTab, file="diff.txt", sep="\t", row.names=F, quote=F)

#Êä³ö²îÒì»ùÒòµÄ±í´ïÎÄ¼þ
exp=data[as.vector(outTab[,1]),]
expOut=rbind(ID=colnames(exp), exp)
write.table(expOut, file="diffGeneExp.txt", sep="\t", col.names=F, quote=F)

#»æÖÆ²îÒì»ùÒòÈÈÍ¼
exp=log2(exp+0.1)
row.names(exp)=sigVec
Type=c(rep("Normal",conNum),rep("Tumor",treatNum))
names(Type)=colnames(data)
Type=as.data.frame(Type)
pdf(file="heatmap.pdf", width=9, height=6)
pheatmap(exp, 
         annotation=Type, 
         color = colorRampPalette(c(rep("blue",5), "white", rep("red",5)))(50),
         cluster_cols =F,
         cluster_rows =T,
         scale="row",
         show_colnames = F,
         show_rownames = T,
         fontsize = 8,
         fontsize_row=8,
         fontsize_col=8)
dev.off()
