# Supplementary material for: Identification of a novel intermittent hypoxia-related prognostic lncRNA signature and the ceRNA of lncRNA GSEC/miR-873-3p/EGLN3 regulatory axis in lung adenocarcinoma
Source: PeerJ. 2023 Oct 10;11:e16242. doi: 10.7717/peerj.16242 (PMC10573295; doi:10.7717/peerj.16242)
Supplement: Supplemental Information 1 [file peerj-11-16242-s001.zip › code files/TRAIN.survial.R]

#ÒýÓÃ°ü
library(survival)
library(survminer)
setwd("C:\\Users\\Peijun\\Desktop\\¼äÐªÈ±Ñõ·ÎÏÙ°©\\17\\Train")       #ÉèÖÃ¹¤×÷Ä¿Â¼

#»æÖÆÉú´æÇúÏßº¯Êý
bioSurvival=function(inputFile=null, outFile=null){
	#¶ÁÈ¡ÊäÈëÎÄ¼þ
	rt=read.table(inputFile, header=T, sep="\t", check.names=F)
	#±È½Ï¸ßµÍ·çÏÕ×éÉú´æ²îÒì£¬µÃµ½Éú´æ²îÒìµÄpÖµ
	diff=survdiff(Surv(futime, fustat) ~risk,data = rt)
	pValue=1-pchisq(diff$chisq,df=1)
	if(pValue<0.001){
		pValue="p<0.001"
	}else{
		pValue=paste0("p=",sprintf("%.03f",pValue))
	}
	fit <- survfit(Surv(futime, fustat) ~ risk, data = rt)
		
	#»æÖÆÉú´æÇúÏß
	surPlot=ggsurvplot(fit, 
		           data=rt,
		           conf.int=T,
		           pval=pValue,
		           pval.size=6,
		           legend.title="risk",
		           legend.labs=c("High risk", "Low risk"),
		           xlab="Time(years)",
		           break.time.by = 1,
		           palette=c("red", "blue"),
		           risk.table=TRUE,
		       	   risk.table.title="",
		           risk.table.col = "strata",
		           risk.table.height=.25)
	pdf(file=outFile,onefile = FALSE,width = 7.5,height =7.5)
	print(surPlot)
	dev.off()
}

#µ÷ÓÃº¯Êý£¬»æÖÆÉú´æÇúÏß
bioSurvival(inputFile="riskTrain.txt", outFile="surv.train.pdf")
#bioSurvival(inputFile="risk.test.txt", outFile="surv.test.pdf")
#bioSurvival(inputFile="risk.txt", outFile="surv.all.pdf")
