# Supplementary material for: Identification of a novel intermittent hypoxia-related prognostic lncRNA signature and the ceRNA of lncRNA GSEC/miR-873-3p/EGLN3 regulatory axis in lung adenocarcinoma
Source: PeerJ. 2023 Oct 10;11:e16242. doi: 10.7717/peerj.16242 (PMC10573295; doi:10.7717/peerj.16242)
Supplement: Supplemental Information 1 [file peerj-11-16242-s001.zip › code files/TRAINlncRNA21.multiROC.R]

#install.packages("survivalROC")

library(survivalROC)
setwd("C:\\Users\\Peijun\\Desktop\\¼äÐªÈ±Ñõ·ÎÏÙ°©\\21\\Train")                     #ÉèÖÃ¹¤×÷Ä¿Â¼
rt=read.table("indepInput.txt",header=T,sep="\t",check.names=F,row.names=1)    #¶ÁÈ¡cox»Ø¹é·çÏÕÎÄ¼þ
rocCol=rainbow(ncol(rt)-2)
aucText=c()

#»æÖÆrisk scoreµÄROCÇúÏß
pdf(file="multiROC.pdf",width=6,height=6)
par(oma=c(0.5,1,0,1),font.lab=1.5,font.axis=1.5)
roc=survivalROC(Stime=rt$futime, status=rt$fustat, marker = rt$riskScore, predict.time =1, method="KM")
plot(roc$FP, roc$TP, type="l", xlim=c(0,1), ylim=c(0,1),col=rocCol[1], 
  xlab="False positive rate", ylab="True positive rate",
  lwd = 2, cex.main=1.3, cex.lab=1.2, cex.axis=1.2, font=1.2)
aucText=c(aucText,paste0("risk score"," (AUC=",sprintf("%.3f",roc$AUC),")"))
abline(0,1)

#»æÖÆÆäËûÁÙ´²ÐÔ×´µÄROCÇúÏß
j=1
for(i in colnames(rt[,3:(ncol(rt)-1)])){
	roc=survivalROC(Stime=rt$futime, status=rt$fustat, marker = rt[,i], predict.time =1, method="KM")
	j=j+1
	aucText=c(aucText,paste0(i," (AUC=",sprintf("%.3f",roc$AUC),")"))
	lines(roc$FP, roc$TP, type="l", xlim=c(0,1), ylim=c(0,1),col=rocCol[j],lwd = 2)
}
legend("bottomright", aucText,lwd=2,bty="n",col=rocCol)
dev.off()
