# Supplementary material for: Identification of a novel intermittent hypoxia-related prognostic lncRNA signature and the ceRNA of lncRNA GSEC/miR-873-3p/EGLN3 regulatory axis in lung adenocarcinoma
Source: PeerJ. 2023 Oct 10;11:e16242. doi: 10.7717/peerj.16242 (PMC10573295; doi:10.7717/peerj.16242)
Supplement: Supplemental Information 1 [file peerj-11-16242-s001.zip › code files/uniCox.txt]

id	B	SE	z	HR	HR.95L	HR.95H	pvalue
age	0.0149553296092232	0.0107954973437308	1.38533030327761	1.01506772013123	0.993815745329667	1.03677415184302	0.16595149178968
gender	0.124835028225254	0.209961425707088	0.59456172868348	1.13296153097433	0.750750576437616	1.70975803542971	0.552136468657526
stage	0.381875441023819	0.0937389164997793	4.07381966085258	1.46502959118161	1.21914591112874	1.76050436903866	4.62482986410566e-05
T	0.365931702159982	0.121709128880936	3.00660850607156	1.44185676358903	1.1358555925263	1.83029510123163	0.00264179751851554
M	0.0106946035706475	0.228984310917062	0.0467045254227965	1.01075199525472	0.64525712458779	1.58327518904039	0.962748723517977
N	0.396855243261292	0.11953959014886	3.31986451323027	1.48714064084023	1.1765212038477	1.87976831901194	0.000900611450437924
riskScore	-0.000689471757653699	0.00104125543476099	-0.662154294360983	0.999310765873382	0.997273428956797	1.00135226487991	0.507872342600751
