# Supplementary material for: Identification of a novel intermittent hypoxia-related prognostic lncRNA signature and the ceRNA of lncRNA GSEC/miR-873-3p/EGLN3 regulatory axis in lung adenocarcinoma
Source: PeerJ. 2023 Oct 10;11:e16242. doi: 10.7717/peerj.16242 (PMC10573295; doi:10.7717/peerj.16242)
Supplement: Supplemental Information 2 [file peerj-11-16242-s002.zip › Raw data/GeneCards-Intermittent hypoxia genes.csv]

Gene Symbol	Description	Category	Gifts	GC Id	Relevance score	GeneCards Link
HIF1A	Hypoxia Inducible Factor 1 Subunit Alpha	Protein Coding	54	GC14P061695	78.3992919921875	https://www.genecards.org/cgi-bin/carddisp.pl?gene=HIF1A
HMBS	Hydroxymethylbilane Synthase	Protein Coding	51	GC11P119084	68.4830780029297	https://www.genecards.org/cgi-bin/carddisp.pl?gene=HMBS
EGLN1	Egl-9 Family Hypoxia Inducible Factor 1	Protein Coding	56	GC01M231363	30.8530693054199	https://www.genecards.org/cgi-bin/carddisp.pl?gene=EGLN1
VEGFA	Vascular Endothelial Growth Factor A	Protein Coding	56	GC06P043770	30.266544342041	https://www.genecards.org/cgi-bin/carddisp.pl?gene=VEGFA
EGLN3	Egl-9 Family Hypoxia Inducible Factor 3	Protein Coding	52	GC14M033924	27.5647811889648	https://www.genecards.org/cgi-bin/carddisp.pl?gene=EGLN3
EGLN2	Egl-9 Family Hypoxia Inducible Factor 2	Protein Coding	52	GC19P072894	25.4799957275391	https://www.genecards.org/cgi-bin/carddisp.pl?gene=EGLN2
VHL	Von Hippel-Lindau Tumor Suppressor	Protein Coding	54	GC03P013681	23.9040374755859	https://www.genecards.org/cgi-bin/carddisp.pl?gene=VHL
EPAS1	Endothelial PAS Domain Protein 1	Protein Coding	57	GC02P046293	23.6657981872559	https://www.genecards.org/cgi-bin/carddisp.pl?gene=EPAS1
HYOU1	Hypoxia Up-Regulated 1	Protein Coding	52	GC11M119272	23.4564170837402	https://www.genecards.org/cgi-bin/carddisp.pl?gene=HYOU1
SETD2	SET Domain Containing 2, Histone Lysine Methyltransferase	Protein Coding	53	GC03M047033	20.2917518615723	https://www.genecards.org/cgi-bin/carddisp.pl?gene=SETD2
HILPDA	Hypoxia Inducible Lipid Droplet Associated	Protein Coding	40	GC07P132478	20.2219371795654	https://www.genecards.org/cgi-bin/carddisp.pl?gene=HILPDA
EPO	Erythropoietin	Protein Coding	49	GC07P100720	19.4716739654541	https://www.genecards.org/cgi-bin/carddisp.pl?gene=EPO
SLC2A1	Solute Carrier Family 2 Member 1	Protein Coding	60	GC01M042925	17.578706741333	https://www.genecards.org/cgi-bin/carddisp.pl?gene=SLC2A1
IL6	Interleukin 6	Protein Coding	58	GC07P022725	16.8855304718018	https://www.genecards.org/cgi-bin/carddisp.pl?gene=IL6
TP53	Tumor Protein P53	Protein Coding	60	GC17M007661	16.5228252410889	https://www.genecards.org/cgi-bin/carddisp.pl?gene=TP53
TNF	Tumor Necrosis Factor	Protein Coding	59	GC06P092154	15.815975189209	https://www.genecards.org/cgi-bin/carddisp.pl?gene=TNF
TFRC	Transferrin Receptor	Protein Coding	58	GC03M196056	15.4470462799072	https://www.genecards.org/cgi-bin/carddisp.pl?gene=TFRC
CA9	Carbonic Anhydrase 9	Protein Coding	53	GC09P035673	15.1559028625488	https://www.genecards.org/cgi-bin/carddisp.pl?gene=CA9
TCF4	Transcription Factor 4	Protein Coding	54	GC18M055222	14.3009996414185	https://www.genecards.org/cgi-bin/carddisp.pl?gene=TCF4
SLC4A1	Solute Carrier Family 4 Member 1 (Diego Blood Group)	Protein Coding	54	GC17M051897	13.8143472671509	https://www.genecards.org/cgi-bin/carddisp.pl?gene=SLC4A1
TNFRSF1A	TNF Receptor Superfamily Member 1A	Protein Coding	57	GC12M006328	13.0602312088013	https://www.genecards.org/cgi-bin/carddisp.pl?gene=TNFRSF1A
NOS2	Nitric Oxide Synthase 2	Protein Coding	56	GC17M027756	12.6993560791016	https://www.genecards.org/cgi-bin/carddisp.pl?gene=NOS2
CASP3	Caspase 3	Protein Coding	57	GC04M184627	12.6070775985718	https://www.genecards.org/cgi-bin/carddisp.pl?gene=CASP3
CXCL8	C-X-C Motif Chemokine Ligand 8	Protein Coding	50	GC04P073740	12.3732814788818	https://www.genecards.org/cgi-bin/carddisp.pl?gene=CXCL8
HMOX1	Heme Oxygenase 1	Protein Coding	59	GC22P035380	12.1149387359619	https://www.genecards.org/cgi-bin/carddisp.pl?gene=HMOX1
MTOR	Mechanistic Target Of Rapamycin Kinase	Protein Coding	62	GC01M011106	11.7949361801147	https://www.genecards.org/cgi-bin/carddisp.pl?gene=MTOR
SOD1	Superoxide Dismutase 1	Protein Coding	60	GC21P031659	11.6677570343018	https://www.genecards.org/cgi-bin/carddisp.pl?gene=SOD1
CRP	C-Reactive Protein	Protein Coding	53	GC01M159729	11.6486949920654	https://www.genecards.org/cgi-bin/carddisp.pl?gene=CRP
EP300	E1A Binding Protein P300	Protein Coding	59	GC22P045272	11.414213180542	https://www.genecards.org/cgi-bin/carddisp.pl?gene=EP300
BNIP3	BCL2 Interacting Protein 3	Protein Coding	47	GC10M131966	11.3069953918457	https://www.genecards.org/cgi-bin/carddisp.pl?gene=BNIP3
IL1B	Interleukin 1 Beta	Protein Coding	54	GC02M112829	11.0253400802612	https://www.genecards.org/cgi-bin/carddisp.pl?gene=IL1B
ALB	Albumin	Protein Coding	56	GC04P073397	10.8824367523193	https://www.genecards.org/cgi-bin/carddisp.pl?gene=ALB
CREB1	CAMP Responsive Element Binding Protein 1	Protein Coding	56	GC02P207529	10.8733329772949	https://www.genecards.org/cgi-bin/carddisp.pl?gene=CREB1
SERPINE1	Serpin Family E Member 1	Protein Coding	57	GC07P101127	10.7851181030273	https://www.genecards.org/cgi-bin/carddisp.pl?gene=SERPINE1
ACE	Angiotensin I Converting Enzyme	Protein Coding	59	GC17P063477	10.3886070251465	https://www.genecards.org/cgi-bin/carddisp.pl?gene=ACE
IL10	Interleukin 10	Protein Coding	55	GC01M206767	10.3602533340454	https://www.genecards.org/cgi-bin/carddisp.pl?gene=IL10
CTNNB1	Catenin Beta 1	Protein Coding	60	GC03P041194	10.3518218994141	https://www.genecards.org/cgi-bin/carddisp.pl?gene=CTNNB1
ICAM1	Intercellular Adhesion Molecule 1	Protein Coding	57	GC19P010749	10.2273454666138	https://www.genecards.org/cgi-bin/carddisp.pl?gene=ICAM1
P4HTM	Prolyl 4-Hydroxylase, Transmembrane	Protein Coding	45	GC03P049992	10.1995048522949	https://www.genecards.org/cgi-bin/carddisp.pl?gene=P4HTM
IGF1	Insulin Like Growth Factor 1	Protein Coding	55	GC12M102395	9.91168403625488	https://www.genecards.org/cgi-bin/carddisp.pl?gene=IGF1
CD36	CD36 Molecule	Protein Coding	56	GC07P080369	9.90946674346924	https://www.genecards.org/cgi-bin/carddisp.pl?gene=CD36
BDNF	Brain Derived Neurotrophic Factor	Protein Coding	56	GC11M027654	9.8884916305542	https://www.genecards.org/cgi-bin/carddisp.pl?gene=BDNF
EDN1	Endothelin 1	Protein Coding	55	GC06P012256	9.86913394927979	https://www.genecards.org/cgi-bin/carddisp.pl?gene=EDN1
MB	Myoglobin	Protein Coding	50	GC22M035606	9.84585189819336	https://www.genecards.org/cgi-bin/carddisp.pl?gene=MB
PDHA1	Pyruvate Dehydrogenase E1 Subunit Alpha 1	Protein Coding	54	GC0XP019343	9.64230155944824	https://www.genecards.org/cgi-bin/carddisp.pl?gene=PDHA1
ANGPT2	Angiopoietin 2	Protein Coding	55	GC08M006499	9.62615013122559	https://www.genecards.org/cgi-bin/carddisp.pl?gene=ANGPT2
CCL2	C-C Motif Chemokine Ligand 2	Protein Coding	56	GC17P034255	9.42022514343262	https://www.genecards.org/cgi-bin/carddisp.pl?gene=CCL2
TGFB1	Transforming Growth Factor Beta 1	Protein Coding	60	GC19M041301	9.23188495635986	https://www.genecards.org/cgi-bin/carddisp.pl?gene=TGFB1
MAPK1	Mitogen-Activated Protein Kinase 1	Protein Coding	59	GC22M021759	9.21152305603027	https://www.genecards.org/cgi-bin/carddisp.pl?gene=MAPK1
INS	Insulin	Protein Coding	55	GC11M002159	9.19952964782715	https://www.genecards.org/cgi-bin/carddisp.pl?gene=INS
LONP1	Lon Peptidase 1, Mitochondrial	Protein Coding	52	GC19M005691	9.1450138092041	https://www.genecards.org/cgi-bin/carddisp.pl?gene=LONP1
PGF	Placental Growth Factor	Protein Coding	50	GC14M074941	9.00338459014893	https://www.genecards.org/cgi-bin/carddisp.pl?gene=PGF
BCL2	BCL2 Apoptosis Regulator	Protein Coding	57	GC18M063123	8.97213745117188	https://www.genecards.org/cgi-bin/carddisp.pl?gene=BCL2
NOS3	Nitric Oxide Synthase 3	Protein Coding	56	GC07P150990	8.95454120635986	https://www.genecards.org/cgi-bin/carddisp.pl?gene=NOS3
JUN	Jun Proto-Oncogene, AP-1 Transcription Factor Subunit	Protein Coding	55	GC01M058780	8.82490539550781	https://www.genecards.org/cgi-bin/carddisp.pl?gene=JUN
TYMP	Thymidine Phosphorylase	Protein Coding	54	GC22M050525	8.71488952636719	https://www.genecards.org/cgi-bin/carddisp.pl?gene=TYMP
COL1A1	Collagen Type I Alpha 1 Chain	Protein Coding	56	GC17M052191	8.66282272338867	https://www.genecards.org/cgi-bin/carddisp.pl?gene=COL1A1
SDHB	Succinate Dehydrogenase Complex Iron Sulfur Subunit B	Protein Coding	54	GC01M018297	8.53484344482422	https://www.genecards.org/cgi-bin/carddisp.pl?gene=SDHB
CASP9	Caspase 9	Protein Coding	53	GC01M015491	8.49966907501221	https://www.genecards.org/cgi-bin/carddisp.pl?gene=CASP9
MIR210	MicroRNA 210	RNA Gene	23	GC11M004426	8.49100112915039	https://www.genecards.org/cgi-bin/carddisp.pl?gene=MIR210
G6PC3	Glucose-6-Phosphatase Catalytic Subunit 3	Protein Coding	48	GC17P044070	8.43908214569092	https://www.genecards.org/cgi-bin/carddisp.pl?gene=G6PC3
LEP	Leptin	Protein Coding	53	GC07P128241	8.41723442077637	https://www.genecards.org/cgi-bin/carddisp.pl?gene=LEP
NT5E	5'-Nucleotidase Ecto	Protein Coding	59	GC06P085449	8.41531276702881	https://www.genecards.org/cgi-bin/carddisp.pl?gene=NT5E
MMP9	Matrix Metallopeptidase 9	Protein Coding	61	GC20P046008	8.40495300292969	https://www.genecards.org/cgi-bin/carddisp.pl?gene=MMP9
ALAD	Aminolevulinate Dehydratase	Protein Coding	53	GC09M113386	8.33878135681152	https://www.genecards.org/cgi-bin/carddisp.pl?gene=ALAD
NOS1	Nitric Oxide Synthase 1	Protein Coding	56	GC12M117208	8.28386688232422	https://www.genecards.org/cgi-bin/carddisp.pl?gene=NOS1
TEK	TEK Receptor Tyrosine Kinase	Protein Coding	58	GC09P027109	8.25335693359375	https://www.genecards.org/cgi-bin/carddisp.pl?gene=TEK
MYC	MYC Proto-Oncogene, BHLH Transcription Factor	Protein Coding	59	GC08P127735	8.20233345031738	https://www.genecards.org/cgi-bin/carddisp.pl?gene=MYC
AKT1	AKT Serine/Threonine Kinase 1	Protein Coding	61	GC14M104769	8.16770935058594	https://www.genecards.org/cgi-bin/carddisp.pl?gene=AKT1
MECP2	Methyl-CpG Binding Protein 2	Protein Coding	53	GC0XM154021	8.15704154968262	https://www.genecards.org/cgi-bin/carddisp.pl?gene=MECP2
TH	Tyrosine Hydroxylase	Protein Coding	57	GC11M002163	8.1533317565918	https://www.genecards.org/cgi-bin/carddisp.pl?gene=TH
PTGS2	Prostaglandin-Endoperoxide Synthase 2	Protein Coding	56	GC01M186671	8.14179706573486	https://www.genecards.org/cgi-bin/carddisp.pl?gene=PTGS2
HSP90AA1	Heat Shock Protein 90 Alpha Family Class A Member 1	Protein Coding	57	GC14M102080	8.01365184783936	https://www.genecards.org/cgi-bin/carddisp.pl?gene=HSP90AA1
VWF	Von Willebrand Factor	Protein Coding	55	GC12M005949	7.78103828430176	https://www.genecards.org/cgi-bin/carddisp.pl?gene=VWF
LDHA	Lactate Dehydrogenase A	Protein Coding	57	GC11P018394	7.52805471420288	https://www.genecards.org/cgi-bin/carddisp.pl?gene=LDHA
FLT1	Fms Related Receptor Tyrosine Kinase 1	Protein Coding	57	GC13M028300	7.51301240921021	https://www.genecards.org/cgi-bin/carddisp.pl?gene=FLT1
EPOR	Erythropoietin Receptor	Protein Coding	56	GC19M011377	7.50471210479736	https://www.genecards.org/cgi-bin/carddisp.pl?gene=EPOR
F3	Coagulation Factor III, Tissue Factor	Protein Coding	52	GC01M094610	7.43543004989624	https://www.genecards.org/cgi-bin/carddisp.pl?gene=F3
G6PD	Glucose-6-Phosphate Dehydrogenase	Protein Coding	57	GC0XM154562	7.40677165985107	https://www.genecards.org/cgi-bin/carddisp.pl?gene=G6PD
CAT	Catalase	Protein Coding	58	GC11P034460	7.3847861289978	https://www.genecards.org/cgi-bin/carddisp.pl?gene=CAT
NFE2L2	NFE2 Like BZIP Transcription Factor 2	Protein Coding	57	GC02M177227	7.37246990203857	https://www.genecards.org/cgi-bin/carddisp.pl?gene=NFE2L2
STAT3	Signal Transducer And Activator Of Transcription 3	Protein Coding	61	GC17M042313	7.36005020141602	https://www.genecards.org/cgi-bin/carddisp.pl?gene=STAT3
IL4	Interleukin 4	Protein Coding	53	GC05P132673	7.29715585708618	https://www.genecards.org/cgi-bin/carddisp.pl?gene=IL4
TLR4	Toll Like Receptor 4	Protein Coding	58	GC09P117704	7.28713703155518	https://www.genecards.org/cgi-bin/carddisp.pl?gene=TLR4
CREBBP	CREB Binding Protein	Protein Coding	60	GC16M008258	7.28099012374878	https://www.genecards.org/cgi-bin/carddisp.pl?gene=CREBBP
HBB	Hemoglobin Subunit Beta	Protein Coding	51	GC11M006827	7.26480007171631	https://www.genecards.org/cgi-bin/carddisp.pl?gene=HBB
MAPK14	Mitogen-Activated Protein Kinase 14	Protein Coding	58	GC06P092286	7.22774696350098	https://www.genecards.org/cgi-bin/carddisp.pl?gene=MAPK14
EGFR	Epidermal Growth Factor Receptor	Protein Coding	62	GC07P055019	7.21664905548096	https://www.genecards.org/cgi-bin/carddisp.pl?gene=EGFR
NOTCH3	Notch Receptor 3	Protein Coding	58	GC19M015159	7.14429903030396	https://www.genecards.org/cgi-bin/carddisp.pl?gene=NOTCH3
CXCR4	C-X-C Motif Chemokine Receptor 4	Protein Coding	59	GC02M136114	7.13724231719971	https://www.genecards.org/cgi-bin/carddisp.pl?gene=CXCR4
SELP	Selectin P	Protein Coding	52	GC01M169558	7.11999225616455	https://www.genecards.org/cgi-bin/carddisp.pl?gene=SELP
IFIH1	Interferon Induced With Helicase C Domain 1	Protein Coding	55	GC02M162267	7.09922456741333	https://www.genecards.org/cgi-bin/carddisp.pl?gene=IFIH1
KDR	Kinase Insert Domain Receptor	Protein Coding	60	GC04M055078	7.07404279708862	https://www.genecards.org/cgi-bin/carddisp.pl?gene=KDR
NDRG1	N-Myc Downstream Regulated 1	Protein Coding	52	GC08M133237	6.87400579452515	https://www.genecards.org/cgi-bin/carddisp.pl?gene=NDRG1
NFKB1	Nuclear Factor Kappa B Subunit 1	Protein Coding	60	GC04P102501	6.83364057540894	https://www.genecards.org/cgi-bin/carddisp.pl?gene=NFKB1
DDC	Dopa Decarboxylase	Protein Coding	57	GC07M050458	6.79234647750854	https://www.genecards.org/cgi-bin/carddisp.pl?gene=DDC
CYB5R3	Cytochrome B5 Reductase 3	Protein Coding	52	GC22M061501	6.75883483886719	https://www.genecards.org/cgi-bin/carddisp.pl?gene=CYB5R3
MIR21	MicroRNA 21	RNA Gene	26	GC17P063092	6.60827207565308	https://www.genecards.org/cgi-bin/carddisp.pl?gene=MIR21
MMP2	Matrix Metallopeptidase 2	Protein Coding	60	GC16P055390	6.60733556747437	https://www.genecards.org/cgi-bin/carddisp.pl?gene=MMP2
ENG	Endoglin	Protein Coding	55	GC09M127815	6.60194110870361	https://www.genecards.org/cgi-bin/carddisp.pl?gene=ENG
MIF	Macrophage Migration Inhibitory Factor	Protein Coding	55	GC22P023894	6.60108184814453	https://www.genecards.org/cgi-bin/carddisp.pl?gene=MIF
ALAS1	5'-Aminolevulinate Synthase 1	Protein Coding	50	GC03P052198	6.59910488128662	https://www.genecards.org/cgi-bin/carddisp.pl?gene=ALAS1
CD40LG	CD40 Ligand	Protein Coding	57	GC0XP136649	6.58019256591797	https://www.genecards.org/cgi-bin/carddisp.pl?gene=CD40LG
IFNG	Interferon Gamma	Protein Coding	57	GC12M068154	6.57800817489624	https://www.genecards.org/cgi-bin/carddisp.pl?gene=IFNG
THBS1	Thrombospondin 1	Protein Coding	52	GC15P039581	6.56858396530151	https://www.genecards.org/cgi-bin/carddisp.pl?gene=THBS1
ENO2	Enolase 2	Protein Coding	54	GC12P006913	6.56193161010742	https://www.genecards.org/cgi-bin/carddisp.pl?gene=ENO2
ETS1	ETS Proto-Oncogene 1, Transcription Factor	Protein Coding	53	GC11M128458	6.54148292541504	https://www.genecards.org/cgi-bin/carddisp.pl?gene=ETS1
IFNA1	Interferon Alpha 1	Protein Coding	45	GC09P021611	6.50234127044678	https://www.genecards.org/cgi-bin/carddisp.pl?gene=IFNA1
REST	RE1 Silencing Transcription Factor	Protein Coding	49	GC04P056907	6.4714298248291	https://www.genecards.org/cgi-bin/carddisp.pl?gene=REST
HTR2A	5-Hydroxytryptamine Receptor 2A	Protein Coding	55	GC13M046831	6.44334316253662	https://www.genecards.org/cgi-bin/carddisp.pl?gene=HTR2A
SDHD	Succinate Dehydrogenase Complex Subunit D	Protein Coding	51	GC11P112087	6.41539478302002	https://www.genecards.org/cgi-bin/carddisp.pl?gene=SDHD
SPP1	Secreted Phosphoprotein 1	Protein Coding	53	GC04P087975	6.39254713058472	https://www.genecards.org/cgi-bin/carddisp.pl?gene=SPP1
F2	Coagulation Factor II, Thrombin	Protein Coding	56	GC11P046720	6.38801288604736	https://www.genecards.org/cgi-bin/carddisp.pl?gene=F2
HMOX2	Heme Oxygenase 2	Protein Coding	53	GC16P004474	6.35754299163818	https://www.genecards.org/cgi-bin/carddisp.pl?gene=HMOX2
HSPA4	Heat Shock Protein Family A (Hsp70) Member 4	Protein Coding	49	GC05P133054	6.33695316314697	https://www.genecards.org/cgi-bin/carddisp.pl?gene=HSPA4
CUL2	Cullin 2	Protein Coding	51	GC10M035046	6.3274040222168	https://www.genecards.org/cgi-bin/carddisp.pl?gene=CUL2
DRD2	Dopamine Receptor D2	Protein Coding	56	GC11M113409	6.3016242980957	https://www.genecards.org/cgi-bin/carddisp.pl?gene=DRD2
FGF2	Fibroblast Growth Factor 2	Protein Coding	52	GC04P122826	6.26372623443604	https://www.genecards.org/cgi-bin/carddisp.pl?gene=FGF2
MDM4	MDM4 Regulator Of P53	Protein Coding	52	GC01P204516	6.26270198822021	https://www.genecards.org/cgi-bin/carddisp.pl?gene=MDM4
ADIPOQ	Adiponectin, C1Q And Collagen Domain Containing	Protein Coding	52	GC03P186842	6.25606775283813	https://www.genecards.org/cgi-bin/carddisp.pl?gene=ADIPOQ
TAFAZZIN	Tafazzin, Phospholipid-Lysophospholipid Transacylase	Protein Coding	48	GC0XP154413	6.2446436882019	https://www.genecards.org/cgi-bin/carddisp.pl?gene=TAFAZZIN
HLA-DRB1	Major Histocompatibility Complex, Class II, DR Beta 1	Protein Coding	53	GC06M071772	6.23273944854736	https://www.genecards.org/cgi-bin/carddisp.pl?gene=HLA-DRB1
VEGFC	Vascular Endothelial Growth Factor C	Protein Coding	53	GC04M176683	6.2113184928894	https://www.genecards.org/cgi-bin/carddisp.pl?gene=VEGFC
ABCB6	ATP Binding Cassette Subfamily B Member 6 (Langereis Blood Group)	Protein Coding	52	GC02M219209	6.20181703567505	https://www.genecards.org/cgi-bin/carddisp.pl?gene=ABCB6
CXCL12	C-X-C Motif Chemokine Ligand 12	Protein Coding	51	GC10M044370	6.19503736495972	https://www.genecards.org/cgi-bin/carddisp.pl?gene=CXCL12
ADA	Adenosine Deaminase	Protein Coding	57	GC20M044620	6.15642929077148	https://www.genecards.org/cgi-bin/carddisp.pl?gene=ADA
ATM	ATM Serine/Threonine Kinase	Protein Coding	60	GC11P108222	6.13539028167725	https://www.genecards.org/cgi-bin/carddisp.pl?gene=ATM
ADM	Adrenomedullin	Protein Coding	51	GC11P010304	6.12789487838745	https://www.genecards.org/cgi-bin/carddisp.pl?gene=ADM
PC	Pyruvate Carboxylase	Protein Coding	53	GC11M066848	6.08235645294189	https://www.genecards.org/cgi-bin/carddisp.pl?gene=PC
RORA	RAR Related Orphan Receptor A	Protein Coding	55	GC15M060488	6.07772302627563	https://www.genecards.org/cgi-bin/carddisp.pl?gene=RORA
SOD2	Superoxide Dismutase 2	Protein Coding	53	GC06M159669	6.04934120178223	https://www.genecards.org/cgi-bin/carddisp.pl?gene=SOD2
LPL	Lipoprotein Lipase	Protein Coding	56	GC08P019901	6.04056406021118	https://www.genecards.org/cgi-bin/carddisp.pl?gene=LPL
NF1	Neurofibromin 1	Protein Coding	54	GC17P031094	5.99829435348511	https://www.genecards.org/cgi-bin/carddisp.pl?gene=NF1
UROS	Uroporphyrinogen III Synthase	Protein Coding	48	GC10M125784	5.98239707946777	https://www.genecards.org/cgi-bin/carddisp.pl?gene=UROS
VCAM1	Vascular Cell Adhesion Molecule 1	Protein Coding	52	GC01P100719	5.95649909973145	https://www.genecards.org/cgi-bin/carddisp.pl?gene=VCAM1
EGR1	Early Growth Response 1	Protein Coding	52	GC05P138465	5.94281101226807	https://www.genecards.org/cgi-bin/carddisp.pl?gene=EGR1
PIK3CG	Phosphatidylinositol-4,5-Bisphosphate 3-Kinase Catalytic Subunit Gamma	Protein Coding	55	GC07P106865	5.92347812652588	https://www.genecards.org/cgi-bin/carddisp.pl?gene=PIK3CG
TGFBI	Transforming Growth Factor Beta Induced	Protein Coding	53	GC05P136027	5.91710948944092	https://www.genecards.org/cgi-bin/carddisp.pl?gene=TGFBI
SLCO1B3	Solute Carrier Organic Anion Transporter Family Member 1B3	Protein Coding	51	GC12P020810	5.90230846405029	https://www.genecards.org/cgi-bin/carddisp.pl?gene=SLCO1B3
SELE	Selectin E	Protein Coding	50	GC01M169722	5.89059925079346	https://www.genecards.org/cgi-bin/carddisp.pl?gene=SELE
BAX	BCL2 Associated X, Apoptosis Regulator	Protein Coding	57	GC19P048954	5.87406826019287	https://www.genecards.org/cgi-bin/carddisp.pl?gene=BAX
NDP	Norrin Cystine Knot Growth Factor NDP	Protein Coding	49	GC0XM043948	5.86938571929932	https://www.genecards.org/cgi-bin/carddisp.pl?gene=NDP
ABCB1	ATP Binding Cassette Subfamily B Member 1	Protein Coding	57	GC07M087504	5.86627388000488	https://www.genecards.org/cgi-bin/carddisp.pl?gene=ABCB1
ACAT1	Acetyl-CoA Acetyltransferase 1	Protein Coding	56	GC11P108121	5.85117816925049	https://www.genecards.org/cgi-bin/carddisp.pl?gene=ACAT1
ADAR	Adenosine Deaminase RNA Specific	Protein Coding	52	GC01M154599	5.85109519958496	https://www.genecards.org/cgi-bin/carddisp.pl?gene=ADAR
BRCA1	BRCA1 DNA Repair Associated	Protein Coding	56	GC17M043044	5.8424277305603	https://www.genecards.org/cgi-bin/carddisp.pl?gene=BRCA1
MAPK3	Mitogen-Activated Protein Kinase 3	Protein Coding	56	GC16M038440	5.83898162841797	https://www.genecards.org/cgi-bin/carddisp.pl?gene=MAPK3
SP1	Sp1 Transcription Factor	Protein Coding	53	GC12P053380	5.83856010437012	https://www.genecards.org/cgi-bin/carddisp.pl?gene=SP1
RANBP2	RAN Binding Protein 2	Protein Coding	52	GC02P108719	5.79092216491699	https://www.genecards.org/cgi-bin/carddisp.pl?gene=RANBP2
PLAUR	Plasminogen Activator, Urokinase Receptor	Protein Coding	52	GC19M043646	5.77865982055664	https://www.genecards.org/cgi-bin/carddisp.pl?gene=PLAUR
ESR1	Estrogen Receptor 1	Protein Coding	61	GC06P151656	5.77768659591675	https://www.genecards.org/cgi-bin/carddisp.pl?gene=ESR1
FOS	Fos Proto-Oncogene, AP-1 Transcription Factor Subunit	Protein Coding	57	GC14P075278	5.74271821975708	https://www.genecards.org/cgi-bin/carddisp.pl?gene=FOS
CRH	Corticotropin Releasing Hormone	Protein Coding	50	GC08M066176	5.74196243286133	https://www.genecards.org/cgi-bin/carddisp.pl?gene=CRH
PTEN	Phosphatase And Tensin Homolog	Protein Coding	59	GC10P094594	5.73891496658325	https://www.genecards.org/cgi-bin/carddisp.pl?gene=PTEN
JAK2	Janus Kinase 2	Protein Coding	60	GC09P004985	5.7179708480835	https://www.genecards.org/cgi-bin/carddisp.pl?gene=JAK2
TIMP1	TIMP Metallopeptidase Inhibitor 1	Protein Coding	52	GC0XP047711	5.69325542449951	https://www.genecards.org/cgi-bin/carddisp.pl?gene=TIMP1
MAPK8	Mitogen-Activated Protein Kinase 8	Protein Coding	57	GC10P048306	5.68580150604248	https://www.genecards.org/cgi-bin/carddisp.pl?gene=MAPK8
IL18	Interleukin 18	Protein Coding	50	GC11M112143	5.68575191497803	https://www.genecards.org/cgi-bin/carddisp.pl?gene=IL18
PPARG	Peroxisome Proliferator Activated Receptor Gamma	Protein Coding	60	GC03P012287	5.67474126815796	https://www.genecards.org/cgi-bin/carddisp.pl?gene=PPARG
EDAR	Ectodysplasin A Receptor	Protein Coding	48	GC02M108894	5.67152309417725	https://www.genecards.org/cgi-bin/carddisp.pl?gene=EDAR
LRP5	LDL Receptor Related Protein 5	Protein Coding	56	GC11P068298	5.65837717056274	https://www.genecards.org/cgi-bin/carddisp.pl?gene=LRP5
FECH	Ferrochelatase	Protein Coding	53	GC18M057544	5.65045118331909	https://www.genecards.org/cgi-bin/carddisp.pl?gene=FECH
ALAS2	5'-Aminolevulinate Synthase 2	Protein Coding	51	GC0XM055009	5.64324331283569	https://www.genecards.org/cgi-bin/carddisp.pl?gene=ALAS2
RNASEH2A	Ribonuclease H2 Subunit A	Protein Coding	51	GC19P014775	5.62659072875977	https://www.genecards.org/cgi-bin/carddisp.pl?gene=RNASEH2A
CYCS	Cytochrome C, Somatic	Protein Coding	55	GC07M025118	5.62556266784668	https://www.genecards.org/cgi-bin/carddisp.pl?gene=CYCS
CR1	Complement C3b/C4b Receptor 1 (Knops Blood Group)	Protein Coding	51	GC01P207496	5.61440372467041	https://www.genecards.org/cgi-bin/carddisp.pl?gene=CR1
SLC25A4	Solute Carrier Family 25 Member 4	Protein Coding	56	GC04P185143	5.60371208190918	https://www.genecards.org/cgi-bin/carddisp.pl?gene=SLC25A4
SMAD4	SMAD Family Member 4	Protein Coding	59	GC18P051028	5.58597612380981	https://www.genecards.org/cgi-bin/carddisp.pl?gene=SMAD4
ALKBH5	AlkB Homolog 5, RNA Demethylase	Protein Coding	40	GC17P018183	5.57056903839111	https://www.genecards.org/cgi-bin/carddisp.pl?gene=ALKBH5
GPT	Glutamic--Pyruvic Transaminase	Protein Coding	48	GC08P144502	5.56360244750977	https://www.genecards.org/cgi-bin/carddisp.pl?gene=GPT
FANCI	FA Complementation Group I	Protein Coding	49	GC15P089243	5.54723978042603	https://www.genecards.org/cgi-bin/carddisp.pl?gene=FANCI
NLRP3	NLR Family Pyrin Domain Containing 3	Protein Coding	55	GC01P247415	5.54410791397095	https://www.genecards.org/cgi-bin/carddisp.pl?gene=NLRP3
SMC1A	Structural Maintenance Of Chromosomes 1A	Protein Coding	54	GC0XM053374	5.53646659851074	https://www.genecards.org/cgi-bin/carddisp.pl?gene=SMC1A
CPT2	Carnitine Palmitoyltransferase 2	Protein Coding	56	GC01P053196	5.51529359817505	https://www.genecards.org/cgi-bin/carddisp.pl?gene=CPT2
CDKN2A	Cyclin Dependent Kinase Inhibitor 2A	Protein Coding	57	GC09M021967	5.51524209976196	https://www.genecards.org/cgi-bin/carddisp.pl?gene=CDKN2A
IL2	Interleukin 2	Protein Coding	53	GC04M122451	5.50212001800537	https://www.genecards.org/cgi-bin/carddisp.pl?gene=IL2
PIEZO1	Piezo Type Mechanosensitive Ion Channel Component 1	Protein Coding	47	GC16M088715	5.48390960693359	https://www.genecards.org/cgi-bin/carddisp.pl?gene=PIEZO1
SLC6A4	Solute Carrier Family 6 Member 4	Protein Coding	55	GC17M030194	5.47044038772583	https://www.genecards.org/cgi-bin/carddisp.pl?gene=SLC6A4
RYR1	Ryanodine Receptor 1	Protein Coding	53	GC19P072806	5.45420503616333	https://www.genecards.org/cgi-bin/carddisp.pl?gene=RYR1
PSMA7	Proteasome 20S Subunit Alpha 7	Protein Coding	51	GC20M062136	5.41607904434204	https://www.genecards.org/cgi-bin/carddisp.pl?gene=PSMA7
SCO2	Synthesis Of Cytochrome C Oxidase 2	Protein Coding	51	GC22M050523	5.36597108840942	https://www.genecards.org/cgi-bin/carddisp.pl?gene=SCO2
NOTCH1	Notch Receptor 1	Protein Coding	60	GC09M137729	5.36018562316895	https://www.genecards.org/cgi-bin/carddisp.pl?gene=NOTCH1
PECAM1	Platelet And Endothelial Cell Adhesion Molecule 1	Protein Coding	47	GC17M064319	5.35649108886719	https://www.genecards.org/cgi-bin/carddisp.pl?gene=PECAM1
XDH	Xanthine Dehydrogenase	Protein Coding	54	GC02M031334	5.35530376434326	https://www.genecards.org/cgi-bin/carddisp.pl?gene=XDH
KRAS	KRAS Proto-Oncogene, GTPase	Protein Coding	59	GC12M025204	5.33549118041992	https://www.genecards.org/cgi-bin/carddisp.pl?gene=KRAS
SAMHD1	SAM And HD Domain Containing Deoxynucleoside Triphosphate Triphosphohydrolase 1	Protein Coding	50	GC20M036890	5.33220148086548	https://www.genecards.org/cgi-bin/carddisp.pl?gene=SAMHD1
CCL5	C-C Motif Chemokine Ligand 5	Protein Coding	51	GC17M035871	5.32407379150391	https://www.genecards.org/cgi-bin/carddisp.pl?gene=CCL5
CDKN1A	Cyclin Dependent Kinase Inhibitor 1A	Protein Coding	55	GC06P092294	5.29154968261719	https://www.genecards.org/cgi-bin/carddisp.pl?gene=CDKN1A
COL18A1	Collagen Type XVIII Alpha 1 Chain	Protein Coding	53	GC21P045405	5.26949548721313	https://www.genecards.org/cgi-bin/carddisp.pl?gene=COL18A1
IGFBP3	Insulin Like Growth Factor Binding Protein 3	Protein Coding	54	GC07M045912	5.25879621505737	https://www.genecards.org/cgi-bin/carddisp.pl?gene=IGFBP3
BECN1	Beclin 1	Protein Coding	52	GC17M042810	5.24254322052002	https://www.genecards.org/cgi-bin/carddisp.pl?gene=BECN1
SLC16A1	Solute Carrier Family 16 Member 1	Protein Coding	54	GC01M113013	5.23455238342285	https://www.genecards.org/cgi-bin/carddisp.pl?gene=SLC16A1
IL6ST	Interleukin 6 Cytokine Family Signal Transducer	Protein Coding	56	GC05M055935	5.23250579833984	https://www.genecards.org/cgi-bin/carddisp.pl?gene=IL6ST
HGF	Hepatocyte Growth Factor	Protein Coding	58	GC07M081699	5.22882699966431	https://www.genecards.org/cgi-bin/carddisp.pl?gene=HGF
ABCC8	ATP Binding Cassette Subfamily C Member 8	Protein Coding	53	GC11M017392	5.20206260681152	https://www.genecards.org/cgi-bin/carddisp.pl?gene=ABCC8
RELA	RELA Proto-Oncogene, NF-KB Subunit	Protein Coding	59	GC11M065653	5.19410514831543	https://www.genecards.org/cgi-bin/carddisp.pl?gene=RELA
PF4	Platelet Factor 4	Protein Coding	47	GC04M073980	5.18987703323364	https://www.genecards.org/cgi-bin/carddisp.pl?gene=PF4
COMT	Catechol-O-Methyltransferase	Protein Coding	59	GC22P019941	5.16256952285767	https://www.genecards.org/cgi-bin/carddisp.pl?gene=COMT
PKM	Pyruvate Kinase M1/2	Protein Coding	56	GC15M072199	5.16146516799927	https://www.genecards.org/cgi-bin/carddisp.pl?gene=PKM
SERPINC1	Serpin Family C Member 1	Protein Coding	56	GC01M174653	5.13239288330078	https://www.genecards.org/cgi-bin/carddisp.pl?gene=SERPINC1
TERT	Telomerase Reverse Transcriptase	Protein Coding	58	GC05M001253	5.12073040008545	https://www.genecards.org/cgi-bin/carddisp.pl?gene=TERT
LOC107303340	3p25 Von Hippel-Lindau Tumor Suppressor, E3 Ubiquitin Protein Ligase Alu-Mediated Recombination Region	Functional Element	4	GC03P013687	5.1204137802124	https://www.genecards.org/cgi-bin/carddisp.pl?gene=LOC107303340
OXT	Oxytocin/Neurophysin I Prepropeptide	Protein Coding	44	GC20P004488	5.09929275512695	https://www.genecards.org/cgi-bin/carddisp.pl?gene=OXT
TXN	Thioredoxin	Protein Coding	52	GC09M110243	5.09248542785645	https://www.genecards.org/cgi-bin/carddisp.pl?gene=TXN
SIRT1	Sirtuin 1	Protein Coding	56	GC10P067884	5.0867166519165	https://www.genecards.org/cgi-bin/carddisp.pl?gene=SIRT1
ENO1	Enolase 1	Protein Coding	54	GC01M008861	5.06654930114746	https://www.genecards.org/cgi-bin/carddisp.pl?gene=ENO1
HK2	Hexokinase 2	Protein Coding	52	GC02P074833	5.06628513336182	https://www.genecards.org/cgi-bin/carddisp.pl?gene=HK2
ADRB2	Adrenoceptor Beta 2	Protein Coding	56	GC05P148825	5.05608510971069	https://www.genecards.org/cgi-bin/carddisp.pl?gene=ADRB2
FCGR2B	Fc Gamma Receptor IIb	Protein Coding	56	GC01P161823	5.0463809967041	https://www.genecards.org/cgi-bin/carddisp.pl?gene=FCGR2B
TWIST1	Twist Family BHLH Transcription Factor 1	Protein Coding	52	GC07M019020	5.03374004364014	https://www.genecards.org/cgi-bin/carddisp.pl?gene=TWIST1
SDHA	Succinate Dehydrogenase Complex Flavoprotein Subunit A	Protein Coding	54	GC05P000220	5.03074645996094	https://www.genecards.org/cgi-bin/carddisp.pl?gene=SDHA
DAXX	Death Domain Associated Protein	Protein Coding	50	GC06M033318	5.029372215271	https://www.genecards.org/cgi-bin/carddisp.pl?gene=DAXX
ERBB2	Erb-B2 Receptor Tyrosine Kinase 2	Protein Coding	62	GC17P039687	5.0259256362915	https://www.genecards.org/cgi-bin/carddisp.pl?gene=ERBB2
SRC	SRC Proto-Oncogene, Non-Receptor Tyrosine Kinase	Protein Coding	58	GC20P037344	5.02525329589844	https://www.genecards.org/cgi-bin/carddisp.pl?gene=SRC
FAS	Fas Cell Surface Death Receptor	Protein Coding	57	GC10P094616	5.01156759262085	https://www.genecards.org/cgi-bin/carddisp.pl?gene=FAS
GNB2	G Protein Subunit Beta 2	Protein Coding	49	GC07P100673	5.00459432601929	https://www.genecards.org/cgi-bin/carddisp.pl?gene=GNB2
RET	Ret Proto-Oncogene	Protein Coding	61	GC10P043237	4.99050855636597	https://www.genecards.org/cgi-bin/carddisp.pl?gene=RET
KLK3	Kallikrein Related Peptidase 3	Protein Coding	53	GC19P050854	4.97271060943604	https://www.genecards.org/cgi-bin/carddisp.pl?gene=KLK3
NPPA	Natriuretic Peptide A	Protein Coding	52	GC01M011846	4.96804189682007	https://www.genecards.org/cgi-bin/carddisp.pl?gene=NPPA
GATA6	GATA Binding Protein 6	Protein Coding	53	GC18P022169	4.96449279785156	https://www.genecards.org/cgi-bin/carddisp.pl?gene=GATA6
ATRX	ATRX Chromatin Remodeler	Protein Coding	53	GC0XM077504	4.92983198165894	https://www.genecards.org/cgi-bin/carddisp.pl?gene=ATRX
APOH	Apolipoprotein H	Protein Coding	51	GC17M066212	4.9293360710144	https://www.genecards.org/cgi-bin/carddisp.pl?gene=APOH
HSPD1	Heat Shock Protein Family D (Hsp60) Member 1	Protein Coding	55	GC02M197486	4.91894102096558	https://www.genecards.org/cgi-bin/carddisp.pl?gene=HSPD1
PPARA	Peroxisome Proliferator Activated Receptor Alpha	Protein Coding	51	GC22P046150	4.91695594787598	https://www.genecards.org/cgi-bin/carddisp.pl?gene=PPARA
AR	Androgen Receptor	Protein Coding	59	GC0XP067544	4.91003227233887	https://www.genecards.org/cgi-bin/carddisp.pl?gene=AR
MIR34A	MicroRNA 34a	RNA Gene	25	GC01M009154	4.9090690612793	https://www.genecards.org/cgi-bin/carddisp.pl?gene=MIR34A
MDM2	MDM2 Proto-Oncogene	Protein Coding	59	GC12P068808	4.8902907371521	https://www.genecards.org/cgi-bin/carddisp.pl?gene=MDM2
SESN2	Sestrin 2	Protein Coding	45	GC01P028485	4.88461303710938	https://www.genecards.org/cgi-bin/carddisp.pl?gene=SESN2
CDH1	Cadherin 1	Protein Coding	56	GC16P068737	4.88368034362793	https://www.genecards.org/cgi-bin/carddisp.pl?gene=CDH1
ADAM17	ADAM Metallopeptidase Domain 17	Protein Coding	58	GC02M009488	4.87090969085693	https://www.genecards.org/cgi-bin/carddisp.pl?gene=ADAM17
RHOA	Ras Homolog Family Member A	Protein Coding	57	GC03M049359	4.85410737991333	https://www.genecards.org/cgi-bin/carddisp.pl?gene=RHOA
MARS1	Methionyl-TRNA Synthetase 1	Protein Coding	52	GC12P057630	4.8315896987915	https://www.genecards.org/cgi-bin/carddisp.pl?gene=MARS1
CDH5	Cadherin 5	Protein Coding	52	GC16P066366	4.82925176620483	https://www.genecards.org/cgi-bin/carddisp.pl?gene=CDH5
IL13	Interleukin 13	Protein Coding	50	GC05P132656	4.80558824539185	https://www.genecards.org/cgi-bin/carddisp.pl?gene=IL13
PSMB4	Proteasome 20S Subunit Beta 4	Protein Coding	51	GC01P151399	4.75845718383789	https://www.genecards.org/cgi-bin/carddisp.pl?gene=PSMB4
LOC107133510	Origin Of Replication At HBB	Functional Element	4	GC11P005222	4.74833965301514	https://www.genecards.org/cgi-bin/carddisp.pl?gene=LOC107133510
MIR17	MicroRNA 17	RNA Gene	22	GC13P091350	4.74568367004395	https://www.genecards.org/cgi-bin/carddisp.pl?gene=MIR17
CYB5A	Cytochrome B5 Type A	Protein Coding	50	GC18M074250	4.73181343078613	https://www.genecards.org/cgi-bin/carddisp.pl?gene=CYB5A
LOC110006319	Beta-Globin Gene 3' Regulatory Region	Functional Element	4	GC11P005223	4.71409702301025	https://www.genecards.org/cgi-bin/carddisp.pl?gene=LOC110006319
ELOC	Elongin C	Protein Coding	48	GC08M073939	4.71398067474365	https://www.genecards.org/cgi-bin/carddisp.pl?gene=ELOC
PLAU	Plasminogen Activator, Urokinase	Protein Coding	59	GC10P073909	4.70776271820068	https://www.genecards.org/cgi-bin/carddisp.pl?gene=PLAU
LOXL2	Lysyl Oxidase Like 2	Protein Coding	53	GC08M023296	4.70150327682495	https://www.genecards.org/cgi-bin/carddisp.pl?gene=LOXL2
BRCA2	BRCA2 DNA Repair Associated	Protein Coding	53	GC13P032315	4.68360757827759	https://www.genecards.org/cgi-bin/carddisp.pl?gene=BRCA2
PIK3CA	Phosphatidylinositol-4,5-Bisphosphate 3-Kinase Catalytic Subunit Alpha	Protein Coding	59	GC03P179148	4.68209600448608	https://www.genecards.org/cgi-bin/carddisp.pl?gene=PIK3CA
HAMP	Hepcidin Antimicrobial Peptide	Protein Coding	50	GC19P072728	4.65752029418945	https://www.genecards.org/cgi-bin/carddisp.pl?gene=HAMP
FBP1	Fructose-Bisphosphatase 1	Protein Coding	56	GC09M094603	4.63852310180664	https://www.genecards.org/cgi-bin/carddisp.pl?gene=FBP1
TLR7	Toll Like Receptor 7	Protein Coding	55	GC0XP012867	4.63346576690674	https://www.genecards.org/cgi-bin/carddisp.pl?gene=TLR7
SCN2A	Sodium Voltage-Gated Channel Alpha Subunit 2	Protein Coding	56	GC02P165194	4.63324356079102	https://www.genecards.org/cgi-bin/carddisp.pl?gene=SCN2A
IL33	Interleukin 33	Protein Coding	46	GC09P007685	4.6199779510498	https://www.genecards.org/cgi-bin/carddisp.pl?gene=IL33
CSF3	Colony Stimulating Factor 3	Protein Coding	47	GC17P040015	4.61573505401611	https://www.genecards.org/cgi-bin/carddisp.pl?gene=CSF3
ARNT2	Aryl Hydrocarbon Receptor Nuclear Translocator 2	Protein Coding	51	GC15P080404	4.61469411849976	https://www.genecards.org/cgi-bin/carddisp.pl?gene=ARNT2
ANGPT1	Angiopoietin 1	Protein Coding	53	GC08M107246	4.59829950332642	https://www.genecards.org/cgi-bin/carddisp.pl?gene=ANGPT1
CISH	Cytokine Inducible SH2 Containing Protein	Protein Coding	52	GC03M051766	4.58503675460815	https://www.genecards.org/cgi-bin/carddisp.pl?gene=CISH
TNNT2	Troponin T2, Cardiac Type	Protein Coding	53	GC01M201359	4.58474683761597	https://www.genecards.org/cgi-bin/carddisp.pl?gene=TNNT2
IFNB1	Interferon Beta 1	Protein Coding	50	GC09M021077	4.58103084564209	https://www.genecards.org/cgi-bin/carddisp.pl?gene=IFNB1
NGB	Neuroglobin	Protein Coding	43	GC14M077265	4.54677248001099	https://www.genecards.org/cgi-bin/carddisp.pl?gene=NGB
CDKN1B	Cyclin Dependent Kinase Inhibitor 1B	Protein Coding	54	GC12P023759	4.54673957824707	https://www.genecards.org/cgi-bin/carddisp.pl?gene=CDKN1B
IGF1R	Insulin Like Growth Factor 1 Receptor	Protein Coding	61	GC15P098648	4.54630994796753	https://www.genecards.org/cgi-bin/carddisp.pl?gene=IGF1R
EGF	Epidermal Growth Factor	Protein Coding	58	GC04P109912	4.5329737663269	https://www.genecards.org/cgi-bin/carddisp.pl?gene=EGF
ELOB	Elongin B	Protein Coding	44	GC16M008169	4.5282130241394	https://www.genecards.org/cgi-bin/carddisp.pl?gene=ELOB
CHAT	Choline O-Acetyltransferase	Protein Coding	55	GC10P049609	4.49966716766357	https://www.genecards.org/cgi-bin/carddisp.pl?gene=CHAT
IGF2	Insulin Like Growth Factor 2	Protein Coding	55	GC11M004506	4.49491405487061	https://www.genecards.org/cgi-bin/carddisp.pl?gene=IGF2
FCGR2A	Fc Gamma Receptor IIa	Protein Coding	55	GC01P161505	4.49119186401367	https://www.genecards.org/cgi-bin/carddisp.pl?gene=FCGR2A
MAOA	Monoamine Oxidase A	Protein Coding	55	GC0XP043654	4.4811863899231	https://www.genecards.org/cgi-bin/carddisp.pl?gene=MAOA
FOXG1	Forkhead Box G1	Protein Coding	50	GC14P028766	4.47660255432129	https://www.genecards.org/cgi-bin/carddisp.pl?gene=FOXG1
PRKAA2	Protein Kinase AMP-Activated Catalytic Subunit Alpha 2	Protein Coding	57	GC01P056645	4.47384214401245	https://www.genecards.org/cgi-bin/carddisp.pl?gene=PRKAA2
MAX	MYC Associated Factor X	Protein Coding	53	GC14M065133	4.47052240371704	https://www.genecards.org/cgi-bin/carddisp.pl?gene=MAX
PYGL	Glycogen Phosphorylase L	Protein Coding	53	GC14M050857	4.46753311157227	https://www.genecards.org/cgi-bin/carddisp.pl?gene=PYGL
PSMB8	Proteasome 20S Subunit Beta 8	Protein Coding	56	GC06M032840	4.45639896392822	https://www.genecards.org/cgi-bin/carddisp.pl?gene=PSMB8
SCN4A	Sodium Voltage-Gated Channel Alpha Subunit 4	Protein Coding	52	GC17M063938	4.43515062332153	https://www.genecards.org/cgi-bin/carddisp.pl?gene=SCN4A
CP	Ceruloplasmin	Protein Coding	55	GC03M149162	4.42692184448242	https://www.genecards.org/cgi-bin/carddisp.pl?gene=CP
NAA10	N-Alpha-Acetyltransferase 10, NatA Catalytic Subunit	Protein Coding	52	GC0XM153929	4.42386960983276	https://www.genecards.org/cgi-bin/carddisp.pl?gene=NAA10
BSG	Basigin (Ok Blood Group)	Protein Coding	51	GC19P000571	4.41582918167114	https://www.genecards.org/cgi-bin/carddisp.pl?gene=BSG
PGK1	Phosphoglycerate Kinase 1	Protein Coding	56	GC0XP078032	4.41566181182861	https://www.genecards.org/cgi-bin/carddisp.pl?gene=PGK1
PVALB	Parvalbumin	Protein Coding	47	GC22M036800	4.40297222137451	https://www.genecards.org/cgi-bin/carddisp.pl?gene=PVALB
ACKR1	Atypical Chemokine Receptor 1 (Duffy Blood Group)	Protein Coding	48	GC01P159203	4.40108919143677	https://www.genecards.org/cgi-bin/carddisp.pl?gene=ACKR1
CXCL10	C-X-C Motif Chemokine Ligand 10	Protein Coding	51	GC04M076021	4.39868640899658	https://www.genecards.org/cgi-bin/carddisp.pl?gene=CXCL10
CALCA	Calcitonin Related Polypeptide Alpha	Protein Coding	50	GC11M014945	4.39405536651611	https://www.genecards.org/cgi-bin/carddisp.pl?gene=CALCA
SMAD3	SMAD Family Member 3	Protein Coding	59	GC15P067063	4.38290786743164	https://www.genecards.org/cgi-bin/carddisp.pl?gene=SMAD3
CCN2	Cellular Communication Network Factor 2	Protein Coding	53	GC06M131948	4.36275100708008	https://www.genecards.org/cgi-bin/carddisp.pl?gene=CCN2
PRKAA1	Protein Kinase AMP-Activated Catalytic Subunit Alpha 1	Protein Coding	54	GC05M040759	4.34852647781372	https://www.genecards.org/cgi-bin/carddisp.pl?gene=PRKAA1
HDAC1	Histone Deacetylase 1	Protein Coding	57	GC01P032292	4.34164476394653	https://www.genecards.org/cgi-bin/carddisp.pl?gene=HDAC1
IL1A	Interleukin 1 Alpha	Protein Coding	52	GC02M112773	4.33745670318604	https://www.genecards.org/cgi-bin/carddisp.pl?gene=IL1A
IGFBP1	Insulin Like Growth Factor Binding Protein 1	Protein Coding	50	GC07P048184	4.33623075485229	https://www.genecards.org/cgi-bin/carddisp.pl?gene=IGFBP1
ACE2	Angiotensin Converting Enzyme 2	Protein Coding	56	GC0XM015494	4.33406639099121	https://www.genecards.org/cgi-bin/carddisp.pl?gene=ACE2
NOX4	NADPH Oxidase 4	Protein Coding	50	GC11M089324	4.32784986495972	https://www.genecards.org/cgi-bin/carddisp.pl?gene=NOX4
ADORA2A	Adenosine A2a Receptor	Protein Coding	53	GC22P024417	4.32776927947998	https://www.genecards.org/cgi-bin/carddisp.pl?gene=ADORA2A
G6PC1	Glucose-6-Phosphatase Catalytic Subunit 1	Protein Coding	51	GC17P063334	4.32615804672241	https://www.genecards.org/cgi-bin/carddisp.pl?gene=G6PC1
LOC106099062	HBB Recombination Region	Functional Element	4	GC11P005429	4.32191801071167	https://www.genecards.org/cgi-bin/carddisp.pl?gene=LOC106099062
STAT1	Signal Transducer And Activator Of Transcription 1	Protein Coding	60	GC02M190908	4.32001209259033	https://www.genecards.org/cgi-bin/carddisp.pl?gene=STAT1
IL17A	Interleukin 17A	Protein Coding	50	GC06P052186	4.31108331680298	https://www.genecards.org/cgi-bin/carddisp.pl?gene=IL17A
FLCN	Folliculin	Protein Coding	48	GC17M017212	4.30887937545776	https://www.genecards.org/cgi-bin/carddisp.pl?gene=FLCN
SLC16A4	Solute Carrier Family 16 Member 4	Protein Coding	46	GC01M110362	4.30792617797852	https://www.genecards.org/cgi-bin/carddisp.pl?gene=SLC16A4
PDGFB	Platelet Derived Growth Factor Subunit B	Protein Coding	58	GC22M062326	4.30712032318115	https://www.genecards.org/cgi-bin/carddisp.pl?gene=PDGFB
ORAI1	ORAI Calcium Release-Activated Calcium Modulator 1	Protein Coding	52	GC12P126985	4.28949308395386	https://www.genecards.org/cgi-bin/carddisp.pl?gene=ORAI1
PPARGC1A	PPARG Coactivator 1 Alpha	Protein Coding	53	GC04M023755	4.28836297988892	https://www.genecards.org/cgi-bin/carddisp.pl?gene=PPARGC1A
PLAT	Plasminogen Activator, Tissue Type	Protein Coding	57	GC08M042174	4.2833309173584	https://www.genecards.org/cgi-bin/carddisp.pl?gene=PLAT
TGFB2	Transforming Growth Factor Beta 2	Protein Coding	58	GC01P218345	4.28139019012451	https://www.genecards.org/cgi-bin/carddisp.pl?gene=TGFB2
TLR2	Toll Like Receptor 2	Protein Coding	59	GC04P153684	4.28052043914795	https://www.genecards.org/cgi-bin/carddisp.pl?gene=TLR2
GATA2	GATA Binding Protein 2	Protein Coding	55	GC03M128479	4.27124881744385	https://www.genecards.org/cgi-bin/carddisp.pl?gene=GATA2
NPPB	Natriuretic Peptide B	Protein Coding	50	GC01M011858	4.25705528259277	https://www.genecards.org/cgi-bin/carddisp.pl?gene=NPPB
GFAP	Glial Fibrillary Acidic Protein	Protein Coding	55	GC17M051925	4.25531053543091	https://www.genecards.org/cgi-bin/carddisp.pl?gene=GFAP
CAV1	Caveolin 1	Protein Coding	55	GC07P116524	4.25504589080811	https://www.genecards.org/cgi-bin/carddisp.pl?gene=CAV1
SLC1A3	Solute Carrier Family 1 Member 3	Protein Coding	56	GC05P036654	4.25030422210693	https://www.genecards.org/cgi-bin/carddisp.pl?gene=SLC1A3
RAC1	Rac Family Small GTPase 1	Protein Coding	55	GC07P006377	4.24046039581299	https://www.genecards.org/cgi-bin/carddisp.pl?gene=RAC1
NFKBIA	NFKB Inhibitor Alpha	Protein Coding	57	GC14M035401	4.2373514175415	https://www.genecards.org/cgi-bin/carddisp.pl?gene=NFKBIA
FZD4	Frizzled Class Receptor 4	Protein Coding	56	GC11M086945	4.23706531524658	https://www.genecards.org/cgi-bin/carddisp.pl?gene=FZD4
PARP1	Poly(ADP-Ribose) Polymerase 1	Protein Coding	58	GC01M226360	4.23638439178467	https://www.genecards.org/cgi-bin/carddisp.pl?gene=PARP1
MT-ND5	Mitochondrially Encoded NADH:Ubiquinone Oxidoreductase Core Subunit 5	Protein Coding	39	GCMTP012339	4.23336696624756	https://www.genecards.org/cgi-bin/carddisp.pl?gene=MT-ND5
HDC	Histidine Decarboxylase	Protein Coding	51	GC15M050241	4.23203659057617	https://www.genecards.org/cgi-bin/carddisp.pl?gene=HDC
TOP3A	DNA Topoisomerase III Alpha	Protein Coding	48	GC17M018271	4.22252750396729	https://www.genecards.org/cgi-bin/carddisp.pl?gene=TOP3A
MIR155	MicroRNA 155	RNA Gene	23	GC21P025573	4.21850395202637	https://www.genecards.org/cgi-bin/carddisp.pl?gene=MIR155
HPX	Hemopexin	Protein Coding	48	GC11M006939	4.21272706985474	https://www.genecards.org/cgi-bin/carddisp.pl?gene=HPX
RNASE3	Ribonuclease A Family Member 3	Protein Coding	46	GC14P020891	4.21239900588989	https://www.genecards.org/cgi-bin/carddisp.pl?gene=RNASE3
POMC	Proopiomelanocortin	Protein Coding	55	GC02M025160	4.20955371856689	https://www.genecards.org/cgi-bin/carddisp.pl?gene=POMC
LOC106728418	LEP 5' Regulatory Region	Functional Element	3	GC07P128238	4.19167280197144	https://www.genecards.org/cgi-bin/carddisp.pl?gene=LOC106728418
ANXA5	Annexin A5	Protein Coding	52	GC04M121667	4.18462610244751	https://www.genecards.org/cgi-bin/carddisp.pl?gene=ANXA5
ZEB1	Zinc Finger E-Box Binding Homeobox 1	Protein Coding	56	GC10P031318	4.17462873458862	https://www.genecards.org/cgi-bin/carddisp.pl?gene=ZEB1
REN	Renin	Protein Coding	55	GC01M204154	4.15428733825684	https://www.genecards.org/cgi-bin/carddisp.pl?gene=REN
RRM2B	Ribonucleotide Reductase Regulatory TP53 Inducible Subunit M2B	Protein Coding	56	GC08M102204	4.15367078781128	https://www.genecards.org/cgi-bin/carddisp.pl?gene=RRM2B
KCNN4	Potassium Calcium-Activated Channel Subfamily N Member 4	Protein Coding	55	GC19M070686	4.14936447143555	https://www.genecards.org/cgi-bin/carddisp.pl?gene=KCNN4
ADA2	Adenosine Deaminase 2	Protein Coding	47	GC22M017214	4.13877153396606	https://www.genecards.org/cgi-bin/carddisp.pl?gene=ADA2
MPO	Myeloperoxidase	Protein Coding	59	GC17M058269	4.12008237838745	https://www.genecards.org/cgi-bin/carddisp.pl?gene=MPO
TET2	Tet Methylcytosine Dioxygenase 2	Protein Coding	52	GC04P105145	4.11340045928955	https://www.genecards.org/cgi-bin/carddisp.pl?gene=TET2
HADH	Hydroxyacyl-CoA Dehydrogenase	Protein Coding	54	GC04P107989	4.10209083557129	https://www.genecards.org/cgi-bin/carddisp.pl?gene=HADH
KCNMA1	Potassium Calcium-Activated Channel Subfamily M Alpha 1	Protein Coding	56	GC10M076869	4.09189224243164	https://www.genecards.org/cgi-bin/carddisp.pl?gene=KCNMA1
STIM1	Stromal Interaction Molecule 1	Protein Coding	57	GC11P003855	4.09177923202515	https://www.genecards.org/cgi-bin/carddisp.pl?gene=STIM1
AHR	Aryl Hydrocarbon Receptor	Protein Coding	54	GC07P016916	4.08883571624756	https://www.genecards.org/cgi-bin/carddisp.pl?gene=AHR
VIM	Vimentin	Protein Coding	57	GC10P017227	4.08498096466064	https://www.genecards.org/cgi-bin/carddisp.pl?gene=VIM
TTN	Titin	Protein Coding	54	GC02M178525	4.08270359039307	https://www.genecards.org/cgi-bin/carddisp.pl?gene=TTN
PRNP	Prion Protein	Protein Coding	55	GC20P004686	4.073073387146	https://www.genecards.org/cgi-bin/carddisp.pl?gene=PRNP
HTR2B	5-Hydroxytryptamine Receptor 2B	Protein Coding	50	GC02M231108	4.0565071105957	https://www.genecards.org/cgi-bin/carddisp.pl?gene=HTR2B
MT-CYB	Mitochondrially Encoded Cytochrome B	Protein Coding	38	GCMTP014749	4.04533100128174	https://www.genecards.org/cgi-bin/carddisp.pl?gene=MT-CYB
H19	H19 Imprinted Maternally Expressed Transcript	RNA Gene	30	GC11M001995	4.03751611709595	https://www.genecards.org/cgi-bin/carddisp.pl?gene=H19
KCNB1	Potassium Voltage-Gated Channel Subfamily B Member 1	Protein Coding	54	GC20M049293	4.02871370315552	https://www.genecards.org/cgi-bin/carddisp.pl?gene=KCNB1
SRPRA	SRP Receptor Subunit Alpha	Protein Coding	43	GC11M126255	4.02010583877563	https://www.genecards.org/cgi-bin/carddisp.pl?gene=SRPRA
SRP54	Signal Recognition Particle 54	Protein Coding	50	GC14P034981	4.01866722106934	https://www.genecards.org/cgi-bin/carddisp.pl?gene=SRP54
GRIN1	Glutamate Ionotropic Receptor NMDA Type Subunit 1	Protein Coding	57	GC09P137184	4.01786708831787	https://www.genecards.org/cgi-bin/carddisp.pl?gene=GRIN1
GAPDH	Glyceraldehyde-3-Phosphate Dehydrogenase	Protein Coding	57	GC12P023539	4.01771068572998	https://www.genecards.org/cgi-bin/carddisp.pl?gene=GAPDH
CCND1	Cyclin D1	Protein Coding	60	GC11P069641	4.01641654968262	https://www.genecards.org/cgi-bin/carddisp.pl?gene=CCND1
FH	Fumarate Hydratase	Protein Coding	53	GC01M241499	4.00882291793823	https://www.genecards.org/cgi-bin/carddisp.pl?gene=FH
HTRA2	HtrA Serine Peptidase 2	Protein Coding	52	GC02P074529	4.00374507904053	https://www.genecards.org/cgi-bin/carddisp.pl?gene=HTRA2
ANG	Angiogenin	Protein Coding	51	GC14P034388	4.0036792755127	https://www.genecards.org/cgi-bin/carddisp.pl?gene=ANG
ELANE	Elastase, Neutrophil Expressed	Protein Coding	58	GC19P003656	4.00062656402588	https://www.genecards.org/cgi-bin/carddisp.pl?gene=ELANE
HTR1A	5-Hydroxytryptamine Receptor 1A	Protein Coding	53	GC05M063960	4.00025129318237	https://www.genecards.org/cgi-bin/carddisp.pl?gene=HTR1A
BRAF	B-Raf Proto-Oncogene, Serine/Threonine Kinase	Protein Coding	60	GC07M140742	3.9875693321228	https://www.genecards.org/cgi-bin/carddisp.pl?gene=BRAF
SLC2A3	Solute Carrier Family 2 Member 3	Protein Coding	55	GC12M007919	3.98250269889832	https://www.genecards.org/cgi-bin/carddisp.pl?gene=SLC2A3
KIT	KIT Proto-Oncogene, Receptor Tyrosine Kinase	Protein Coding	60	GC04P054657	3.96227073669434	https://www.genecards.org/cgi-bin/carddisp.pl?gene=KIT
GATA1	GATA Binding Protein 1	Protein Coding	53	GC0XP048786	3.96204996109009	https://www.genecards.org/cgi-bin/carddisp.pl?gene=GATA1
HSPA5	Heat Shock Protein Family A (Hsp70) Member 5	Protein Coding	55	GC09M125234	3.95845580101013	https://www.genecards.org/cgi-bin/carddisp.pl?gene=HSPA5
CKB	Creatine Kinase B	Protein Coding	51	GC14M103519	3.94288849830627	https://www.genecards.org/cgi-bin/carddisp.pl?gene=CKB
LOX	Lysyl Oxidase	Protein Coding	54	GC05M122063	3.9349148273468	https://www.genecards.org/cgi-bin/carddisp.pl?gene=LOX
BAD	BCL2 Associated Agonist Of Cell Death	Protein Coding	51	GC11M099650	3.93455004692078	https://www.genecards.org/cgi-bin/carddisp.pl?gene=BAD
RHAG	Rh Associated Glycoprotein	Protein Coding	51	GC06M049605	3.9299738407135	https://www.genecards.org/cgi-bin/carddisp.pl?gene=RHAG
KCNH2	Potassium Voltage-Gated Channel Subfamily H Member 2	Protein Coding	57	GC07M150944	3.92779302597046	https://www.genecards.org/cgi-bin/carddisp.pl?gene=KCNH2
HADHA	Hydroxyacyl-CoA Dehydrogenase Trifunctional Multienzyme Complex Subunit Alpha	Protein Coding	52	GC02M026190	3.92565822601318	https://www.genecards.org/cgi-bin/carddisp.pl?gene=HADHA
NDN	Necdin, MAGE Family Member	Protein Coding	48	GC15M024541	3.92012739181519	https://www.genecards.org/cgi-bin/carddisp.pl?gene=NDN
FN1	Fibronectin 1	Protein Coding	57	GC02M215360	3.91059494018555	https://www.genecards.org/cgi-bin/carddisp.pl?gene=FN1
CHEK2	Checkpoint Kinase 2	Protein Coding	61	GC22M028687	3.90951776504517	https://www.genecards.org/cgi-bin/carddisp.pl?gene=CHEK2
KCNJ5	Potassium Inwardly Rectifying Channel Subfamily J Member 5	Protein Coding	53	GC11P128891	3.89568185806274	https://www.genecards.org/cgi-bin/carddisp.pl?gene=KCNJ5
AQP1	Aquaporin 1 (Colton Blood Group)	Protein Coding	53	GC07P030911	3.8954758644104	https://www.genecards.org/cgi-bin/carddisp.pl?gene=AQP1
PRKN	Parkin RBR E3 Ubiquitin Protein Ligase	Protein Coding	53	GC06M161348	3.89406180381775	https://www.genecards.org/cgi-bin/carddisp.pl?gene=PRKN
DICER1	Dicer 1, Ribonuclease III	Protein Coding	56	GC14M095086	3.87565445899963	https://www.genecards.org/cgi-bin/carddisp.pl?gene=DICER1
SNAI1	Snail Family Transcriptional Repressor 1	Protein Coding	51	GC20P049982	3.862220287323	https://www.genecards.org/cgi-bin/carddisp.pl?gene=SNAI1
MT-ATP6	Mitochondrially Encoded ATP Synthase Membrane Subunit 6	Protein Coding	39	GCMTP008531	3.86149764060974	https://www.genecards.org/cgi-bin/carddisp.pl?gene=MT-ATP6
THBD	Thrombomodulin	Protein Coding	53	GC20M023026	3.85954856872559	https://www.genecards.org/cgi-bin/carddisp.pl?gene=THBD
RPS6KB1	Ribosomal Protein S6 Kinase B1	Protein Coding	55	GC17P059893	3.85787749290466	https://www.genecards.org/cgi-bin/carddisp.pl?gene=RPS6KB1
MUC1	Mucin 1, Cell Surface Associated	Protein Coding	55	GC01M155185	3.84737181663513	https://www.genecards.org/cgi-bin/carddisp.pl?gene=MUC1
PKLR	Pyruvate Kinase L/R	Protein Coding	53	GC01M155289	3.82385110855103	https://www.genecards.org/cgi-bin/carddisp.pl?gene=PKLR
HMGB1	High Mobility Group Box 1	Protein Coding	54	GC13M030456	3.81775593757629	https://www.genecards.org/cgi-bin/carddisp.pl?gene=HMGB1
MT-ND1	Mitochondrially Encoded NADH:Ubiquinone Oxidoreductase Core Subunit 1	Protein Coding	36	GCMTP003309	3.81137371063232	https://www.genecards.org/cgi-bin/carddisp.pl?gene=MT-ND1
CASK	Calcium/Calmodulin Dependent Serine Protein Kinase	Protein Coding	56	GC0XM041514	3.80791759490967	https://www.genecards.org/cgi-bin/carddisp.pl?gene=CASK
BCL2L1	BCL2 Like 1	Protein Coding	55	GC20M031664	3.80772638320923	https://www.genecards.org/cgi-bin/carddisp.pl?gene=BCL2L1
SIAH1	Siah E3 Ubiquitin Protein Ligase 1	Protein Coding	51	GC16M048357	3.80344676971436	https://www.genecards.org/cgi-bin/carddisp.pl?gene=SIAH1
UBE3A	Ubiquitin Protein Ligase E3A	Protein Coding	53	GC15M025333	3.80164456367493	https://www.genecards.org/cgi-bin/carddisp.pl?gene=UBE3A
MT-ND4	Mitochondrially Encoded NADH:Ubiquinone Oxidoreductase Core Subunit 4	Protein Coding	39	GCMTP010762	3.79562091827393	https://www.genecards.org/cgi-bin/carddisp.pl?gene=MT-ND4
MAP2K1	Mitogen-Activated Protein Kinase Kinase 1	Protein Coding	60	GC15P066386	3.787029504776	https://www.genecards.org/cgi-bin/carddisp.pl?gene=MAP2K1
STING1	Stimulator Of Interferon Response CGAMP Interactor 1	Protein Coding	48	GC05M139476	3.78394865989685	https://www.genecards.org/cgi-bin/carddisp.pl?gene=STING1
BIRC5	Baculoviral IAP Repeat Containing 5	Protein Coding	52	GC17P078214	3.78254055976868	https://www.genecards.org/cgi-bin/carddisp.pl?gene=BIRC5
AVP	Arginine Vasopressin	Protein Coding	51	GC20M003082	3.78102231025696	https://www.genecards.org/cgi-bin/carddisp.pl?gene=AVP
EIF4EBP1	Eukaryotic Translation Initiation Factor 4E Binding Protein 1	Protein Coding	53	GC08P038607	3.78089785575867	https://www.genecards.org/cgi-bin/carddisp.pl?gene=EIF4EBP1
ATF4	Activating Transcription Factor 4	Protein Coding	52	GC22P039519	3.77665638923645	https://www.genecards.org/cgi-bin/carddisp.pl?gene=ATF4
MET	MET Proto-Oncogene, Receptor Tyrosine Kinase	Protein Coding	61	GC07P116672	3.7722544670105	https://www.genecards.org/cgi-bin/carddisp.pl?gene=MET
PRKCA	Protein Kinase C Alpha	Protein Coding	57	GC17P066302	3.76692724227905	https://www.genecards.org/cgi-bin/carddisp.pl?gene=PRKCA
MBP	Myelin Basic Protein	Protein Coding	51	GC18M076978	3.7507905960083	https://www.genecards.org/cgi-bin/carddisp.pl?gene=MBP
CCL11	C-C Motif Chemokine Ligand 11	Protein Coding	52	GC17P034285	3.74354863166809	https://www.genecards.org/cgi-bin/carddisp.pl?gene=CCL11
RELN	Reelin	Protein Coding	51	GC07M103471	3.72560977935791	https://www.genecards.org/cgi-bin/carddisp.pl?gene=RELN
RBPJ	Recombination Signal Binding Protein For Immunoglobulin Kappa J Region	Protein Coding	53	GC04P026105	3.72053408622742	https://www.genecards.org/cgi-bin/carddisp.pl?gene=RBPJ
GLUD1	Glutamate Dehydrogenase 1	Protein Coding	56	GC10M087050	3.71355247497559	https://www.genecards.org/cgi-bin/carddisp.pl?gene=GLUD1
HSPB1	Heat Shock Protein Family B (Small) Member 1	Protein Coding	59	GC07P076302	3.70998001098633	https://www.genecards.org/cgi-bin/carddisp.pl?gene=HSPB1
DBH	Dopamine Beta-Hydroxylase	Protein Coding	59	GC09P133636	3.70383405685425	https://www.genecards.org/cgi-bin/carddisp.pl?gene=DBH
LCN2	Lipocalin 2	Protein Coding	52	GC09P128149	3.7037296295166	https://www.genecards.org/cgi-bin/carddisp.pl?gene=LCN2
PTH	Parathyroid Hormone	Protein Coding	52	GC11M013492	3.70156383514404	https://www.genecards.org/cgi-bin/carddisp.pl?gene=PTH
MCL1	MCL1 Apoptosis Regulator, BCL2 Family Member	Protein Coding	55	GC01M152731	3.70119118690491	https://www.genecards.org/cgi-bin/carddisp.pl?gene=MCL1
MMP13	Matrix Metallopeptidase 13	Protein Coding	57	GC11M102942	3.68791580200195	https://www.genecards.org/cgi-bin/carddisp.pl?gene=MMP13
MT-CO1	Mitochondrially Encoded Cytochrome C Oxidase I	Protein Coding	38	GCMTP005906	3.66804051399231	https://www.genecards.org/cgi-bin/carddisp.pl?gene=MT-CO1
KAT2B	Lysine Acetyltransferase 2B	Protein Coding	55	GC03P020043	3.66539168357849	https://www.genecards.org/cgi-bin/carddisp.pl?gene=KAT2B
DUSP1	Dual Specificity Phosphatase 1	Protein Coding	52	GC05M172768	3.66182541847229	https://www.genecards.org/cgi-bin/carddisp.pl?gene=DUSP1
MMP14	Matrix Metallopeptidase 14	Protein Coding	57	GC14P034667	3.65901041030884	https://www.genecards.org/cgi-bin/carddisp.pl?gene=MMP14
SLC6A19	Solute Carrier Family 6 Member 19	Protein Coding	51	GC05P001201	3.65710186958313	https://www.genecards.org/cgi-bin/carddisp.pl?gene=SLC6A19
KIF1B	Kinesin Family Member 1B	Protein Coding	51	GC01P010210	3.65664482116699	https://www.genecards.org/cgi-bin/carddisp.pl?gene=KIF1B
AGER	Advanced Glycosylation End-Product Specific Receptor	Protein Coding	53	GC06M032180	3.65466952323914	https://www.genecards.org/cgi-bin/carddisp.pl?gene=AGER
STAT5B	Signal Transducer And Activator Of Transcription 5B	Protein Coding	56	GC17M042199	3.64369797706604	https://www.genecards.org/cgi-bin/carddisp.pl?gene=STAT5B
CD44	CD44 Molecule (Indian Blood Group)	Protein Coding	55	GC11P035139	3.64100122451782	https://www.genecards.org/cgi-bin/carddisp.pl?gene=CD44
SLC25A1	Solute Carrier Family 25 Member 1	Protein Coding	52	GC22M019407	3.63854575157166	https://www.genecards.org/cgi-bin/carddisp.pl?gene=SLC25A1
MT-CO3	Mitochondrially Encoded Cytochrome C Oxidase III	Protein Coding	35	GCMTP009209	3.63480615615845	https://www.genecards.org/cgi-bin/carddisp.pl?gene=MT-CO3
FLT4	Fms Related Receptor Tyrosine Kinase 4	Protein Coding	59	GC05M180644	3.63423681259155	https://www.genecards.org/cgi-bin/carddisp.pl?gene=FLT4
SST	Somatostatin	Protein Coding	47	GC03M187668	3.6317617893219	https://www.genecards.org/cgi-bin/carddisp.pl?gene=SST
CHGA	Chromogranin A	Protein Coding	50	GC14P092950	3.61458587646484	https://www.genecards.org/cgi-bin/carddisp.pl?gene=CHGA
TSC1	TSC Complex Subunit 1	Protein Coding	54	GC09M132891	3.61014842987061	https://www.genecards.org/cgi-bin/carddisp.pl?gene=TSC1
SYK	Spleen Associated Tyrosine Kinase	Protein Coding	56	GC09P092704	3.6057300567627	https://www.genecards.org/cgi-bin/carddisp.pl?gene=SYK
S100B	S100 Calcium Binding Protein B	Protein Coding	51	GC21M051379	3.59099984169006	https://www.genecards.org/cgi-bin/carddisp.pl?gene=S100B
IL7	Interleukin 7	Protein Coding	50	GC08M078689	3.58667850494385	https://www.genecards.org/cgi-bin/carddisp.pl?gene=IL7
NGF	Nerve Growth Factor	Protein Coding	58	GC01M115285	3.58607912063599	https://www.genecards.org/cgi-bin/carddisp.pl?gene=NGF
IL5	Interleukin 5	Protein Coding	52	GC05M132541	3.58009767532349	https://www.genecards.org/cgi-bin/carddisp.pl?gene=IL5
CCR7	C-C Motif Chemokine Receptor 7	Protein Coding	51	GC17M051716	3.57732677459717	https://www.genecards.org/cgi-bin/carddisp.pl?gene=CCR7
ATRIP	ATR Interacting Protein	Protein Coding	49	GC03P049971	3.57308864593506	https://www.genecards.org/cgi-bin/carddisp.pl?gene=ATRIP
AGK	Acylglycerol Kinase	Protein Coding	47	GC07P141551	3.56513381004333	https://www.genecards.org/cgi-bin/carddisp.pl?gene=AGK
EIF2AK3	Eukaryotic Translation Initiation Factor 2 Alpha Kinase 3	Protein Coding	55	GC02M088556	3.56050682067871	https://www.genecards.org/cgi-bin/carddisp.pl?gene=EIF2AK3
AGXT	Alanine--Glyoxylate Aminotransferase	Protein Coding	52	GC02P240868	3.56005215644836	https://www.genecards.org/cgi-bin/carddisp.pl?gene=AGXT
MAGEL2	MAGE Family Member L2	Protein Coding	43	GC15M023643	3.55644750595093	https://www.genecards.org/cgi-bin/carddisp.pl?gene=MAGEL2
GSR	Glutathione-Disulfide Reductase	Protein Coding	56	GC08M030678	3.55245923995972	https://www.genecards.org/cgi-bin/carddisp.pl?gene=GSR
HSPA1A	Heat Shock Protein Family A (Hsp70) Member 1A	Protein Coding	53	GC06P092171	3.54797077178955	https://www.genecards.org/cgi-bin/carddisp.pl?gene=HSPA1A
SUCLA2	Succinate-CoA Ligase ADP-Forming Subunit Beta	Protein Coding	53	GC13M047745	3.54643487930298	https://www.genecards.org/cgi-bin/carddisp.pl?gene=SUCLA2
MT-CO2	Mitochondrially Encoded Cytochrome C Oxidase II	Protein Coding	39	GCMTP007587	3.54422664642334	https://www.genecards.org/cgi-bin/carddisp.pl?gene=MT-CO2
CASR	Calcium Sensing Receptor	Protein Coding	57	GC03P122183	3.54138469696045	https://www.genecards.org/cgi-bin/carddisp.pl?gene=CASR
CCL3	C-C Motif Chemokine Ligand 3	Protein Coding	46	GC17M036088	3.53924465179443	https://www.genecards.org/cgi-bin/carddisp.pl?gene=CCL3
NTRK1	Neurotrophic Receptor Tyrosine Kinase 1	Protein Coding	57	GC01P156815	3.53520965576172	https://www.genecards.org/cgi-bin/carddisp.pl?gene=NTRK1
MTHFR	Methylenetetrahydrofolate Reductase	Protein Coding	54	GC01M011785	3.52158641815186	https://www.genecards.org/cgi-bin/carddisp.pl?gene=MTHFR
CUL3	Cullin 3	Protein Coding	54	GC02M224470	3.52048778533936	https://www.genecards.org/cgi-bin/carddisp.pl?gene=CUL3
TF	Transferrin	Protein Coding	57	GC03P135056	3.51943135261536	https://www.genecards.org/cgi-bin/carddisp.pl?gene=TF
MYH6	Myosin Heavy Chain 6	Protein Coding	52	GC14M023381	3.51510715484619	https://www.genecards.org/cgi-bin/carddisp.pl?gene=MYH6
MT-TL1	Mitochondrially Encoded TRNA-Leu (UUA/G) 1	RNA Gene	19	GCMTP003232	3.51306343078613	https://www.genecards.org/cgi-bin/carddisp.pl?gene=MT-TL1
NBN	Nibrin	Protein Coding	55	GC08M089933	3.50661110877991	https://www.genecards.org/cgi-bin/carddisp.pl?gene=NBN
ATR	ATR Serine/Threonine Kinase	Protein Coding	59	GC03M142449	3.49965143203735	https://www.genecards.org/cgi-bin/carddisp.pl?gene=ATR
BGLAP	Bone Gamma-Carboxyglutamate Protein	Protein Coding	46	GC01P156242	3.49359631538391	https://www.genecards.org/cgi-bin/carddisp.pl?gene=BGLAP
EDNRA	Endothelin Receptor Type A	Protein Coding	56	GC04P147480	3.49332571029663	https://www.genecards.org/cgi-bin/carddisp.pl?gene=EDNRA
NRP1	Neuropilin 1	Protein Coding	54	GC10M033177	3.49138784408569	https://www.genecards.org/cgi-bin/carddisp.pl?gene=NRP1
GDF15	Growth Differentiation Factor 15	Protein Coding	50	GC19P072428	3.48988819122314	https://www.genecards.org/cgi-bin/carddisp.pl?gene=GDF15
RUNX2	RUNX Family Transcription Factor 2	Protein Coding	53	GC06P092371	3.48561453819275	https://www.genecards.org/cgi-bin/carddisp.pl?gene=RUNX2
SNAP25	Synaptosome Associated Protein 25	Protein Coding	55	GC20P010193	3.4851393699646	https://www.genecards.org/cgi-bin/carddisp.pl?gene=SNAP25
GSK3B	Glycogen Synthase Kinase 3 Beta	Protein Coding	57	GC03M119821	3.47890281677246	https://www.genecards.org/cgi-bin/carddisp.pl?gene=GSK3B
CASP1	Caspase 1	Protein Coding	56	GC11M105025	3.47683382034302	https://www.genecards.org/cgi-bin/carddisp.pl?gene=CASP1
MALAT1	Metastasis Associated Lung Adenocarcinoma Transcript 1	RNA Gene	27	GC11P070867	3.47497153282166	https://www.genecards.org/cgi-bin/carddisp.pl?gene=MALAT1
SCN5A	Sodium Voltage-Gated Channel Alpha Subunit 5	Protein Coding	57	GC03M038549	3.46388578414917	https://www.genecards.org/cgi-bin/carddisp.pl?gene=SCN5A
CCL4	C-C Motif Chemokine Ligand 4	Protein Coding	47	GC17P036103	3.45518636703491	https://www.genecards.org/cgi-bin/carddisp.pl?gene=CCL4
CALM1	Calmodulin 1	Protein Coding	52	GC14P090396	3.45288515090942	https://www.genecards.org/cgi-bin/carddisp.pl?gene=CALM1
HLA-A	Major Histocompatibility Complex, Class I, A	Protein Coding	52	GC06P092113	3.45229959487915	https://www.genecards.org/cgi-bin/carddisp.pl?gene=HLA-A
FOXM1	Forkhead Box M1	Protein Coding	50	GC12M002857	3.45088577270508	https://www.genecards.org/cgi-bin/carddisp.pl?gene=FOXM1
LSM11	LSM11, U7 Small Nuclear RNA Associated	Protein Coding	42	GC05P157743	3.45021486282349	https://www.genecards.org/cgi-bin/carddisp.pl?gene=LSM11
CS	Citrate Synthase	Protein Coding	51	GC12M056271	3.44774794578552	https://www.genecards.org/cgi-bin/carddisp.pl?gene=CS
NTS	Neurotensin	Protein Coding	48	GC12P085876	3.44714045524597	https://www.genecards.org/cgi-bin/carddisp.pl?gene=NTS
ACADM	Acyl-CoA Dehydrogenase Medium Chain	Protein Coding	52	GC01P075724	3.43668556213379	https://www.genecards.org/cgi-bin/carddisp.pl?gene=ACADM
TMEM127	Transmembrane Protein 127	Protein Coding	46	GC02M096248	3.41563320159912	https://www.genecards.org/cgi-bin/carddisp.pl?gene=TMEM127
MT-ND6	Mitochondrially Encoded NADH:Ubiquinone Oxidoreductase Core Subunit 6	Protein Coding	38	GCMTM014151	3.40850257873535	https://www.genecards.org/cgi-bin/carddisp.pl?gene=MT-ND6
TGFB3	Transforming Growth Factor Beta 3	Protein Coding	54	GC14M075958	3.40718698501587	https://www.genecards.org/cgi-bin/carddisp.pl?gene=TGFB3
MYO9A	Myosin IXA	Protein Coding	46	GC15M071822	3.40315961837769	https://www.genecards.org/cgi-bin/carddisp.pl?gene=MYO9A
SELENON	Selenoprotein N	Protein Coding	44	GC01P025800	3.4029324054718	https://www.genecards.org/cgi-bin/carddisp.pl?gene=SELENON
SLC15A2	Solute Carrier Family 15 Member 2	Protein Coding	47	GC03P121894	3.3945038318634	https://www.genecards.org/cgi-bin/carddisp.pl?gene=SLC15A2
PDGFRB	Platelet Derived Growth Factor Receptor Beta	Protein Coding	60	GC05M150113	3.38936543464661	https://www.genecards.org/cgi-bin/carddisp.pl?gene=PDGFRB
LMNA	Lamin A/C	Protein Coding	56	GC01P156082	3.38628768920898	https://www.genecards.org/cgi-bin/carddisp.pl?gene=LMNA
ACAN	Aggrecan	Protein Coding	53	GC15P123941	3.38604164123535	https://www.genecards.org/cgi-bin/carddisp.pl?gene=ACAN
ACTA1	Actin Alpha 1, Skeletal Muscle	Protein Coding	55	GC01M229647	3.37064814567566	https://www.genecards.org/cgi-bin/carddisp.pl?gene=ACTA1
ACADS	Acyl-CoA Dehydrogenase Short Chain	Protein Coding	52	GC12P126959	3.37060356140137	https://www.genecards.org/cgi-bin/carddisp.pl?gene=ACADS
SDHC	Succinate Dehydrogenase Complex Subunit C	Protein Coding	50	GC01P161314	3.36979007720947	https://www.genecards.org/cgi-bin/carddisp.pl?gene=SDHC
KCNJ11	Potassium Inwardly Rectifying Channel Subfamily J Member 11	Protein Coding	53	GC11M017663	3.35106015205383	https://www.genecards.org/cgi-bin/carddisp.pl?gene=KCNJ11
PCNA	Proliferating Cell Nuclear Antigen	Protein Coding	57	GC20M005114	3.34704232215881	https://www.genecards.org/cgi-bin/carddisp.pl?gene=PCNA
EARS2	Glutamyl-TRNA Synthetase 2, Mitochondrial	Protein Coding	49	GC16M023570	3.34600281715393	https://www.genecards.org/cgi-bin/carddisp.pl?gene=EARS2
HTR2C	5-Hydroxytryptamine Receptor 2C	Protein Coding	52	GC0XP114584	3.34412240982056	https://www.genecards.org/cgi-bin/carddisp.pl?gene=HTR2C
NKX2-5	NK2 Homeobox 5	Protein Coding	51	GC05M173232	3.33760237693787	https://www.genecards.org/cgi-bin/carddisp.pl?gene=NKX2-5
LGALS3	Galectin 3	Protein Coding	52	GC14P055124	3.33245515823364	https://www.genecards.org/cgi-bin/carddisp.pl?gene=LGALS3
SLC17A5	Solute Carrier Family 17 Member 5	Protein Coding	51	GC06M073593	3.32983064651489	https://www.genecards.org/cgi-bin/carddisp.pl?gene=SLC17A5
MIR20A	MicroRNA 20a	RNA Gene	22	GC13P091580	3.32771444320679	https://www.genecards.org/cgi-bin/carddisp.pl?gene=MIR20A
ACO1	Aconitase 1	Protein Coding	51	GC09P032374	3.32169151306152	https://www.genecards.org/cgi-bin/carddisp.pl?gene=ACO1
GH1	Growth Hormone 1	Protein Coding	50	GC17M063917	3.31639289855957	https://www.genecards.org/cgi-bin/carddisp.pl?gene=GH1
NAGLU	N-Acetyl-Alpha-Glucosaminidase	Protein Coding	49	GC17P061991	3.30873107910156	https://www.genecards.org/cgi-bin/carddisp.pl?gene=NAGLU
APOE	Apolipoprotein E	Protein Coding	57	GC19P073055	3.30582094192505	https://www.genecards.org/cgi-bin/carddisp.pl?gene=APOE
ATP1A1	ATPase Na+/K+ Transporting Subunit Alpha 1	Protein Coding	57	GC01P116372	3.3005542755127	https://www.genecards.org/cgi-bin/carddisp.pl?gene=ATP1A1
HERC2	HECT And RLD Domain Containing E3 Ubiquitin Protein Ligase 2	Protein Coding	51	GC15M028111	3.29295635223389	https://www.genecards.org/cgi-bin/carddisp.pl?gene=HERC2
NDNF	Neuron Derived Neurotrophic Factor	Protein Coding	44	GC04M121035	3.28974676132202	https://www.genecards.org/cgi-bin/carddisp.pl?gene=NDNF
TRAF6	TNF Receptor Associated Factor 6	Protein Coding	52	GC11M036467	3.28193092346191	https://www.genecards.org/cgi-bin/carddisp.pl?gene=TRAF6
MPL	MPL Proto-Oncogene, Thrombopoietin Receptor	Protein Coding	55	GC01P043337	3.28152894973755	https://www.genecards.org/cgi-bin/carddisp.pl?gene=MPL
HDAC2	Histone Deacetylase 2	Protein Coding	59	GC06M113933	3.27611899375916	https://www.genecards.org/cgi-bin/carddisp.pl?gene=HDAC2
OGDH	Oxoglutarate Dehydrogenase	Protein Coding	53	GC07P044606	3.27479219436646	https://www.genecards.org/cgi-bin/carddisp.pl?gene=OGDH
MYH7	Myosin Heavy Chain 7	Protein Coding	53	GC14M023412	3.2731785774231	https://www.genecards.org/cgi-bin/carddisp.pl?gene=MYH7
TSLP	Thymic Stromal Lymphopoietin	Protein Coding	46	GC05P111070	3.27001953125	https://www.genecards.org/cgi-bin/carddisp.pl?gene=TSLP
SLC2A2	Solute Carrier Family 2 Member 2	Protein Coding	56	GC03M170996	3.26285076141357	https://www.genecards.org/cgi-bin/carddisp.pl?gene=SLC2A2
RAF1	Raf-1 Proto-Oncogene, Serine/Threonine Kinase	Protein Coding	61	GC03M012583	3.25871825218201	https://www.genecards.org/cgi-bin/carddisp.pl?gene=RAF1
IFNA2	Interferon Alpha 2	Protein Coding	50	GC09M021384	3.25727987289429	https://www.genecards.org/cgi-bin/carddisp.pl?gene=IFNA2
IRF3	Interferon Regulatory Factor 3	Protein Coding	51	GC19M049659	3.25408935546875	https://www.genecards.org/cgi-bin/carddisp.pl?gene=IRF3
FLI1	Fli-1 Proto-Oncogene, ETS Transcription Factor	Protein Coding	54	GC11P128686	3.24131226539612	https://www.genecards.org/cgi-bin/carddisp.pl?gene=FLI1
ZEB2	Zinc Finger E-Box Binding Homeobox 2	Protein Coding	54	GC02M144384	3.23628282546997	https://www.genecards.org/cgi-bin/carddisp.pl?gene=ZEB2
TNFRSF11B	TNF Receptor Superfamily Member 11b	Protein Coding	54	GC08M118923	3.23588514328003	https://www.genecards.org/cgi-bin/carddisp.pl?gene=TNFRSF11B
ERCC6	ERCC Excision Repair 6, Chromatin Remodeling Factor	Protein Coding	52	GC10M049454	3.23397135734558	https://www.genecards.org/cgi-bin/carddisp.pl?gene=ERCC6
ERBB3	Erb-B2 Receptor Tyrosine Kinase 3	Protein Coding	60	GC12P057479	3.23320960998535	https://www.genecards.org/cgi-bin/carddisp.pl?gene=ERBB3
HMGCR	3-Hydroxy-3-Methylglutaryl-CoA Reductase	Protein Coding	53	GC05P075336	3.22981548309326	https://www.genecards.org/cgi-bin/carddisp.pl?gene=HMGCR
APEX1	Apurinic/Apyrimidinic Endodeoxyribonuclease 1	Protein Coding	52	GC14P020455	3.22943353652954	https://www.genecards.org/cgi-bin/carddisp.pl?gene=APEX1
TAC1	Tachykinin Precursor 1	Protein Coding	48	GC07P097731	3.22468852996826	https://www.genecards.org/cgi-bin/carddisp.pl?gene=TAC1
CYP1A1	Cytochrome P450 Family 1 Subfamily A Member 1	Protein Coding	55	GC15M074719	3.22381711006165	https://www.genecards.org/cgi-bin/carddisp.pl?gene=CYP1A1
CEBPA	CCAAT Enhancer Binding Protein Alpha	Protein Coding	53	GC19M033299	3.2175145149231	https://www.genecards.org/cgi-bin/carddisp.pl?gene=CEBPA
MMP1	Matrix Metallopeptidase 1	Protein Coding	57	GC11M102810	3.20857954025269	https://www.genecards.org/cgi-bin/carddisp.pl?gene=MMP1
CFTR	CF Transmembrane Conductance Regulator	Protein Coding	59	GC07P117287	3.20540404319763	https://www.genecards.org/cgi-bin/carddisp.pl?gene=CFTR
AQP4	Aquaporin 4	Protein Coding	53	GC18M026852	3.20232558250427	https://www.genecards.org/cgi-bin/carddisp.pl?gene=AQP4
CALR	Calreticulin	Protein Coding	58	GC19P012938	3.20101976394653	https://www.genecards.org/cgi-bin/carddisp.pl?gene=CALR
BMP2	Bone Morphogenetic Protein 2	Protein Coding	53	GC20P006767	3.19110417366028	https://www.genecards.org/cgi-bin/carddisp.pl?gene=BMP2
SLC7A5	Solute Carrier Family 7 Member 5	Protein Coding	51	GC16M087830	3.19060921669006	https://www.genecards.org/cgi-bin/carddisp.pl?gene=SLC7A5
PDP1	Pyruvate Dehydrogenase Phosphatase Catalytic Subunit 1	Protein Coding	54	GC08P093857	3.18770122528076	https://www.genecards.org/cgi-bin/carddisp.pl?gene=PDP1
CLCF1	Cardiotrophin Like Cytokine Factor 1	Protein Coding	49	GC11M067364	3.18125581741333	https://www.genecards.org/cgi-bin/carddisp.pl?gene=CLCF1
APP	Amyloid Beta Precursor Protein	Protein Coding	58	GC21M025880	3.17614269256592	https://www.genecards.org/cgi-bin/carddisp.pl?gene=APP
APOA1	Apolipoprotein A1	Protein Coding	57	GC11M116835	3.168625831604	https://www.genecards.org/cgi-bin/carddisp.pl?gene=APOA1
KNG1	Kininogen 1	Protein Coding	55	GC03P186717	3.16745376586914	https://www.genecards.org/cgi-bin/carddisp.pl?gene=KNG1
MAP2	Microtubule Associated Protein 2	Protein Coding	51	GC02P209424	3.14430856704712	https://www.genecards.org/cgi-bin/carddisp.pl?gene=MAP2
NLRC4	NLR Family CARD Domain Containing 4	Protein Coding	51	GC02M032224	3.14308786392212	https://www.genecards.org/cgi-bin/carddisp.pl?gene=NLRC4
PTK2	Protein Tyrosine Kinase 2	Protein Coding	55	GC08M140657	3.14303779602051	https://www.genecards.org/cgi-bin/carddisp.pl?gene=PTK2
KITLG	KIT Ligand	Protein Coding	53	GC12M088492	3.14264225959778	https://www.genecards.org/cgi-bin/carddisp.pl?gene=KITLG
PRKG1	Protein Kinase CGMP-Dependent 1	Protein Coding	57	GC10P050991	3.13936328887939	https://www.genecards.org/cgi-bin/carddisp.pl?gene=PRKG1
STK4	Serine/Threonine Kinase 4	Protein Coding	56	GC20P044966	3.13766145706177	https://www.genecards.org/cgi-bin/carddisp.pl?gene=STK4
FASN	Fatty Acid Synthase	Protein Coding	55	GC17M082078	3.13545656204224	https://www.genecards.org/cgi-bin/carddisp.pl?gene=FASN
SLC5A1	Solute Carrier Family 5 Member 1	Protein Coding	55	GC22P032043	3.12961053848267	https://www.genecards.org/cgi-bin/carddisp.pl?gene=SLC5A1
GHRL	Ghrelin And Obestatin Prepropeptide	Protein Coding	49	GC03M010285	3.12738513946533	https://www.genecards.org/cgi-bin/carddisp.pl?gene=GHRL
ITGB3	Integrin Subunit Beta 3	Protein Coding	59	GC17P062247	3.11996698379517	https://www.genecards.org/cgi-bin/carddisp.pl?gene=ITGB3
GRIN2B	Glutamate Ionotropic Receptor NMDA Type Subunit 2B	Protein Coding	59	GC12M013437	3.11381840705872	https://www.genecards.org/cgi-bin/carddisp.pl?gene=GRIN2B
ELAVL1	ELAV Like RNA Binding Protein 1	Protein Coding	47	GC19M007958	3.10544443130493	https://www.genecards.org/cgi-bin/carddisp.pl?gene=ELAVL1
KCNA5	Potassium Voltage-Gated Channel Subfamily A Member 5	Protein Coding	52	GC12P005043	3.10345840454102	https://www.genecards.org/cgi-bin/carddisp.pl?gene=KCNA5
MPZ	Myelin Protein Zero	Protein Coding	52	GC01M161304	3.0927848815918	https://www.genecards.org/cgi-bin/carddisp.pl?gene=MPZ
MUC5AC	Mucin 5AC, Oligomeric Mucus/Gel-Forming	Protein Coding	46	GC11P002129	3.08645963668823	https://www.genecards.org/cgi-bin/carddisp.pl?gene=MUC5AC
CD274	CD274 Molecule	Protein Coding	52	GC09P005450	3.08556628227234	https://www.genecards.org/cgi-bin/carddisp.pl?gene=CD274
IDH1	Isocitrate Dehydrogenase (NADP(+)) 1	Protein Coding	60	GC02M208236	3.08404207229614	https://www.genecards.org/cgi-bin/carddisp.pl?gene=IDH1
STK11	Serine/Threonine Kinase 11	Protein Coding	57	GC19P001177	3.07935929298401	https://www.genecards.org/cgi-bin/carddisp.pl?gene=STK11
ALDOA	Aldolase, Fructose-Bisphosphate A	Protein Coding	55	GC16P030064	3.07883453369141	https://www.genecards.org/cgi-bin/carddisp.pl?gene=ALDOA
NR1I2	Nuclear Receptor Subfamily 1 Group I Member 2	Protein Coding	51	GC03P119780	3.07436871528625	https://www.genecards.org/cgi-bin/carddisp.pl?gene=NR1I2
SLC19A3	Solute Carrier Family 19 Member 3	Protein Coding	52	GC02M227685	3.07368016242981	https://www.genecards.org/cgi-bin/carddisp.pl?gene=SLC19A3
TSC2	TSC Complex Subunit 2	Protein Coding	56	GC16P013513	3.07218337059021	https://www.genecards.org/cgi-bin/carddisp.pl?gene=TSC2
MIR145	MicroRNA 145	RNA Gene	26	GC05P149430	3.06774377822876	https://www.genecards.org/cgi-bin/carddisp.pl?gene=MIR145
OCA2	OCA2 Melanosomal Transmembrane Protein	Protein Coding	50	GC15M027754	3.06407976150513	https://www.genecards.org/cgi-bin/carddisp.pl?gene=OCA2
SNRPN	Small Nuclear Ribonucleoprotein Polypeptide N	Protein Coding	50	GC15P024823	3.06407976150513	https://www.genecards.org/cgi-bin/carddisp.pl?gene=SNRPN
MKRN3	Makorin Ring Finger Protein 3	Protein Coding	46	GC15P047047	3.06407976150513	https://www.genecards.org/cgi-bin/carddisp.pl?gene=MKRN3
NPAP1	Nuclear Pore Associated Protein 1	Protein Coding	35	GC15P024675	3.06407976150513	https://www.genecards.org/cgi-bin/carddisp.pl?gene=NPAP1
PWRN1	Prader-Willi Region Non-Protein Coding RNA 1	RNA Gene	22	GC15P047615	3.06407976150513	https://www.genecards.org/cgi-bin/carddisp.pl?gene=PWRN1
IPW	Imprinted In Prader-Willi Syndrome	RNA Gene	18	GC15P025116	3.06407976150513	https://www.genecards.org/cgi-bin/carddisp.pl?gene=IPW
PWAR1	Prader Willi/Angelman Region RNA 1	RNA Gene	17	GC15P025135	3.06407976150513	https://www.genecards.org/cgi-bin/carddisp.pl?gene=PWAR1
SNORD115-1	Small Nucleolar RNA, C/D Box 115-1	RNA Gene	17	GC15P045836	3.06407976150513	https://www.genecards.org/cgi-bin/carddisp.pl?gene=SNORD115-1
SNORD116-1	Small Nucleolar RNA, C/D Box 116-1	RNA Gene	17	GC15P045827	3.06407976150513	https://www.genecards.org/cgi-bin/carddisp.pl?gene=SNORD116-1
MKRN3-AS1	MKRN3 Antisense RNA 1	RNA Gene	7	GC15U901326	3.06407976150513	https://www.genecards.org/cgi-bin/carddisp.pl?gene=MKRN3-AS1
AGTR1	Angiotensin II Receptor Type 1	Protein Coding	58	GC03P148697	3.06328105926514	https://www.genecards.org/cgi-bin/carddisp.pl?gene=AGTR1
PRODH	Proline Dehydrogenase 1	Protein Coding	52	GC22M018912	3.05941987037659	https://www.genecards.org/cgi-bin/carddisp.pl?gene=PRODH
ADSL	Adenylosuccinate Lyase	Protein Coding	54	GC22P040346	3.05494737625122	https://www.genecards.org/cgi-bin/carddisp.pl?gene=ADSL
ILK	Integrin Linked Kinase	Protein Coding	52	GC11P006604	3.05493640899658	https://www.genecards.org/cgi-bin/carddisp.pl?gene=ILK
TNFSF10	TNF Superfamily Member 10	Protein Coding	51	GC03M172505	3.05301928520203	https://www.genecards.org/cgi-bin/carddisp.pl?gene=TNFSF10
ADORA1	Adenosine A1 Receptor	Protein Coding	53	GC01P203090	3.05094981193542	https://www.genecards.org/cgi-bin/carddisp.pl?gene=ADORA1
GCG	Glucagon	Protein Coding	48	GC02M162142	3.04394865036011	https://www.genecards.org/cgi-bin/carddisp.pl?gene=GCG
MEF2C	Myocyte Enhancer Factor 2C	Protein Coding	55	GC05M088718	3.04083013534546	https://www.genecards.org/cgi-bin/carddisp.pl?gene=MEF2C
SLC6A8	Solute Carrier Family 6 Member 8	Protein Coding	53	GC0XP153688	3.04073596000671	https://www.genecards.org/cgi-bin/carddisp.pl?gene=SLC6A8
MAPK10	Mitogen-Activated Protein Kinase 10	Protein Coding	56	GC04M085990	3.04033088684082	https://www.genecards.org/cgi-bin/carddisp.pl?gene=MAPK10
MIR15A	MicroRNA 15a	RNA Gene	18	GC13M050049	3.02627182006836	https://www.genecards.org/cgi-bin/carddisp.pl?gene=MIR15A
RETN	Resistin	Protein Coding	49	GC19P007669	3.02266550064087	https://www.genecards.org/cgi-bin/carddisp.pl?gene=RETN
DLD	Dihydrolipoamide Dehydrogenase	Protein Coding	56	GC07P107890	3.01538562774658	https://www.genecards.org/cgi-bin/carddisp.pl?gene=DLD
NOX1	NADPH Oxidase 1	Protein Coding	50	GC0XM100843	3.00512766838074	https://www.genecards.org/cgi-bin/carddisp.pl?gene=NOX1
CAD	Carbamoyl-Phosphate Synthetase 2, Aspartate Transcarbamylase, And Dihydroorotase	Protein Coding	56	GC02P027217	3.00392031669617	https://www.genecards.org/cgi-bin/carddisp.pl?gene=CAD
MIR214	MicroRNA 214	RNA Gene	25	GC01M172234	3.00331854820251	https://www.genecards.org/cgi-bin/carddisp.pl?gene=MIR214
PINK1	PTEN Induced Kinase 1	Protein Coding	53	GC01P020634	2.99408388137817	https://www.genecards.org/cgi-bin/carddisp.pl?gene=PINK1
CSNK2A1	Casein Kinase 2 Alpha 1	Protein Coding	57	GC20M000472	2.99345397949219	https://www.genecards.org/cgi-bin/carddisp.pl?gene=CSNK2A1
SOX9	SRY-Box Transcription Factor 9	Protein Coding	52	GC17P072121	2.99327611923218	https://www.genecards.org/cgi-bin/carddisp.pl?gene=SOX9
FGFR3	Fibroblast Growth Factor Receptor 3	Protein Coding	63	GC04P001795	2.99307823181152	https://www.genecards.org/cgi-bin/carddisp.pl?gene=FGFR3
SAMD9L	Sterile Alpha Motif Domain Containing 9 Like	Protein Coding	44	GC07M093130	2.9904305934906	https://www.genecards.org/cgi-bin/carddisp.pl?gene=SAMD9L
SCARB2	Scavenger Receptor Class B Member 2	Protein Coding	53	GC04M076158	2.98918390274048	https://www.genecards.org/cgi-bin/carddisp.pl?gene=SCARB2
IL1RAPL2	Interleukin 1 Receptor Accessory Protein Like 2	Protein Coding	46	GC0XP104566	2.9890444278717	https://www.genecards.org/cgi-bin/carddisp.pl?gene=IL1RAPL2
EZH2	Enhancer Of Zeste 2 Polycomb Repressive Complex 2 Subunit	Protein Coding	60	GC07M148807	2.98750877380371	https://www.genecards.org/cgi-bin/carddisp.pl?gene=EZH2
SLC9A1	Solute Carrier Family 9 Member A1	Protein Coding	57	GC01M027239	2.98153614997864	https://www.genecards.org/cgi-bin/carddisp.pl?gene=SLC9A1
FOXO1	Forkhead Box O1	Protein Coding	56	GC13M040555	2.97165083885193	https://www.genecards.org/cgi-bin/carddisp.pl?gene=FOXO1
FOXO4	Forkhead Box O4	Protein Coding	48	GC0XP071095	2.97079634666443	https://www.genecards.org/cgi-bin/carddisp.pl?gene=FOXO4
GJA1	Gap Junction Protein Alpha 1	Protein Coding	57	GC06P121436	2.97065114974976	https://www.genecards.org/cgi-bin/carddisp.pl?gene=GJA1
SLC16A3	Solute Carrier Family 16 Member 3	Protein Coding	50	GC17P082217	2.96507549285889	https://www.genecards.org/cgi-bin/carddisp.pl?gene=SLC16A3
UGDH	UDP-Glucose 6-Dehydrogenase	Protein Coding	52	GC04M039502	2.95925354957581	https://www.genecards.org/cgi-bin/carddisp.pl?gene=UGDH
ETFA	Electron Transfer Flavoprotein Subunit Alpha	Protein Coding	52	GC15M122358	2.95861768722534	https://www.genecards.org/cgi-bin/carddisp.pl?gene=ETFA
POU5F1	POU Class 5 Homeobox 1	Protein Coding	51	GC06M071676	2.95857357978821	https://www.genecards.org/cgi-bin/carddisp.pl?gene=POU5F1
HSPA8	Heat Shock Protein Family A (Hsp70) Member 8	Protein Coding	56	GC11M123057	2.9581937789917	https://www.genecards.org/cgi-bin/carddisp.pl?gene=HSPA8
CD34	CD34 Molecule	Protein Coding	52	GC01M207880	2.95668172836304	https://www.genecards.org/cgi-bin/carddisp.pl?gene=CD34
CYBB	Cytochrome B-245 Beta Chain	Protein Coding	56	GC0XP037780	2.95331978797913	https://www.genecards.org/cgi-bin/carddisp.pl?gene=CYBB
IL2RA	Interleukin 2 Receptor Subunit Alpha	Protein Coding	57	GC10M006010	2.95158100128174	https://www.genecards.org/cgi-bin/carddisp.pl?gene=IL2RA
RYR2	Ryanodine Receptor 2	Protein Coding	53	GC01P237042	2.95138883590698	https://www.genecards.org/cgi-bin/carddisp.pl?gene=RYR2
YAP1	Yes1 Associated Transcriptional Regulator	Protein Coding	55	GC11P102110	2.95066571235657	https://www.genecards.org/cgi-bin/carddisp.pl?gene=YAP1
RABL3	RAB, Member Of RAS Oncogene Family Like 3	Protein Coding	42	GC03M120686	2.95031380653381	https://www.genecards.org/cgi-bin/carddisp.pl?gene=RABL3
FASLG	Fas Ligand	Protein Coding	55	GC01P172628	2.94267177581787	https://www.genecards.org/cgi-bin/carddisp.pl?gene=FASLG
RPS26	Ribosomal Protein S26	Protein Coding	49	GC12P056043	2.93696618080139	https://www.genecards.org/cgi-bin/carddisp.pl?gene=RPS26
FLNA	Filamin A	Protein Coding	55	GC0XM154348	2.93179774284363	https://www.genecards.org/cgi-bin/carddisp.pl?gene=FLNA
AIMP1	Aminoacyl TRNA Synthetase Complex Interacting Multifunctional Protein 1	Protein Coding	53	GC04P106315	2.92634677886963	https://www.genecards.org/cgi-bin/carddisp.pl?gene=AIMP1
VRK2	VRK Serine/Threonine Kinase 2	Protein Coding	47	GC02P057907	2.9216160774231	https://www.genecards.org/cgi-bin/carddisp.pl?gene=VRK2
PAH	Phenylalanine Hydroxylase	Protein Coding	55	GC12M102836	2.92148399353027	https://www.genecards.org/cgi-bin/carddisp.pl?gene=PAH
PRKAB1	Protein Kinase AMP-Activated Non-Catalytic Subunit Beta 1	Protein Coding	53	GC12P119632	2.92045211791992	https://www.genecards.org/cgi-bin/carddisp.pl?gene=PRKAB1
PLA2G6	Phospholipase A2 Group VI	Protein Coding	54	GC22M063106	2.92010307312012	https://www.genecards.org/cgi-bin/carddisp.pl?gene=PLA2G6
TTR	Transthyretin	Protein Coding	55	GC18P031557	2.91713809967041	https://www.genecards.org/cgi-bin/carddisp.pl?gene=TTR
KCNK2	Potassium Two Pore Domain Channel Subfamily K Member 2	Protein Coding	47	GC01P215005	2.90436482429504	https://www.genecards.org/cgi-bin/carddisp.pl?gene=KCNK2
E2F1	E2F Transcription Factor 1	Protein Coding	50	GC20M033675	2.90076804161072	https://www.genecards.org/cgi-bin/carddisp.pl?gene=E2F1
LINC-ROR	Long Intergenic Non-Protein Coding RNA, Regulator Of Reprogramming	RNA Gene	18	GC18M057054	2.89908289909363	https://www.genecards.org/cgi-bin/carddisp.pl?gene=LINC-ROR
TYMS	Thymidylate Synthetase	Protein Coding	56	GC18P000657	2.89494943618774	https://www.genecards.org/cgi-bin/carddisp.pl?gene=TYMS
NQO1	NAD(P)H Quinone Dehydrogenase 1	Protein Coding	55	GC16M069706	2.89484167098999	https://www.genecards.org/cgi-bin/carddisp.pl?gene=NQO1
SPARC	Secreted Protein Acidic And Cysteine Rich	Protein Coding	56	GC05M151661	2.88819885253906	https://www.genecards.org/cgi-bin/carddisp.pl?gene=SPARC
GPI	Glucose-6-Phosphate Isomerase	Protein Coding	55	GC19P034359	2.88450598716736	https://www.genecards.org/cgi-bin/carddisp.pl?gene=GPI
IL1RN	Interleukin 1 Receptor Antagonist	Protein Coding	57	GC02P123802	2.88064980506897	https://www.genecards.org/cgi-bin/carddisp.pl?gene=IL1RN
SUV39H2	SUV39H2 Histone Lysine Methyltransferase	Protein Coding	50	GC10P014878	2.87353920936584	https://www.genecards.org/cgi-bin/carddisp.pl?gene=SUV39H2
IL1R1	Interleukin 1 Receptor Type 1	Protein Coding	53	GC02P102136	2.87263965606689	https://www.genecards.org/cgi-bin/carddisp.pl?gene=IL1R1
TERC	Telomerase RNA Component	RNA Gene	31	GC03M169765	2.86068630218506	https://www.genecards.org/cgi-bin/carddisp.pl?gene=TERC
NTRK2	Neurotrophic Receptor Tyrosine Kinase 2	Protein Coding	60	GC09P084668	2.85957145690918	https://www.genecards.org/cgi-bin/carddisp.pl?gene=NTRK2
IREB2	Iron Responsive Element Binding Protein 2	Protein Coding	51	GC15P078437	2.85833334922791	https://www.genecards.org/cgi-bin/carddisp.pl?gene=IREB2
MIR146A	MicroRNA 146a	RNA Gene	25	GC05P160485	2.85188817977905	https://www.genecards.org/cgi-bin/carddisp.pl?gene=MIR146A
CFH	Complement Factor H	Protein Coding	54	GC01P196621	2.84957432746887	https://www.genecards.org/cgi-bin/carddisp.pl?gene=CFH
ABCC1	ATP Binding Cassette Subfamily C Member 1	Protein Coding	56	GC16P015949	2.84885740280151	https://www.genecards.org/cgi-bin/carddisp.pl?gene=ABCC1
EHMT2	Euchromatic Histone Lysine Methyltransferase 2	Protein Coding	52	GC06M031879	2.84472894668579	https://www.genecards.org/cgi-bin/carddisp.pl?gene=EHMT2
EHMT1	Euchromatic Histone Lysine Methyltransferase 1	Protein Coding	53	GC09P137618	2.8438024520874	https://www.genecards.org/cgi-bin/carddisp.pl?gene=EHMT1
CHRNB2	Cholinergic Receptor Nicotinic Beta 2 Subunit	Protein Coding	53	GC01P154568	2.83923172950745	https://www.genecards.org/cgi-bin/carddisp.pl?gene=CHRNB2
VIP	Vasoactive Intestinal Peptide	Protein Coding	51	GC06P152750	2.8359260559082	https://www.genecards.org/cgi-bin/carddisp.pl?gene=VIP
PRKCD	Protein Kinase C Delta	Protein Coding	59	GC03P053156	2.83495855331421	https://www.genecards.org/cgi-bin/carddisp.pl?gene=PRKCD
GSTP1	Glutathione S-Transferase Pi 1	Protein Coding	57	GC11P067583	2.83282470703125	https://www.genecards.org/cgi-bin/carddisp.pl?gene=GSTP1
FMN2	Formin 2	Protein Coding	45	GC01P240014	2.82829451560974	https://www.genecards.org/cgi-bin/carddisp.pl?gene=FMN2
ESR2	Estrogen Receptor 2	Protein Coding	56	GC14M064084	2.82705688476563	https://www.genecards.org/cgi-bin/carddisp.pl?gene=ESR2
RPS6	Ribosomal Protein S6	Protein Coding	50	GC09M019375	2.81973361968994	https://www.genecards.org/cgi-bin/carddisp.pl?gene=RPS6
SLC2A4	Solute Carrier Family 2 Member 4	Protein Coding	52	GC17P011713	2.80640125274658	https://www.genecards.org/cgi-bin/carddisp.pl?gene=SLC2A4
SREBF1	Sterol Regulatory Element Binding Transcription Factor 1	Protein Coding	53	GC17M017810	2.80550527572632	https://www.genecards.org/cgi-bin/carddisp.pl?gene=SREBF1
CHRNA4	Cholinergic Receptor Nicotinic Alpha 4 Subunit	Protein Coding	56	GC20M063343	2.80498933792114	https://www.genecards.org/cgi-bin/carddisp.pl?gene=CHRNA4
DNMT3A	DNA Methyltransferase 3 Alpha	Protein Coding	57	GC02M025228	2.8044261932373	https://www.genecards.org/cgi-bin/carddisp.pl?gene=DNMT3A
SLC29A1	Solute Carrier Family 29 Member 1 (Augustine Blood Group)	Protein Coding	55	GC06P044219	2.79708313941956	https://www.genecards.org/cgi-bin/carddisp.pl?gene=SLC29A1
SLC51A	Solute Carrier Family 51 Subunit Alpha	Protein Coding	45	GC03P196211	2.79228067398071	https://www.genecards.org/cgi-bin/carddisp.pl?gene=SLC51A
TJP1	Tight Junction Protein 1	Protein Coding	51	GC15M029699	2.7918872833252	https://www.genecards.org/cgi-bin/carddisp.pl?gene=TJP1
SUOX	Sulfite Oxidase	Protein Coding	51	GC12P055997	2.79160499572754	https://www.genecards.org/cgi-bin/carddisp.pl?gene=SUOX
HBG2	Hemoglobin Subunit Gamma 2	Protein Coding	47	GC11M006835	2.78850030899048	https://www.genecards.org/cgi-bin/carddisp.pl?gene=HBG2
TET1	Tet Methylcytosine Dioxygenase 1	Protein Coding	46	GC10P068560	2.78844332695007	https://www.genecards.org/cgi-bin/carddisp.pl?gene=TET1
POR	Cytochrome P450 Oxidoreductase	Protein Coding	56	GC07P075899	2.78454327583313	https://www.genecards.org/cgi-bin/carddisp.pl?gene=POR
STAT5A	Signal Transducer And Activator Of Transcription 5A	Protein Coding	55	GC17P042287	2.78183507919312	https://www.genecards.org/cgi-bin/carddisp.pl?gene=STAT5A
UCP2	Uncoupling Protein 2	Protein Coding	52	GC11M073974	2.77935361862183	https://www.genecards.org/cgi-bin/carddisp.pl?gene=UCP2
CYBA	Cytochrome B-245 Alpha Chain	Protein Coding	54	GC16M088643	2.76995992660522	https://www.genecards.org/cgi-bin/carddisp.pl?gene=CYBA
MRPS7	Mitochondrial Ribosomal Protein S7	Protein Coding	45	GC17P075722	2.76294302940369	https://www.genecards.org/cgi-bin/carddisp.pl?gene=MRPS7
ITGAM	Integrin Subunit Alpha M	Protein Coding	55	GC16P042850	2.76273202896118	https://www.genecards.org/cgi-bin/carddisp.pl?gene=ITGAM
FOXP3	Forkhead Box P3	Protein Coding	53	GC0XM049250	2.75885081291199	https://www.genecards.org/cgi-bin/carddisp.pl?gene=FOXP3
RIGI	RNA Sensor RIG-I	Protein Coding	53	GC09M032462	2.7570276260376	https://www.genecards.org/cgi-bin/carddisp.pl?gene=RIGI
AGO2	Argonaute RISC Catalytic Component 2	Protein Coding	50	GC08M140522	2.75690650939941	https://www.genecards.org/cgi-bin/carddisp.pl?gene=AGO2
ASCL1	Achaete-Scute Family BHLH Transcription Factor 1	Protein Coding	50	GC12P102957	2.75647115707397	https://www.genecards.org/cgi-bin/carddisp.pl?gene=ASCL1
NPY	Neuropeptide Y	Protein Coding	51	GC07P024290	2.75067710876465	https://www.genecards.org/cgi-bin/carddisp.pl?gene=NPY
SERPINA3	Serpin Family A Member 3	Protein Coding	50	GC14P094612	2.74578714370728	https://www.genecards.org/cgi-bin/carddisp.pl?gene=SERPINA3
PRKCB	Protein Kinase C Beta	Protein Coding	55	GC16P024574	2.74530744552612	https://www.genecards.org/cgi-bin/carddisp.pl?gene=PRKCB
IGFBP2	Insulin Like Growth Factor Binding Protein 2	Protein Coding	51	GC02P216632	2.7331428527832	https://www.genecards.org/cgi-bin/carddisp.pl?gene=IGFBP2
MTA1	Metastasis Associated 1	Protein Coding	50	GC14P105419	2.73028469085693	https://www.genecards.org/cgi-bin/carddisp.pl?gene=MTA1
HPSE	Heparanase	Protein Coding	52	GC04M083292	2.72758150100708	https://www.genecards.org/cgi-bin/carddisp.pl?gene=HPSE
COX5A	Cytochrome C Oxidase Subunit 5A	Protein Coding	50	GC15M074919	2.72737789154053	https://www.genecards.org/cgi-bin/carddisp.pl?gene=COX5A
SIRT6	Sirtuin 6	Protein Coding	52	GC19M004174	2.72614979743958	https://www.genecards.org/cgi-bin/carddisp.pl?gene=SIRT6
SELL	Selectin L	Protein Coding	50	GC01M169690	2.71676588058472	https://www.genecards.org/cgi-bin/carddisp.pl?gene=SELL
RACK1	Receptor For Activated C Kinase 1	Protein Coding	50	GC05M181933	2.7129237651825	https://www.genecards.org/cgi-bin/carddisp.pl?gene=RACK1
TNC	Tenascin C	Protein Coding	56	GC09M115019	2.71183323860168	https://www.genecards.org/cgi-bin/carddisp.pl?gene=TNC
SQSTM1	Sequestosome 1	Protein Coding	55	GC05P179806	2.70521783828735	https://www.genecards.org/cgi-bin/carddisp.pl?gene=SQSTM1
GAMT	Guanidinoacetate N-Methyltransferase	Protein Coding	52	GC19M001397	2.70068764686584	https://www.genecards.org/cgi-bin/carddisp.pl?gene=GAMT
TLR9	Toll Like Receptor 9	Protein Coding	53	GC03M052222	2.69420623779297	https://www.genecards.org/cgi-bin/carddisp.pl?gene=TLR9
AURKA	Aurora Kinase A	Protein Coding	57	GC20M056370	2.69345998764038	https://www.genecards.org/cgi-bin/carddisp.pl?gene=AURKA
DLK1	Delta Like Non-Canonical Notch Ligand 1	Protein Coding	51	GC14P110708	2.69336938858032	https://www.genecards.org/cgi-bin/carddisp.pl?gene=DLK1
SLC12A2	Solute Carrier Family 12 Member 2	Protein Coding	56	GC05P128083	2.69246053695679	https://www.genecards.org/cgi-bin/carddisp.pl?gene=SLC12A2
PYY	Peptide YY	Protein Coding	49	GC17M043952	2.68778419494629	https://www.genecards.org/cgi-bin/carddisp.pl?gene=PYY
RPS27A	Ribosomal Protein S27a	Protein Coding	48	GC02P055231	2.6867344379425	https://www.genecards.org/cgi-bin/carddisp.pl?gene=RPS27A
CASP8	Caspase 8	Protein Coding	59	GC02P201233	2.68577027320862	https://www.genecards.org/cgi-bin/carddisp.pl?gene=CASP8
TNFRSF1B	TNF Receptor Superfamily Member 1B	Protein Coding	56	GC01P012301	2.68036890029907	https://www.genecards.org/cgi-bin/carddisp.pl?gene=TNFRSF1B
ODC1	Ornithine Decarboxylase 1	Protein Coding	55	GC02M010432	2.67629384994507	https://www.genecards.org/cgi-bin/carddisp.pl?gene=ODC1
VDR	Vitamin D Receptor	Protein Coding	56	GC12M047841	2.67399978637695	https://www.genecards.org/cgi-bin/carddisp.pl?gene=VDR
TRPC6	Transient Receptor Potential Cation Channel Subfamily C Member 6	Protein Coding	57	GC11M101451	2.67357158660889	https://www.genecards.org/cgi-bin/carddisp.pl?gene=TRPC6
FMR1	Fragile X Messenger Ribonucleoprotein 1	Protein Coding	51	GC0XP147956	2.67243337631226	https://www.genecards.org/cgi-bin/carddisp.pl?gene=FMR1
SOX2	SRY-Box Transcription Factor 2	Protein Coding	52	GC03P181711	2.67129373550415	https://www.genecards.org/cgi-bin/carddisp.pl?gene=SOX2
BMP6	Bone Morphogenetic Protein 6	Protein Coding	50	GC06P007726	2.67064452171326	https://www.genecards.org/cgi-bin/carddisp.pl?gene=BMP6
TGFA	Transforming Growth Factor Alpha	Protein Coding	53	GC02M070447	2.66399812698364	https://www.genecards.org/cgi-bin/carddisp.pl?gene=TGFA
HPD	4-Hydroxyphenylpyruvate Dioxygenase	Protein Coding	52	GC12M121839	2.66387391090393	https://www.genecards.org/cgi-bin/carddisp.pl?gene=HPD
PIK3R1	Phosphoinositide-3-Kinase Regulatory Subunit 1	Protein Coding	57	GC05P068215	2.66356754302979	https://www.genecards.org/cgi-bin/carddisp.pl?gene=PIK3R1
SMAD2	SMAD Family Member 2	Protein Coding	59	GC18M047809	2.66226696968079	https://www.genecards.org/cgi-bin/carddisp.pl?gene=SMAD2
VPS13A	Vacuolar Protein Sorting 13 Homolog A	Protein Coding	48	GC09P077177	2.66156530380249	https://www.genecards.org/cgi-bin/carddisp.pl?gene=VPS13A
PRIM1	DNA Primase Subunit 1	Protein Coding	50	GC12M056731	2.6591362953186	https://www.genecards.org/cgi-bin/carddisp.pl?gene=PRIM1
ASPH	Aspartate Beta-Hydroxylase	Protein Coding	50	GC08M061500	2.65854048728943	https://www.genecards.org/cgi-bin/carddisp.pl?gene=ASPH
MIR126	MicroRNA 126	RNA Gene	25	GC09P136670	2.65241074562073	https://www.genecards.org/cgi-bin/carddisp.pl?gene=MIR126
PTGS1	Prostaglandin-Endoperoxide Synthase 1	Protein Coding	53	GC09P122370	2.65223264694214	https://www.genecards.org/cgi-bin/carddisp.pl?gene=PTGS1
ADCY10	Adenylate Cyclase 10	Protein Coding	50	GC01M167809	2.64784526824951	https://www.genecards.org/cgi-bin/carddisp.pl?gene=ADCY10
SMARCA4	SWI/SNF Related, Matrix Associated, Actin Dependent Regulator Of Chromatin, Subfamily A, Member 4	Protein Coding	57	GC19P010932	2.64482283592224	https://www.genecards.org/cgi-bin/carddisp.pl?gene=SMARCA4
ABCG2	ATP Binding Cassette Subfamily G Member 2 (Junior Blood Group)	Protein Coding	56	GC04M088090	2.64426159858704	https://www.genecards.org/cgi-bin/carddisp.pl?gene=ABCG2
CTSL	Cathepsin L	Protein Coding	53	GC09P087725	2.64355397224426	https://www.genecards.org/cgi-bin/carddisp.pl?gene=CTSL
MBL2	Mannose Binding Lectin 2	Protein Coding	53	GC10M052760	2.64235925674438	https://www.genecards.org/cgi-bin/carddisp.pl?gene=MBL2
NFKB2	Nuclear Factor Kappa B Subunit 2	Protein Coding	59	GC10P102394	2.63778519630432	https://www.genecards.org/cgi-bin/carddisp.pl?gene=NFKB2
AIFM1	Apoptosis Inducing Factor Mitochondria Associated 1	Protein Coding	56	GC0XM130129	2.63729405403137	https://www.genecards.org/cgi-bin/carddisp.pl?gene=AIFM1
PSMC6	Proteasome 26S Subunit, ATPase 6	Protein Coding	46	GC14P052707	2.63586950302124	https://www.genecards.org/cgi-bin/carddisp.pl?gene=PSMC6
CX3CR1	C-X3-C Motif Chemokine Receptor 1	Protein Coding	50	GC03M039279	2.63387227058411	https://www.genecards.org/cgi-bin/carddisp.pl?gene=CX3CR1
SORL1	Sortilin Related Receptor 1	Protein Coding	53	GC11P121452	2.6323390007019	https://www.genecards.org/cgi-bin/carddisp.pl?gene=SORL1
CTBP1	C-Terminal Binding Protein 1	Protein Coding	53	GC04M001211	2.63106393814087	https://www.genecards.org/cgi-bin/carddisp.pl?gene=CTBP1
SOST	Sclerostin	Protein Coding	51	GC17M043753	2.61988162994385	https://www.genecards.org/cgi-bin/carddisp.pl?gene=SOST
CDK4	Cyclin Dependent Kinase 4	Protein Coding	61	GC12M057787	2.61687850952148	https://www.genecards.org/cgi-bin/carddisp.pl?gene=CDK4
PSMC4	Proteasome 26S Subunit, ATPase 4	Protein Coding	47	GC19P072849	2.61401295661926	https://www.genecards.org/cgi-bin/carddisp.pl?gene=PSMC4
PRDX1	Peroxiredoxin 1	Protein Coding	56	GC01M045512	2.61309170722961	https://www.genecards.org/cgi-bin/carddisp.pl?gene=PRDX1
SLC9A6	Solute Carrier Family 9 Member A6	Protein Coding	53	GC0XP135985	2.61040449142456	https://www.genecards.org/cgi-bin/carddisp.pl?gene=SLC9A6
GDNF	Glial Cell Derived Neurotrophic Factor	Protein Coding	56	GC05M037812	2.60504388809204	https://www.genecards.org/cgi-bin/carddisp.pl?gene=GDNF
CHRNA7	Cholinergic Receptor Nicotinic Alpha 7 Subunit	Protein Coding	52	GC15P031923	2.60357332229614	https://www.genecards.org/cgi-bin/carddisp.pl?gene=CHRNA7
MIEF2	Mitochondrial Elongation Factor 2	Protein Coding	41	GC17P018262	2.60172271728516	https://www.genecards.org/cgi-bin/carddisp.pl?gene=MIEF2
MFN2	Mitofusin 2	Protein Coding	54	GC01P011980	2.60086607933044	https://www.genecards.org/cgi-bin/carddisp.pl?gene=MFN2
CYP3A4	Cytochrome P450 Family 3 Subfamily A Member 4	Protein Coding	56	GC07M099759	2.59942245483398	https://www.genecards.org/cgi-bin/carddisp.pl?gene=CYP3A4
MIR483	MicroRNA 483	RNA Gene	23	GC11M004509	2.59933757781982	https://www.genecards.org/cgi-bin/carddisp.pl?gene=MIR483
TNFSF11	TNF Superfamily Member 11	Protein Coding	56	GC13P042562	2.59418487548828	https://www.genecards.org/cgi-bin/carddisp.pl?gene=TNFSF11
IDO1	Indoleamine 2,3-Dioxygenase 1	Protein Coding	53	GC08P039891	2.59339785575867	https://www.genecards.org/cgi-bin/carddisp.pl?gene=IDO1
PFKL	Phosphofructokinase, Liver Type	Protein Coding	52	GC21P044300	2.58622074127197	https://www.genecards.org/cgi-bin/carddisp.pl?gene=PFKL
NEUROD2	Neuronal Differentiation 2	Protein Coding	48	GC17M039603	2.58525991439819	https://www.genecards.org/cgi-bin/carddisp.pl?gene=NEUROD2
LTA	Lymphotoxin Alpha	Protein Coding	49	GC06P092152	2.5790388584137	https://www.genecards.org/cgi-bin/carddisp.pl?gene=LTA
MIR96	MicroRNA 96	RNA Gene	23	GC07M129774	2.57450103759766	https://www.genecards.org/cgi-bin/carddisp.pl?gene=MIR96
CHKA	Choline Kinase Alpha	Protein Coding	49	GC11M068052	2.57184934616089	https://www.genecards.org/cgi-bin/carddisp.pl?gene=CHKA
MITF	Melanocyte Inducing Transcription Factor	Protein Coding	55	GC03P069788	2.57054901123047	https://www.genecards.org/cgi-bin/carddisp.pl?gene=MITF
HP	Haptoglobin	Protein Coding	52	GC16P072372	2.56916666030884	https://www.genecards.org/cgi-bin/carddisp.pl?gene=HP
ID2	Inhibitor Of DNA Binding 2	Protein Coding	50	GC02P008678	2.56869721412659	https://www.genecards.org/cgi-bin/carddisp.pl?gene=ID2
GPX1	Glutathione Peroxidase 1	Protein Coding	52	GC03M051566	2.5678768157959	https://www.genecards.org/cgi-bin/carddisp.pl?gene=GPX1
NDUFS1	NADH:Ubiquinone Oxidoreductase Core Subunit S1	Protein Coding	51	GC02M206114	2.56707715988159	https://www.genecards.org/cgi-bin/carddisp.pl?gene=NDUFS1
H2AC18	H2A Clustered Histone 18	Protein Coding	35	GC01M152688	2.56362533569336	https://www.genecards.org/cgi-bin/carddisp.pl?gene=H2AC18
POSTN	Periostin	Protein Coding	50	GC13M037562	2.56349301338196	https://www.genecards.org/cgi-bin/carddisp.pl?gene=POSTN
NDUFS4	NADH:Ubiquinone Oxidoreductase Subunit S4	Protein Coding	50	GC05P053560	2.56057476997375	https://www.genecards.org/cgi-bin/carddisp.pl?gene=NDUFS4
HNF4A	Hepatocyte Nuclear Factor 4 Alpha	Protein Coding	56	GC20P044355	2.5588846206665	https://www.genecards.org/cgi-bin/carddisp.pl?gene=HNF4A
CXCR2	C-X-C Motif Chemokine Receptor 2	Protein Coding	57	GC02P218125	2.55265045166016	https://www.genecards.org/cgi-bin/carddisp.pl?gene=CXCR2
NEAT1	Nuclear Paraspeckle Assembly Transcript 1	RNA Gene	28	GC11P070859	2.5519757270813	https://www.genecards.org/cgi-bin/carddisp.pl?gene=NEAT1
MIR199A1	MicroRNA 199a-1	RNA Gene	22	GC19M010817	2.54797077178955	https://www.genecards.org/cgi-bin/carddisp.pl?gene=MIR199A1
SYP	Synaptophysin	Protein Coding	52	GC0XM049187	2.53879070281982	https://www.genecards.org/cgi-bin/carddisp.pl?gene=SYP
NDUFS2	NADH:Ubiquinone Oxidoreductase Core Subunit S2	Protein Coding	51	GC01P161197	2.53641486167908	https://www.genecards.org/cgi-bin/carddisp.pl?gene=NDUFS2
ALPP	Alkaline Phosphatase, Placental	Protein Coding	51	GC02P232378	2.53584933280945	https://www.genecards.org/cgi-bin/carddisp.pl?gene=ALPP
BID	BH3 Interacting Domain Death Agonist	Protein Coding	52	GC22M017734	2.53368258476257	https://www.genecards.org/cgi-bin/carddisp.pl?gene=BID
NRF1	Nuclear Respiratory Factor 1	Protein Coding	50	GC07P129611	2.53235626220703	https://www.genecards.org/cgi-bin/carddisp.pl?gene=NRF1
SLC25A5	Solute Carrier Family 25 Member 5	Protein Coding	50	GC0XP119468	2.5195848941803	https://www.genecards.org/cgi-bin/carddisp.pl?gene=SLC25A5
PCK2	Phosphoenolpyruvate Carboxykinase 2, Mitochondrial	Protein Coding	53	GC14P024094	2.51833128929138	https://www.genecards.org/cgi-bin/carddisp.pl?gene=PCK2
MARCHF7	Membrane Associated Ring-CH-Type Finger 7	Protein Coding	38	GC02P159713	2.51009154319763	https://www.genecards.org/cgi-bin/carddisp.pl?gene=MARCHF7
IDS	Iduronate 2-Sulfatase	Protein Coding	55	GC0XM149476	2.50845575332642	https://www.genecards.org/cgi-bin/carddisp.pl?gene=IDS
UBE2T	Ubiquitin Conjugating Enzyme E2 T	Protein Coding	51	GC01M202332	2.50600147247314	https://www.genecards.org/cgi-bin/carddisp.pl?gene=UBE2T
IFI27	Interferon Alpha Inducible Protein 27	Protein Coding	44	GC14P094104	2.50401210784912	https://www.genecards.org/cgi-bin/carddisp.pl?gene=IFI27
TXN2	Thioredoxin 2	Protein Coding	50	GC22M036467	2.50375819206238	https://www.genecards.org/cgi-bin/carddisp.pl?gene=TXN2
PRKDC	Protein Kinase, DNA-Activated, Catalytic Subunit	Protein Coding	57	GC08M047773	2.50354290008545	https://www.genecards.org/cgi-bin/carddisp.pl?gene=PRKDC
MLH1	MutL Homolog 1	Protein Coding	55	GC03P036993	2.50045037269592	https://www.genecards.org/cgi-bin/carddisp.pl?gene=MLH1
ATAD2	ATPase Family AAA Domain Containing 2	Protein Coding	45	GC08M123319	2.49915409088135	https://www.genecards.org/cgi-bin/carddisp.pl?gene=ATAD2
YY1	YY1 Transcription Factor	Protein Coding	55	GC14P100238	2.49813628196716	https://www.genecards.org/cgi-bin/carddisp.pl?gene=YY1
CDK2	Cyclin Dependent Kinase 2	Protein Coding	58	GC12P055966	2.49445676803589	https://www.genecards.org/cgi-bin/carddisp.pl?gene=CDK2
THPO	Thrombopoietin	Protein Coding	50	GC03M184371	2.49087405204773	https://www.genecards.org/cgi-bin/carddisp.pl?gene=THPO
LACC1	Laccase Domain Containing 1	Protein Coding	42	GC13P043879	2.4859094619751	https://www.genecards.org/cgi-bin/carddisp.pl?gene=LACC1
MSH2	MutS Homolog 2	Protein Coding	56	GC02P047403	2.48009133338928	https://www.genecards.org/cgi-bin/carddisp.pl?gene=MSH2
MAOB	Monoamine Oxidase B	Protein Coding	51	GC0XM043766	2.4797694683075	https://www.genecards.org/cgi-bin/carddisp.pl?gene=MAOB
GNAQ	G Protein Subunit Alpha Q	Protein Coding	55	GC09M077716	2.47400546073914	https://www.genecards.org/cgi-bin/carddisp.pl?gene=GNAQ
TNFSF13B	TNF Superfamily Member 13b	Protein Coding	52	GC13P108251	2.47252440452576	https://www.genecards.org/cgi-bin/carddisp.pl?gene=TNFSF13B
TRPA1	Transient Receptor Potential Cation Channel Subfamily A Member 1	Protein Coding	53	GC08M072019	2.46706604957581	https://www.genecards.org/cgi-bin/carddisp.pl?gene=TRPA1
SNAI2	Snail Family Transcriptional Repressor 2	Protein Coding	51	GC08M048917	2.46694827079773	https://www.genecards.org/cgi-bin/carddisp.pl?gene=SNAI2
MIR27A	MicroRNA 27a	RNA Gene	26	GC19M014656	2.46411180496216	https://www.genecards.org/cgi-bin/carddisp.pl?gene=MIR27A
PSTPIP1	Proline-Serine-Threonine Phosphatase Interacting Protein 1	Protein Coding	50	GC15P076993	2.45902514457703	https://www.genecards.org/cgi-bin/carddisp.pl?gene=PSTPIP1
HDAC9	Histone Deacetylase 9	Protein Coding	56	GC07P018086	2.45881319046021	https://www.genecards.org/cgi-bin/carddisp.pl?gene=HDAC9
TNFRSF10B	TNF Receptor Superfamily Member 10b	Protein Coding	57	GC08M023020	2.45767188072205	https://www.genecards.org/cgi-bin/carddisp.pl?gene=TNFRSF10B
HBEGF	Heparin Binding EGF Like Growth Factor	Protein Coding	50	GC05M140332	2.45365071296692	https://www.genecards.org/cgi-bin/carddisp.pl?gene=HBEGF
CDK1	Cyclin Dependent Kinase 1	Protein Coding	54	GC10P060772	2.45238208770752	https://www.genecards.org/cgi-bin/carddisp.pl?gene=CDK1
GFPT1	Glutamine--Fructose-6-Phosphate Transaminase 1	Protein Coding	53	GC02M069283	2.44316005706787	https://www.genecards.org/cgi-bin/carddisp.pl?gene=GFPT1
NR1H4	Nuclear Receptor Subfamily 1 Group H Member 4	Protein Coding	55	GC12P100473	2.43903422355652	https://www.genecards.org/cgi-bin/carddisp.pl?gene=NR1H4
OPA1	OPA1 Mitochondrial Dynamin Like GTPase	Protein Coding	51	GC03P193594	2.43901085853577	https://www.genecards.org/cgi-bin/carddisp.pl?gene=OPA1
TUBB3	Tubulin Beta 3 Class III	Protein Coding	55	GC16P091607	2.43885374069214	https://www.genecards.org/cgi-bin/carddisp.pl?gene=TUBB3
ABCD1	ATP Binding Cassette Subfamily D Member 1	Protein Coding	53	GC0XP153724	2.43668389320374	https://www.genecards.org/cgi-bin/carddisp.pl?gene=ABCD1
C3	Complement C3	Protein Coding	56	GC19M006677	2.4336404800415	https://www.genecards.org/cgi-bin/carddisp.pl?gene=C3
SERPINA1	Serpin Family A Member 1	Protein Coding	56	GC14M094376	2.42586493492126	https://www.genecards.org/cgi-bin/carddisp.pl?gene=SERPINA1
MYD88	MYD88 Innate Immune Signal Transduction Adaptor	Protein Coding	56	GC03P038152	2.42558860778809	https://www.genecards.org/cgi-bin/carddisp.pl?gene=MYD88
UBXN7	UBX Domain Protein 7	Protein Coding	39	GC03M196347	2.42481470108032	https://www.genecards.org/cgi-bin/carddisp.pl?gene=UBXN7
DLST	Dihydrolipoamide S-Succinyltransferase	Protein Coding	52	GC14P074881	2.41749262809753	https://www.genecards.org/cgi-bin/carddisp.pl?gene=DLST
BRIP1	BRCA1 Interacting Helicase 1	Protein Coding	54	GC17M061679	2.41479349136353	https://www.genecards.org/cgi-bin/carddisp.pl?gene=BRIP1
FABP4	Fatty Acid Binding Protein 4	Protein Coding	50	GC08M081478	2.41116905212402	https://www.genecards.org/cgi-bin/carddisp.pl?gene=FABP4
BACH1	BTB Domain And CNC Homolog 1	Protein Coding	48	GC21P029194	2.41027307510376	https://www.genecards.org/cgi-bin/carddisp.pl?gene=BACH1
ESM1	Endothelial Cell Specific Molecule 1	Protein Coding	46	GC05M054977	2.4061005115509	https://www.genecards.org/cgi-bin/carddisp.pl?gene=ESM1
XIAP	X-Linked Inhibitor Of Apoptosis	Protein Coding	59	GC0XP123859	2.40541768074036	https://www.genecards.org/cgi-bin/carddisp.pl?gene=XIAP
OXCT1	3-Oxoacid CoA-Transferase 1	Protein Coding	52	GC05M041732	2.40535259246826	https://www.genecards.org/cgi-bin/carddisp.pl?gene=OXCT1
PDE10A	Phosphodiesterase 10A	Protein Coding	52	GC06M165327	2.40388989448547	https://www.genecards.org/cgi-bin/carddisp.pl?gene=PDE10A
GRIN2A	Glutamate Ionotropic Receptor NMDA Type Subunit 2A	Protein Coding	59	GC16M009753	2.40345573425293	https://www.genecards.org/cgi-bin/carddisp.pl?gene=GRIN2A
NGFR	Nerve Growth Factor Receptor	Protein Coding	54	GC17P049495	2.39866161346436	https://www.genecards.org/cgi-bin/carddisp.pl?gene=NGFR
MIR203A	MicroRNA 203a	RNA Gene	23	GC14P110640	2.39759731292725	https://www.genecards.org/cgi-bin/carddisp.pl?gene=MIR203A
PPIG	Peptidylprolyl Isomerase G	Protein Coding	48	GC02P169584	2.3966007232666	https://www.genecards.org/cgi-bin/carddisp.pl?gene=PPIG
CALCRL	Calcitonin Receptor Like Receptor	Protein Coding	52	GC02M187341	2.39342761039734	https://www.genecards.org/cgi-bin/carddisp.pl?gene=CALCRL
CGB5	Chorionic Gonadotropin Subunit Beta 5	Protein Coding	37	GC19P049043	2.39280605316162	https://www.genecards.org/cgi-bin/carddisp.pl?gene=CGB5
ACVR1B	Activin A Receptor Type 1B	Protein Coding	53	GC12P051951	2.39055347442627	https://www.genecards.org/cgi-bin/carddisp.pl?gene=ACVR1B
CDH2	Cadherin 2	Protein Coding	59	GC18M028088	2.38985395431519	https://www.genecards.org/cgi-bin/carddisp.pl?gene=CDH2
SCD	Stearoyl-CoA Desaturase	Protein Coding	57	GC10P100347	2.38747382164001	https://www.genecards.org/cgi-bin/carddisp.pl?gene=SCD
PDHB	Pyruvate Dehydrogenase E1 Subunit Beta	Protein Coding	52	GC03M058428	2.38600850105286	https://www.genecards.org/cgi-bin/carddisp.pl?gene=PDHB
CFLAR	CASP8 And FADD Like Apoptosis Regulator	Protein Coding	51	GC02P201122	2.38403916358948	https://www.genecards.org/cgi-bin/carddisp.pl?gene=CFLAR
CCK	Cholecystokinin	Protein Coding	48	GC03M042274	2.37896680831909	https://www.genecards.org/cgi-bin/carddisp.pl?gene=CCK
RB1	RB Transcriptional Corepressor 1	Protein Coding	55	GC13P048303	2.37811923027039	https://www.genecards.org/cgi-bin/carddisp.pl?gene=RB1
KHK	Ketohexokinase	Protein Coding	52	GC02P027086	2.37636375427246	https://www.genecards.org/cgi-bin/carddisp.pl?gene=KHK
PSEN1	Presenilin 1	Protein Coding	60	GC14P073136	2.37372803688049	https://www.genecards.org/cgi-bin/carddisp.pl?gene=PSEN1
JAK1	Janus Kinase 1	Protein Coding	60	GC01M064833	2.37327718734741	https://www.genecards.org/cgi-bin/carddisp.pl?gene=JAK1
CALM2	Calmodulin 2	Protein Coding	51	GC02M047124	2.36964750289917	https://www.genecards.org/cgi-bin/carddisp.pl?gene=CALM2
PIK3C2A	Phosphatidylinositol-4-Phosphate 3-Kinase Catalytic Subunit Type 2 Alpha	Protein Coding	54	GC11M017656	2.36888742446899	https://www.genecards.org/cgi-bin/carddisp.pl?gene=PIK3C2A
HOTAIR	HOX Transcript Antisense RNA	RNA Gene	27	GC12M053962	2.3686695098877	https://www.genecards.org/cgi-bin/carddisp.pl?gene=HOTAIR
TLR6	Toll Like Receptor 6	Protein Coding	51	GC04M038828	2.36666631698608	https://www.genecards.org/cgi-bin/carddisp.pl?gene=TLR6
STUB1	STIP1 Homology And U-Box Containing Protein 1	Protein Coding	53	GC16P013453	2.36653733253479	https://www.genecards.org/cgi-bin/carddisp.pl?gene=STUB1
ETFB	Electron Transfer Flavoprotein Subunit Beta	Protein Coding	50	GC19M051345	2.36508989334106	https://www.genecards.org/cgi-bin/carddisp.pl?gene=ETFB
WDR26	WD Repeat Domain 26	Protein Coding	48	GC01M224385	2.36400985717773	https://www.genecards.org/cgi-bin/carddisp.pl?gene=WDR26
ACVRL1	Activin A Receptor Like Type 1	Protein Coding	57	GC12P051906	2.36096477508545	https://www.genecards.org/cgi-bin/carddisp.pl?gene=ACVRL1
BMP4	Bone Morphogenetic Protein 4	Protein Coding	55	GC14M053949	2.3583722114563	https://www.genecards.org/cgi-bin/carddisp.pl?gene=BMP4
PTHLH	Parathyroid Hormone Like Hormone	Protein Coding	52	GC12M027959	2.3558349609375	https://www.genecards.org/cgi-bin/carddisp.pl?gene=PTHLH
SHH	Sonic Hedgehog Signaling Molecule	Protein Coding	57	GC07M155799	2.35566997528076	https://www.genecards.org/cgi-bin/carddisp.pl?gene=SHH
PRL	Prolactin	Protein Coding	50	GC06M022287	2.35514259338379	https://www.genecards.org/cgi-bin/carddisp.pl?gene=PRL
KDM1A	Lysine Demethylase 1A	Protein Coding	56	GC01P023019	2.35141777992249	https://www.genecards.org/cgi-bin/carddisp.pl?gene=KDM1A
UCA1	Urothelial Cancer Associated 1	RNA Gene	26	GC19P015828	2.34670305252075	https://www.genecards.org/cgi-bin/carddisp.pl?gene=UCA1
HAVCR2	Hepatitis A Virus Cellular Receptor 2	Protein Coding	52	GC05M157063	2.34569764137268	https://www.genecards.org/cgi-bin/carddisp.pl?gene=HAVCR2
WDR59	WD Repeat Domain 59	Protein Coding	43	GC16M074871	2.34475421905518	https://www.genecards.org/cgi-bin/carddisp.pl?gene=WDR59
PLD2	Phospholipase D2	Protein Coding	53	GC17P004808	2.34398531913757	https://www.genecards.org/cgi-bin/carddisp.pl?gene=PLD2
GLI1	GLI Family Zinc Finger 1	Protein Coding	56	GC12P057616	2.34343504905701	https://www.genecards.org/cgi-bin/carddisp.pl?gene=GLI1
CARD14	Caspase Recruitment Domain Family Member 14	Protein Coding	49	GC17P080170	2.34211421012878	https://www.genecards.org/cgi-bin/carddisp.pl?gene=CARD14
PTS	6-Pyruvoyltetrahydropterin Synthase	Protein Coding	51	GC11P112226	2.33739161491394	https://www.genecards.org/cgi-bin/carddisp.pl?gene=PTS
GLUL	Glutamate-Ammonia Ligase	Protein Coding	55	GC01M182378	2.33411717414856	https://www.genecards.org/cgi-bin/carddisp.pl?gene=GLUL
TJP2	Tight Junction Protein 2	Protein Coding	51	GC09P069121	2.32900142669678	https://www.genecards.org/cgi-bin/carddisp.pl?gene=TJP2
ABCA1	ATP Binding Cassette Subfamily A Member 1	Protein Coding	55	GC09M104781	2.32695126533508	https://www.genecards.org/cgi-bin/carddisp.pl?gene=ABCA1
AGT	Angiotensinogen	Protein Coding	56	GC01M230690	2.32559013366699	https://www.genecards.org/cgi-bin/carddisp.pl?gene=AGT
CA2	Carbonic Anhydrase 2	Protein Coding	59	GC08P085463	2.32535648345947	https://www.genecards.org/cgi-bin/carddisp.pl?gene=CA2
GAA	Alpha Glucosidase	Protein Coding	56	GC17P080101	2.32232260704041	https://www.genecards.org/cgi-bin/carddisp.pl?gene=GAA
C5AR1	Complement C5a Receptor 1	Protein Coding	51	GC19P047290	2.32158970832825	https://www.genecards.org/cgi-bin/carddisp.pl?gene=C5AR1
CCNA2	Cyclin A2	Protein Coding	52	GC04M121816	2.31994557380676	https://www.genecards.org/cgi-bin/carddisp.pl?gene=CCNA2
MMP3	Matrix Metallopeptidase 3	Protein Coding	57	GC11M102835	2.31605839729309	https://www.genecards.org/cgi-bin/carddisp.pl?gene=MMP3
PRDX5	Peroxiredoxin 5	Protein Coding	51	GC11P064460	2.30980324745178	https://www.genecards.org/cgi-bin/carddisp.pl?gene=PRDX5
MKI67	Marker Of Proliferation Ki-67	Protein Coding	51	GC10M128096	2.30969572067261	https://www.genecards.org/cgi-bin/carddisp.pl?gene=MKI67
TOP1	DNA Topoisomerase I	Protein Coding	55	GC20P041028	2.30661869049072	https://www.genecards.org/cgi-bin/carddisp.pl?gene=TOP1
S100A4	S100 Calcium Binding Protein A4	Protein Coding	52	GC01M153543	2.30171871185303	https://www.genecards.org/cgi-bin/carddisp.pl?gene=S100A4
DNM1L	Dynamin 1 Like	Protein Coding	54	GC12P032679	2.29966330528259	https://www.genecards.org/cgi-bin/carddisp.pl?gene=DNM1L
ITPR1	Inositol 1,4,5-Trisphosphate Receptor Type 1	Protein Coding	55	GC03P004486	2.29909539222717	https://www.genecards.org/cgi-bin/carddisp.pl?gene=ITPR1
CSF2	Colony Stimulating Factor 2	Protein Coding	51	GC05P132073	2.29878497123718	https://www.genecards.org/cgi-bin/carddisp.pl?gene=CSF2
CAPN1	Calpain 1	Protein Coding	57	GC11P070846	2.29568552970886	https://www.genecards.org/cgi-bin/carddisp.pl?gene=CAPN1
CYSLTR1	Cysteinyl Leukotriene Receptor 1	Protein Coding	50	GC0XM078271	2.28147292137146	https://www.genecards.org/cgi-bin/carddisp.pl?gene=CYSLTR1
SIN3A	SIN3 Transcription Regulator Family Member A	Protein Coding	52	GC15M075369	2.27898669242859	https://www.genecards.org/cgi-bin/carddisp.pl?gene=SIN3A
F12	Coagulation Factor XII	Protein Coding	56	GC05M177402	2.27797365188599	https://www.genecards.org/cgi-bin/carddisp.pl?gene=F12
INSR	Insulin Receptor	Protein Coding	60	GC19M007112	2.27719116210938	https://www.genecards.org/cgi-bin/carddisp.pl?gene=INSR
CDC42	Cell Division Cycle 42	Protein Coding	57	GC01P022052	2.27625298500061	https://www.genecards.org/cgi-bin/carddisp.pl?gene=CDC42
GBE1	1,4-Alpha-Glucan Branching Enzyme 1	Protein Coding	50	GC03M081489	2.27480292320251	https://www.genecards.org/cgi-bin/carddisp.pl?gene=GBE1
GZMB	Granzyme B	Protein Coding	54	GC14M024630	2.26945543289185	https://www.genecards.org/cgi-bin/carddisp.pl?gene=GZMB
NLRP12	NLR Family Pyrin Domain Containing 12	Protein Coding	51	GC19M053793	2.26898241043091	https://www.genecards.org/cgi-bin/carddisp.pl?gene=NLRP12
CHEK1	Checkpoint Kinase 1	Protein Coding	56	GC11P125625	2.26245427131653	https://www.genecards.org/cgi-bin/carddisp.pl?gene=CHEK1
TDO2	Tryptophan 2,3-Dioxygenase	Protein Coding	53	GC04P155854	2.25974702835083	https://www.genecards.org/cgi-bin/carddisp.pl?gene=TDO2
FBN1	Fibrillin 1	Protein Coding	53	GC15M048408	2.25950813293457	https://www.genecards.org/cgi-bin/carddisp.pl?gene=FBN1
TRPC1	Transient Receptor Potential Cation Channel Subfamily C Member 1	Protein Coding	48	GC03P142724	2.25741744041443	https://www.genecards.org/cgi-bin/carddisp.pl?gene=TRPC1
NCOA1	Nuclear Receptor Coactivator 1	Protein Coding	51	GC02P024492	2.25323939323425	https://www.genecards.org/cgi-bin/carddisp.pl?gene=NCOA1
HRAS	HRas Proto-Oncogene, GTPase	Protein Coding	59	GC11M004421	2.2529399394989	https://www.genecards.org/cgi-bin/carddisp.pl?gene=HRAS
CD59	CD59 Molecule (CD59 Blood Group)	Protein Coding	53	GC11M033704	2.24710440635681	https://www.genecards.org/cgi-bin/carddisp.pl?gene=CD59
COL3A1	Collagen Type III Alpha 1 Chain	Protein Coding	54	GC02P188974	2.24632906913757	https://www.genecards.org/cgi-bin/carddisp.pl?gene=COL3A1
HDAC3	Histone Deacetylase 3	Protein Coding	56	GC05M141620	2.24538445472717	https://www.genecards.org/cgi-bin/carddisp.pl?gene=HDAC3
NHLRC2	NHL Repeat Containing 2	Protein Coding	44	GC10P113854	2.24052095413208	https://www.genecards.org/cgi-bin/carddisp.pl?gene=NHLRC2
ATP7A	ATPase Copper Transporting Alpha	Protein Coding	52	GC0XP078031	2.23828101158142	https://www.genecards.org/cgi-bin/carddisp.pl?gene=ATP7A
HLA-C	Major Histocompatibility Complex, Class I, C	Protein Coding	51	GC06M071681	2.23808884620667	https://www.genecards.org/cgi-bin/carddisp.pl?gene=HLA-C
MEG3	Maternally Expressed 3	RNA Gene	31	GC14P110892	2.2363977432251	https://www.genecards.org/cgi-bin/carddisp.pl?gene=MEG3
TPI1	Triosephosphate Isomerase 1	Protein Coding	54	GC12P006867	2.23234796524048	https://www.genecards.org/cgi-bin/carddisp.pl?gene=TPI1
TLR3	Toll Like Receptor 3	Protein Coding	58	GC04P186059	2.23097324371338	https://www.genecards.org/cgi-bin/carddisp.pl?gene=TLR3
MIR221	MicroRNA 221	RNA Gene	23	GC0XM045746	2.22813940048218	https://www.genecards.org/cgi-bin/carddisp.pl?gene=MIR221
HAX1	HCLS1 Associated Protein X-1	Protein Coding	50	GC01P154273	2.2280707359314	https://www.genecards.org/cgi-bin/carddisp.pl?gene=HAX1
DDAH1	Dimethylarginine Dimethylaminohydrolase 1	Protein Coding	50	GC01M085318	2.22446346282959	https://www.genecards.org/cgi-bin/carddisp.pl?gene=DDAH1
HDAC4	Histone Deacetylase 4	Protein Coding	59	GC02M239048	2.22439956665039	https://www.genecards.org/cgi-bin/carddisp.pl?gene=HDAC4
CCR6	C-C Motif Chemokine Receptor 6	Protein Coding	51	GC06P167111	2.22263360023499	https://www.genecards.org/cgi-bin/carddisp.pl?gene=CCR6
IRF4	Interferon Regulatory Factor 4	Protein Coding	50	GC06P000391	2.22152853012085	https://www.genecards.org/cgi-bin/carddisp.pl?gene=IRF4
SCG2	Secretogranin II	Protein Coding	46	GC02M223596	2.22106266021729	https://www.genecards.org/cgi-bin/carddisp.pl?gene=SCG2
TCF12	Transcription Factor 12	Protein Coding	53	GC15P056918	2.22073602676392	https://www.genecards.org/cgi-bin/carddisp.pl?gene=TCF12
TREM1	Triggering Receptor Expressed On Myeloid Cells 1	Protein Coding	48	GC06M041267	2.21651005744934	https://www.genecards.org/cgi-bin/carddisp.pl?gene=TREM1
TFAM	Transcription Factor A, Mitochondrial	Protein Coding	50	GC10P058385	2.2150239944458	https://www.genecards.org/cgi-bin/carddisp.pl?gene=TFAM
CA3	Carbonic Anhydrase 3	Protein Coding	48	GC08P085373	2.20986318588257	https://www.genecards.org/cgi-bin/carddisp.pl?gene=CA3
ITGB1	Integrin Subunit Beta 1	Protein Coding	57	GC10M033645	2.20845293998718	https://www.genecards.org/cgi-bin/carddisp.pl?gene=ITGB1
DMD	Dystrophin	Protein Coding	52	GC0XM031097	2.20350384712219	https://www.genecards.org/cgi-bin/carddisp.pl?gene=DMD
CD55	CD55 Molecule (Cromer Blood Group)	Protein Coding	56	GC01P207321	2.19431972503662	https://www.genecards.org/cgi-bin/carddisp.pl?gene=CD55
SLC39A14	Solute Carrier Family 39 Member 14	Protein Coding	51	GC08P022367	2.1927535533905	https://www.genecards.org/cgi-bin/carddisp.pl?gene=SLC39A14
CD38	CD38 Molecule	Protein Coding	53	GC04P019223	2.19210529327393	https://www.genecards.org/cgi-bin/carddisp.pl?gene=CD38
HDAC5	Histone Deacetylase 5	Protein Coding	56	GC17M044076	2.19109344482422	https://www.genecards.org/cgi-bin/carddisp.pl?gene=HDAC5
LMOD1	Leiomodin 1	Protein Coding	47	GC01M201896	2.1896870136261	https://www.genecards.org/cgi-bin/carddisp.pl?gene=LMOD1
USP7	Ubiquitin Specific Peptidase 7	Protein Coding	56	GC16M008892	2.18715882301331	https://www.genecards.org/cgi-bin/carddisp.pl?gene=USP7
BCKDK	Branched Chain Keto Acid Dehydrogenase Kinase	Protein Coding	52	GC16P042844	2.18705177307129	https://www.genecards.org/cgi-bin/carddisp.pl?gene=BCKDK
SLC1A5	Solute Carrier Family 1 Member 5	Protein Coding	51	GC19M070795	2.18687891960144	https://www.genecards.org/cgi-bin/carddisp.pl?gene=SLC1A5
TGFBR2	Transforming Growth Factor Beta Receptor 2	Protein Coding	59	GC03P030623	2.18174290657043	https://www.genecards.org/cgi-bin/carddisp.pl?gene=TGFBR2
RPE65	Retinoid Isomerohydrolase RPE65	Protein Coding	51	GC01M068428	2.18094301223755	https://www.genecards.org/cgi-bin/carddisp.pl?gene=RPE65
VDAC1	Voltage Dependent Anion Channel 1	Protein Coding	53	GC05M133975	2.17536735534668	https://www.genecards.org/cgi-bin/carddisp.pl?gene=VDAC1
SLC51B	Solute Carrier Family 51 Subunit Beta	Protein Coding	39	GC15P123387	2.1748149394989	https://www.genecards.org/cgi-bin/carddisp.pl?gene=SLC51B
GYS1	Glycogen Synthase 1	Protein Coding	56	GC19M070869	2.17456245422363	https://www.genecards.org/cgi-bin/carddisp.pl?gene=GYS1
CD40	CD40 Molecule	Protein Coding	57	GC20P046118	2.17446041107178	https://www.genecards.org/cgi-bin/carddisp.pl?gene=CD40
GAST	Gastrin	Protein Coding	46	GC17P041712	2.17222285270691	https://www.genecards.org/cgi-bin/carddisp.pl?gene=GAST
NOTCH2	Notch Receptor 2	Protein Coding	59	GC01M119911	2.1700439453125	https://www.genecards.org/cgi-bin/carddisp.pl?gene=NOTCH2
TIMP2	TIMP Metallopeptidase Inhibitor 2	Protein Coding	48	GC17M078852	2.16899085044861	https://www.genecards.org/cgi-bin/carddisp.pl?gene=TIMP2
MIR301A	MicroRNA 301a	RNA Gene	23	GC17M059151	2.16652703285217	https://www.genecards.org/cgi-bin/carddisp.pl?gene=MIR301A
STOM	Stomatin	Protein Coding	46	GC09M121338	2.16523790359497	https://www.genecards.org/cgi-bin/carddisp.pl?gene=STOM
ZFP36L1	ZFP36 Ring Finger Protein Like 1	Protein Coding	47	GC14M068787	2.16009712219238	https://www.genecards.org/cgi-bin/carddisp.pl?gene=ZFP36L1
SFTPB	Surfactant Protein B	Protein Coding	51	GC02M085657	2.15940022468567	https://www.genecards.org/cgi-bin/carddisp.pl?gene=SFTPB
DLL4	Delta Like Canonical Notch Ligand 4	Protein Coding	54	GC15P040929	2.15583562850952	https://www.genecards.org/cgi-bin/carddisp.pl?gene=DLL4
MAP3K7	Mitogen-Activated Protein Kinase Kinase Kinase 7	Protein Coding	57	GC06M090513	2.15539169311523	https://www.genecards.org/cgi-bin/carddisp.pl?gene=MAP3K7
RUNX3	RUNX Family Transcription Factor 3	Protein Coding	50	GC01M024899	2.15449023246765	https://www.genecards.org/cgi-bin/carddisp.pl?gene=RUNX3
SMARCA2	SWI/SNF Related, Matrix Associated, Actin Dependent Regulator Of Chromatin, Subfamily A, Member 2	Protein Coding	56	GC09P001980	2.1534640789032	https://www.genecards.org/cgi-bin/carddisp.pl?gene=SMARCA2
IDH2	Isocitrate Dehydrogenase (NADP(+)) 2	Protein Coding	60	GC15M090083	2.15238642692566	https://www.genecards.org/cgi-bin/carddisp.pl?gene=IDH2
ABCC9	ATP Binding Cassette Subfamily C Member 9	Protein Coding	52	GC12M021797	2.1518702507019	https://www.genecards.org/cgi-bin/carddisp.pl?gene=ABCC9
NR3C1	Nuclear Receptor Subfamily 3 Group C Member 1	Protein Coding	56	GC05M143277	2.15186452865601	https://www.genecards.org/cgi-bin/carddisp.pl?gene=NR3C1
COL4A1	Collagen Type IV Alpha 1 Chain	Protein Coding	55	GC13M110148	2.15079641342163	https://www.genecards.org/cgi-bin/carddisp.pl?gene=COL4A1
ANK1	Ankyrin 1	Protein Coding	50	GC08M041653	2.14914178848267	https://www.genecards.org/cgi-bin/carddisp.pl?gene=ANK1
DRD1	Dopamine Receptor D1	Protein Coding	51	GC05M175440	2.1486644744873	https://www.genecards.org/cgi-bin/carddisp.pl?gene=DRD1
IL15	Interleukin 15	Protein Coding	49	GC04P141636	2.14782476425171	https://www.genecards.org/cgi-bin/carddisp.pl?gene=IL15
CHD8	Chromodomain Helicase DNA Binding Protein 8	Protein Coding	48	GC14M021385	2.14705562591553	https://www.genecards.org/cgi-bin/carddisp.pl?gene=CHD8
COL2A1	Collagen Type II Alpha 1 Chain	Protein Coding	56	GC12M047972	2.14415884017944	https://www.genecards.org/cgi-bin/carddisp.pl?gene=COL2A1
NCOR1	Nuclear Receptor Corepressor 1	Protein Coding	51	GC17M016029	2.13888025283813	https://www.genecards.org/cgi-bin/carddisp.pl?gene=NCOR1
NRG1	Neuregulin 1	Protein Coding	55	GC08P031639	2.13644742965698	https://www.genecards.org/cgi-bin/carddisp.pl?gene=NRG1
KDM4B	Lysine Demethylase 4B	Protein Coding	53	GC19P004969	2.12475919723511	https://www.genecards.org/cgi-bin/carddisp.pl?gene=KDM4B
GATA3	GATA Binding Protein 3	Protein Coding	56	GC10P008045	2.1213743686676	https://www.genecards.org/cgi-bin/carddisp.pl?gene=GATA3
POLE	DNA Polymerase Epsilon, Catalytic Subunit	Protein Coding	55	GC12M132700	2.11660361289978	https://www.genecards.org/cgi-bin/carddisp.pl?gene=POLE
CLOCK	Clock Circadian Regulator	Protein Coding	51	GC04M055427	2.11426520347595	https://www.genecards.org/cgi-bin/carddisp.pl?gene=CLOCK
PDCD1	Programmed Cell Death 1	Protein Coding	55	GC02M241849	2.10523343086243	https://www.genecards.org/cgi-bin/carddisp.pl?gene=PDCD1
GAD1	Glutamate Decarboxylase 1	Protein Coding	56	GC02P170813	2.10302209854126	https://www.genecards.org/cgi-bin/carddisp.pl?gene=GAD1
ACHE	Acetylcholinesterase (Cartwright Blood Group)	Protein Coding	53	GC07M100889	2.09336805343628	https://www.genecards.org/cgi-bin/carddisp.pl?gene=ACHE
TRPV4	Transient Receptor Potential Cation Channel Subfamily V Member 4	Protein Coding	56	GC12M109783	2.08785104751587	https://www.genecards.org/cgi-bin/carddisp.pl?gene=TRPV4
FGFR2	Fibroblast Growth Factor Receptor 2	Protein Coding	63	GC10M121478	2.07491540908813	https://www.genecards.org/cgi-bin/carddisp.pl?gene=FGFR2
CSF1	Colony Stimulating Factor 1	Protein Coding	51	GC01P109911	2.07490921020508	https://www.genecards.org/cgi-bin/carddisp.pl?gene=CSF1
GSTM1	Glutathione S-Transferase Mu 1	Protein Coding	49	GC01P109687	2.07361316680908	https://www.genecards.org/cgi-bin/carddisp.pl?gene=GSTM1
FAM136A	Family With Sequence Similarity 136 Member A	Protein Coding	43	GC02M070296	2.07277584075928	https://www.genecards.org/cgi-bin/carddisp.pl?gene=FAM136A
SLC25A6	Solute Carrier Family 25 Member 6	Protein Coding	48	GC0XM001386	2.07226705551147	https://www.genecards.org/cgi-bin/carddisp.pl?gene=SLC25A6
MMP7	Matrix Metallopeptidase 7	Protein Coding	53	GC11M102425	2.07154631614685	https://www.genecards.org/cgi-bin/carddisp.pl?gene=MMP7
MIR455	MicroRNA 455	RNA Gene	22	GC09P114209	2.07104086875916	https://www.genecards.org/cgi-bin/carddisp.pl?gene=MIR455
BCAT1	Branched Chain Amino Acid Transaminase 1	Protein Coding	52	GC12M024810	2.07065510749817	https://www.genecards.org/cgi-bin/carddisp.pl?gene=BCAT1
COX4I2	Cytochrome C Oxidase Subunit 4I2	Protein Coding	47	GC20P031637	2.06958031654358	https://www.genecards.org/cgi-bin/carddisp.pl?gene=COX4I2
CD8A	CD8a Molecule	Protein Coding	54	GC02M086784	2.06876158714294	https://www.genecards.org/cgi-bin/carddisp.pl?gene=CD8A
KCNE2	Potassium Voltage-Gated Channel Subfamily E Regulatory Subunit 2	Protein Coding	50	GC21P034364	2.06770658493042	https://www.genecards.org/cgi-bin/carddisp.pl?gene=KCNE2
TRAF3	TNF Receptor Associated Factor 3	Protein Coding	53	GC14P110622	2.0643846988678	https://www.genecards.org/cgi-bin/carddisp.pl?gene=TRAF3
PPP2R1A	Protein Phosphatase 2 Scaffold Subunit Aalpha	Protein Coding	54	GC19P073371	2.06418704986572	https://www.genecards.org/cgi-bin/carddisp.pl?gene=PPP2R1A
SLC6A1	Solute Carrier Family 6 Member 1	Protein Coding	54	GC03P013697	2.06035876274109	https://www.genecards.org/cgi-bin/carddisp.pl?gene=SLC6A1
ADAMTSL1	ADAMTS Like 1	Protein Coding	49	GC09P017906	2.05701971054077	https://www.genecards.org/cgi-bin/carddisp.pl?gene=ADAMTSL1
HK1	Hexokinase 1	Protein Coding	56	GC10P069269	2.05339241027832	https://www.genecards.org/cgi-bin/carddisp.pl?gene=HK1
USF1	Upstream Transcription Factor 1	Protein Coding	50	GC01M161039	2.05093955993652	https://www.genecards.org/cgi-bin/carddisp.pl?gene=USF1
CSNK1D	Casein Kinase 1 Delta	Protein Coding	55	GC17M082239	2.04774284362793	https://www.genecards.org/cgi-bin/carddisp.pl?gene=CSNK1D
CYP7A1	Cytochrome P450 Family 7 Subfamily A Member 1	Protein Coding	49	GC08M058476	2.04632425308228	https://www.genecards.org/cgi-bin/carddisp.pl?gene=CYP7A1
FLNC	Filamin C	Protein Coding	52	GC07P128830	2.04497241973877	https://www.genecards.org/cgi-bin/carddisp.pl?gene=FLNC
PDGFA	Platelet Derived Growth Factor Subunit A	Protein Coding	50	GC07M000497	2.04058694839478	https://www.genecards.org/cgi-bin/carddisp.pl?gene=PDGFA
TUBA1A	Tubulin Alpha 1a	Protein Coding	56	GC12M049184	2.03980207443237	https://www.genecards.org/cgi-bin/carddisp.pl?gene=TUBA1A
IL2RB	Interleukin 2 Receptor Subunit Beta	Protein Coding	56	GC22M061459	2.03753781318665	https://www.genecards.org/cgi-bin/carddisp.pl?gene=IL2RB
MAPT	Microtubule Associated Protein Tau	Protein Coding	57	GC17P045894	2.03385591506958	https://www.genecards.org/cgi-bin/carddisp.pl?gene=MAPT
DNAH8	Dynein Axonemal Heavy Chain 8	Protein Coding	44	GC06P092313	2.03382229804993	https://www.genecards.org/cgi-bin/carddisp.pl?gene=DNAH8
RAMP2	Receptor Activity Modifying Protein 2	Protein Coding	49	GC17P042758	2.02922296524048	https://www.genecards.org/cgi-bin/carddisp.pl?gene=RAMP2
EIF6	Eukaryotic Translation Initiation Factor 6	Protein Coding	47	GC20M035278	2.02918362617493	https://www.genecards.org/cgi-bin/carddisp.pl?gene=EIF6
COL1A2	Collagen Type I Alpha 2 Chain	Protein Coding	54	GC07P094394	2.02814292907715	https://www.genecards.org/cgi-bin/carddisp.pl?gene=COL1A2
NANOG	Nanog Homeobox	Protein Coding	43	GC12P007787	2.02794861793518	https://www.genecards.org/cgi-bin/carddisp.pl?gene=NANOG
SLC22A5	Solute Carrier Family 22 Member 5	Protein Coding	53	GC05P132369	2.02540135383606	https://www.genecards.org/cgi-bin/carddisp.pl?gene=SLC22A5
PLA2G2A	Phospholipase A2 Group IIA	Protein Coding	53	GC01M019975	2.02045798301697	https://www.genecards.org/cgi-bin/carddisp.pl?gene=PLA2G2A
ADCYAP1	Adenylate Cyclase Activating Polypeptide 1	Protein Coding	47	GC18P000895	2.02010273933411	https://www.genecards.org/cgi-bin/carddisp.pl?gene=ADCYAP1
PSMC3	Proteasome 26S Subunit, ATPase 3	Protein Coding	51	GC11M099369	2.01794767379761	https://www.genecards.org/cgi-bin/carddisp.pl?gene=PSMC3
TBK1	TANK Binding Kinase 1	Protein Coding	56	GC12P064451	2.01573181152344	https://www.genecards.org/cgi-bin/carddisp.pl?gene=TBK1
MIR451A	MicroRNA 451a	RNA Gene	19	GC17M028861	2.01266145706177	https://www.genecards.org/cgi-bin/carddisp.pl?gene=MIR451A
ANXA2	Annexin A2	Protein Coding	55	GC15M060347	2.01088809967041	https://www.genecards.org/cgi-bin/carddisp.pl?gene=ANXA2
ID1	Inhibitor Of DNA Binding 1	Protein Coding	47	GC20P031605	2.00931286811829	https://www.genecards.org/cgi-bin/carddisp.pl?gene=ID1
PLAGL1	PLAG1 Like Zinc Finger 1	Protein Coding	48	GC06M143940	2.00920844078064	https://www.genecards.org/cgi-bin/carddisp.pl?gene=PLAGL1
MIR424	MicroRNA 424	RNA Gene	21	GC0XM134700	2.00489926338196	https://www.genecards.org/cgi-bin/carddisp.pl?gene=MIR424
EPM2A	EPM2A Glucan Phosphatase, Laforin	Protein Coding	50	GC06M145382	2.00463819503784	https://www.genecards.org/cgi-bin/carddisp.pl?gene=EPM2A
MDH2	Malate Dehydrogenase 2	Protein Coding	55	GC07P076048	2.0006799697876	https://www.genecards.org/cgi-bin/carddisp.pl?gene=MDH2
ACTB	Actin Beta	Protein Coding	56	GC07M005527	2.00015783309937	https://www.genecards.org/cgi-bin/carddisp.pl?gene=ACTB
MVP	Major Vault Protein	Protein Coding	47	GC16P042738	1.99700927734375	https://www.genecards.org/cgi-bin/carddisp.pl?gene=MVP
SOD3	Superoxide Dismutase 3	Protein Coding	50	GC04P024798	1.99671232700348	https://www.genecards.org/cgi-bin/carddisp.pl?gene=SOD3
MST1R	Macrophage Stimulating 1 Receptor	Protein Coding	56	GC03M051598	1.99580430984497	https://www.genecards.org/cgi-bin/carddisp.pl?gene=MST1R
SOCS3	Suppressor Of Cytokine Signaling 3	Protein Coding	50	GC17M078356	1.99423789978027	https://www.genecards.org/cgi-bin/carddisp.pl?gene=SOCS3
EIF4G1	Eukaryotic Translation Initiation Factor 4 Gamma 1	Protein Coding	54	GC03P184314	1.99017107486725	https://www.genecards.org/cgi-bin/carddisp.pl?gene=EIF4G1
TUG1	Taurine Up-Regulated 1	Protein Coding	26	GC22P030969	1.98435044288635	https://www.genecards.org/cgi-bin/carddisp.pl?gene=TUG1
FABP1	Fatty Acid Binding Protein 1	Protein Coding	49	GC02M088122	1.97891235351563	https://www.genecards.org/cgi-bin/carddisp.pl?gene=FABP1
MIR191	MicroRNA 191	RNA Gene	24	GC03M051545	1.97888445854187	https://www.genecards.org/cgi-bin/carddisp.pl?gene=MIR191
BLVRA	Biliverdin Reductase A	Protein Coding	51	GC07P043758	1.97770798206329	https://www.genecards.org/cgi-bin/carddisp.pl?gene=BLVRA
BCL2L11	BCL2 Like 11	Protein Coding	52	GC02P111119	1.97761011123657	https://www.genecards.org/cgi-bin/carddisp.pl?gene=BCL2L11
TGFBR1	Transforming Growth Factor Beta Receptor 1	Protein Coding	61	GC09P099104	1.97591388225555	https://www.genecards.org/cgi-bin/carddisp.pl?gene=TGFBR1
CXCL9	C-X-C Motif Chemokine Ligand 9	Protein Coding	47	GC04M076001	1.9749698638916	https://www.genecards.org/cgi-bin/carddisp.pl?gene=CXCL9
CACNA1B	Calcium Voltage-Gated Channel Subunit Alpha1 B	Protein Coding	56	GC09P137877	1.97286438941956	https://www.genecards.org/cgi-bin/carddisp.pl?gene=CACNA1B
GCH1	GTP Cyclohydrolase 1	Protein Coding	53	GC14M054842	1.97219097614288	https://www.genecards.org/cgi-bin/carddisp.pl?gene=GCH1
IFNGR1	Interferon Gamma Receptor 1	Protein Coding	57	GC06M137197	1.97176623344421	https://www.genecards.org/cgi-bin/carddisp.pl?gene=IFNGR1
TFAP2A	Transcription Factor AP-2 Alpha	Protein Coding	53	GC06M010393	1.96939015388489	https://www.genecards.org/cgi-bin/carddisp.pl?gene=TFAP2A
GUSB	Glucuronidase Beta	Protein Coding	54	GC07M065960	1.9688423871994	https://www.genecards.org/cgi-bin/carddisp.pl?gene=GUSB
PDCL	Phosducin Like	Protein Coding	47	GC09M122798	1.96785926818848	https://www.genecards.org/cgi-bin/carddisp.pl?gene=PDCL
DRD4	Dopamine Receptor D4	Protein Coding	52	GC11P002096	1.96394610404968	https://www.genecards.org/cgi-bin/carddisp.pl?gene=DRD4
DLL3	Delta Like Canonical Notch Ligand 3	Protein Coding	48	GC19P039498	1.96296203136444	https://www.genecards.org/cgi-bin/carddisp.pl?gene=DLL3
NCOA2	Nuclear Receptor Coactivator 2	Protein Coding	52	GC08M070109	1.96108508110046	https://www.genecards.org/cgi-bin/carddisp.pl?gene=NCOA2
IFNAR1	Interferon Alpha And Beta Receptor Subunit 1	Protein Coding	55	GC21P033324	1.95944547653198	https://www.genecards.org/cgi-bin/carddisp.pl?gene=IFNAR1
MIR199A2	MicroRNA 199a-2	RNA Gene	23	GC01M172235	1.95911908149719	https://www.genecards.org/cgi-bin/carddisp.pl?gene=MIR199A2
TPH1	Tryptophan Hydroxylase 1	Protein Coding	52	GC11M018040	1.95702314376831	https://www.genecards.org/cgi-bin/carddisp.pl?gene=TPH1
HSPG2	Heparan Sulfate Proteoglycan 2	Protein Coding	54	GC01M021822	1.95663738250732	https://www.genecards.org/cgi-bin/carddisp.pl?gene=HSPG2
CD79A	CD79a Molecule	Protein Coding	55	GC19P041877	1.95508420467377	https://www.genecards.org/cgi-bin/carddisp.pl?gene=CD79A
PSEN2	Presenilin 2	Protein Coding	56	GC01P226870	1.95443975925446	https://www.genecards.org/cgi-bin/carddisp.pl?gene=PSEN2
SUCLG1	Succinate-CoA Ligase GDP/ADP-Forming Subunit Alpha	Protein Coding	53	GC02M084423	1.95416188240051	https://www.genecards.org/cgi-bin/carddisp.pl?gene=SUCLG1
BMAL1	Basic Helix-Loop-Helix ARNT Like 1	Protein Coding	48	GC11P013277	1.95313274860382	https://www.genecards.org/cgi-bin/carddisp.pl?gene=BMAL1
HDAC6	Histone Deacetylase 6	Protein Coding	61	GC0XP048801	1.95288991928101	https://www.genecards.org/cgi-bin/carddisp.pl?gene=HDAC6
TRIM28	Tripartite Motif Containing 28	Protein Coding	51	GC19P058544	1.95014500617981	https://www.genecards.org/cgi-bin/carddisp.pl?gene=TRIM28
POLD1	DNA Polymerase Delta 1, Catalytic Subunit	Protein Coding	52	GC19P073291	1.94732975959778	https://www.genecards.org/cgi-bin/carddisp.pl?gene=POLD1
MME	Membrane Metalloendopeptidase	Protein Coding	57	GC03P155024	1.94666361808777	https://www.genecards.org/cgi-bin/carddisp.pl?gene=MME
CYP1A2	Cytochrome P450 Family 1 Subfamily A Member 2	Protein Coding	52	GC15P074748	1.94485867023468	https://www.genecards.org/cgi-bin/carddisp.pl?gene=CYP1A2
PPP1R12A	Protein Phosphatase 1 Regulatory Subunit 12A	Protein Coding	51	GC12M079773	1.94402313232422	https://www.genecards.org/cgi-bin/carddisp.pl?gene=PPP1R12A
TGM2	Transglutaminase 2	Protein Coding	54	GC20M038127	1.94118094444275	https://www.genecards.org/cgi-bin/carddisp.pl?gene=TGM2
BAK1	BCL2 Antagonist/Killer 1	Protein Coding	52	GC06M033572	1.94116926193237	https://www.genecards.org/cgi-bin/carddisp.pl?gene=BAK1
ACKR3	Atypical Chemokine Receptor 3	Protein Coding	49	GC02P236537	1.93934118747711	https://www.genecards.org/cgi-bin/carddisp.pl?gene=ACKR3
SHC1	SHC Adaptor Protein 1	Protein Coding	50	GC01M154962	1.93822622299194	https://www.genecards.org/cgi-bin/carddisp.pl?gene=SHC1
NR1H2	Nuclear Receptor Subfamily 1 Group H Member 2	Protein Coding	53	GC19P050329	1.93694162368774	https://www.genecards.org/cgi-bin/carddisp.pl?gene=NR1H2
CSK	C-Terminal Src Kinase	Protein Coding	53	GC15P074782	1.9300229549408	https://www.genecards.org/cgi-bin/carddisp.pl?gene=CSK
HSPA9	Heat Shock Protein Family A (Hsp70) Member 9	Protein Coding	54	GC05M138554	1.92883157730103	https://www.genecards.org/cgi-bin/carddisp.pl?gene=HSPA9
MAP2K2	Mitogen-Activated Protein Kinase Kinase 2	Protein Coding	61	GC19M004090	1.9286698102951	https://www.genecards.org/cgi-bin/carddisp.pl?gene=MAP2K2
SCAP	SREBF Chaperone	Protein Coding	49	GC03M047413	1.92808127403259	https://www.genecards.org/cgi-bin/carddisp.pl?gene=SCAP
SIM1	SIM BHLH Transcription Factor 1	Protein Coding	47	GC06M100386	1.92775630950928	https://www.genecards.org/cgi-bin/carddisp.pl?gene=SIM1
WT1	WT1 Transcription Factor	Protein Coding	55	GC11M032365	1.92220175266266	https://www.genecards.org/cgi-bin/carddisp.pl?gene=WT1
TKT	Transketolase	Protein Coding	52	GC03M053224	1.91341078281403	https://www.genecards.org/cgi-bin/carddisp.pl?gene=TKT
PRKCZ	Protein Kinase C Zeta	Protein Coding	56	GC01P004411	1.91339910030365	https://www.genecards.org/cgi-bin/carddisp.pl?gene=PRKCZ
CGA	Glycoprotein Hormones, Alpha Polypeptide	Protein Coding	51	GC06M087085	1.91273999214172	https://www.genecards.org/cgi-bin/carddisp.pl?gene=CGA
POLR1C	RNA Polymerase I And III Subunit C	Protein Coding	51	GC06P092354	1.91134321689606	https://www.genecards.org/cgi-bin/carddisp.pl?gene=POLR1C
ASS1	Argininosuccinate Synthase 1	Protein Coding	56	GC09P130444	1.9086799621582	https://www.genecards.org/cgi-bin/carddisp.pl?gene=ASS1
GNRH1	Gonadotropin Releasing Hormone 1	Protein Coding	47	GC08M025419	1.90735304355621	https://www.genecards.org/cgi-bin/carddisp.pl?gene=GNRH1
CXCR3	C-X-C Motif Chemokine Receptor 3	Protein Coding	51	GC0XM071615	1.89385175704956	https://www.genecards.org/cgi-bin/carddisp.pl?gene=CXCR3
VLDLR	Very Low Density Lipoprotein Receptor	Protein Coding	56	GC09P002611	1.8899918794632	https://www.genecards.org/cgi-bin/carddisp.pl?gene=VLDLR
CBS	Cystathionine Beta-Synthase	Protein Coding	56	GC21M043053	1.88868594169617	https://www.genecards.org/cgi-bin/carddisp.pl?gene=CBS
SERPINB5	Serpin Family B Member 5	Protein Coding	49	GC18P063476	1.88848304748535	https://www.genecards.org/cgi-bin/carddisp.pl?gene=SERPINB5
EPCAM	Epithelial Cell Adhesion Molecule	Protein Coding	56	GC02P047345	1.8854820728302	https://www.genecards.org/cgi-bin/carddisp.pl?gene=EPCAM
DNASE1	Deoxyribonuclease 1	Protein Coding	50	GC16P003611	1.8818701505661	https://www.genecards.org/cgi-bin/carddisp.pl?gene=DNASE1
TET3	Tet Methylcytosine Dioxygenase 3	Protein Coding	48	GC02P073986	1.88079619407654	https://www.genecards.org/cgi-bin/carddisp.pl?gene=TET3
MSH6	MutS Homolog 6	Protein Coding	55	GC02P047695	1.88069033622742	https://www.genecards.org/cgi-bin/carddisp.pl?gene=MSH6
YBX1	Y-Box Binding Protein 1	Protein Coding	46	GC01P042682	1.88061666488647	https://www.genecards.org/cgi-bin/carddisp.pl?gene=YBX1
LIG3	DNA Ligase 3	Protein Coding	52	GC17P034980	1.88029336929321	https://www.genecards.org/cgi-bin/carddisp.pl?gene=LIG3
MIR34B	MicroRNA 34b	RNA Gene	23	GC11P111982	1.88029336929321	https://www.genecards.org/cgi-bin/carddisp.pl?gene=MIR34B
DRD3	Dopamine Receptor D3	Protein Coding	51	GC03M114128	1.87917566299438	https://www.genecards.org/cgi-bin/carddisp.pl?gene=DRD3
EZR	Ezrin	Protein Coding	53	GC06M158765	1.87749433517456	https://www.genecards.org/cgi-bin/carddisp.pl?gene=EZR
TYK2	Tyrosine Kinase 2	Protein Coding	60	GC19M010350	1.87692093849182	https://www.genecards.org/cgi-bin/carddisp.pl?gene=TYK2
HNF1A	HNF1 Homeobox A	Protein Coding	53	GC12P120978	1.87672591209412	https://www.genecards.org/cgi-bin/carddisp.pl?gene=HNF1A
PTPN1	Protein Tyrosine Phosphatase Non-Receptor Type 1	Protein Coding	57	GC20P050510	1.87022137641907	https://www.genecards.org/cgi-bin/carddisp.pl?gene=PTPN1
MYO5B	Myosin VB	Protein Coding	50	GC18M049822	1.86963546276093	https://www.genecards.org/cgi-bin/carddisp.pl?gene=MYO5B
DNMT1	DNA Methyltransferase 1	Protein Coding	59	GC19M010133	1.86927199363708	https://www.genecards.org/cgi-bin/carddisp.pl?gene=DNMT1
INHBA	Inhibin Subunit Beta A	Protein Coding	51	GC07M041670	1.86840045452118	https://www.genecards.org/cgi-bin/carddisp.pl?gene=INHBA
MIR10A	MicroRNA 10a	RNA Gene	24	GC17M048579	1.86163949966431	https://www.genecards.org/cgi-bin/carddisp.pl?gene=MIR10A
RBCK1	RANBP2-Type And C3HC4-Type Zinc Finger Containing 1	Protein Coding	48	GC20P000407	1.85524463653564	https://www.genecards.org/cgi-bin/carddisp.pl?gene=RBCK1
CYP2B6	Cytochrome P450 Family 2 Subfamily B Member 6	Protein Coding	52	GC19P040991	1.85472404956818	https://www.genecards.org/cgi-bin/carddisp.pl?gene=CYP2B6
UBE2E1	Ubiquitin Conjugating Enzyme E2 E1	Protein Coding	46	GC03P023805	1.85429441928864	https://www.genecards.org/cgi-bin/carddisp.pl?gene=UBE2E1
AFP	Alpha Fetoprotein	Protein Coding	53	GC04P073431	1.85174632072449	https://www.genecards.org/cgi-bin/carddisp.pl?gene=AFP
CD163	CD163 Molecule	Protein Coding	51	GC12M008027	1.84874320030212	https://www.genecards.org/cgi-bin/carddisp.pl?gene=CD163
CD9	CD9 Molecule	Protein Coding	51	GC12P023510	1.84745502471924	https://www.genecards.org/cgi-bin/carddisp.pl?gene=CD9
SNCA	Synuclein Alpha	Protein Coding	59	GC04M089724	1.84702944755554	https://www.genecards.org/cgi-bin/carddisp.pl?gene=SNCA
HSF1	Heat Shock Transcription Factor 1	Protein Coding	53	GC08P144291	1.84573709964752	https://www.genecards.org/cgi-bin/carddisp.pl?gene=HSF1
ENTPD1	Ectonucleoside Triphosphate Diphosphohydrolase 1	Protein Coding	57	GC10P095711	1.84484529495239	https://www.genecards.org/cgi-bin/carddisp.pl?gene=ENTPD1
GLS	Glutaminase	Protein Coding	56	GC02P190880	1.84463763237	https://www.genecards.org/cgi-bin/carddisp.pl?gene=GLS
HCRT	Hypocretin Neuropeptide Precursor	Protein Coding	46	GC17M051782	1.84444999694824	https://www.genecards.org/cgi-bin/carddisp.pl?gene=HCRT
HLA-B	Major Histocompatibility Complex, Class I, B	Protein Coding	52	GC06M071682	1.84299898147583	https://www.genecards.org/cgi-bin/carddisp.pl?gene=HLA-B
WWTR1	WW Domain Containing Transcription Regulator 1	Protein Coding	46	GC03M149517	1.84057521820068	https://www.genecards.org/cgi-bin/carddisp.pl?gene=WWTR1
RNASET2	Ribonuclease T2	Protein Coding	51	GC06M166924	1.8372118473053	https://www.genecards.org/cgi-bin/carddisp.pl?gene=RNASET2
GLRX	Glutaredoxin	Protein Coding	50	GC05M095752	1.83668875694275	https://www.genecards.org/cgi-bin/carddisp.pl?gene=GLRX
TFR2	Transferrin Receptor 2	Protein Coding	52	GC07M100620	1.83603620529175	https://www.genecards.org/cgi-bin/carddisp.pl?gene=TFR2
ALOX5	Arachidonate 5-Lipoxygenase	Protein Coding	54	GC10P045374	1.83516025543213	https://www.genecards.org/cgi-bin/carddisp.pl?gene=ALOX5
MIR223	MicroRNA 223	RNA Gene	25	GC0XP066018	1.83251047134399	https://www.genecards.org/cgi-bin/carddisp.pl?gene=MIR223
STAR	Steroidogenic Acute Regulatory Protein	Protein Coding	51	GC08M038145	1.82951331138611	https://www.genecards.org/cgi-bin/carddisp.pl?gene=STAR
SUV39H1	SUV39H1 Histone Lysine Methyltransferase	Protein Coding	50	GC0XP051143	1.82788848876953	https://www.genecards.org/cgi-bin/carddisp.pl?gene=SUV39H1
CPT1A	Carnitine Palmitoyltransferase 1A	Protein Coding	55	GC11M068754	1.82753396034241	https://www.genecards.org/cgi-bin/carddisp.pl?gene=CPT1A
NCOA3	Nuclear Receptor Coactivator 3	Protein Coding	54	GC20P047501	1.82670283317566	https://www.genecards.org/cgi-bin/carddisp.pl?gene=NCOA3
TNFRSF10A	TNF Receptor Superfamily Member 10a	Protein Coding	52	GC08M023190	1.82658815383911	https://www.genecards.org/cgi-bin/carddisp.pl?gene=TNFRSF10A
F2RL1	F2R Like Trypsin Receptor 1	Protein Coding	51	GC05P076818	1.8259539604187	https://www.genecards.org/cgi-bin/carddisp.pl?gene=F2RL1
CHI3L1	Chitinase 3 Like 1	Protein Coding	51	GC01M203148	1.82584571838379	https://www.genecards.org/cgi-bin/carddisp.pl?gene=CHI3L1
DKK1	Dickkopf WNT Signaling Pathway Inhibitor 1	Protein Coding	51	GC10P052314	1.82542932033539	https://www.genecards.org/cgi-bin/carddisp.pl?gene=DKK1
MEN1	Menin 1	Protein Coding	51	GC11M064803	1.82501459121704	https://www.genecards.org/cgi-bin/carddisp.pl?gene=MEN1
FGF7	Fibroblast Growth Factor 7	Protein Coding	50	GC15P049423	1.82468032836914	https://www.genecards.org/cgi-bin/carddisp.pl?gene=FGF7
NRAS	NRAS Proto-Oncogene, GTPase	Protein Coding	57	GC01M114704	1.82464408874512	https://www.genecards.org/cgi-bin/carddisp.pl?gene=NRAS
TNFAIP3	TNF Alpha Induced Protein 3	Protein Coding	55	GC06P137866	1.82086086273193	https://www.genecards.org/cgi-bin/carddisp.pl?gene=TNFAIP3
HPRT1	Hypoxanthine Phosphoribosyltransferase 1	Protein Coding	55	GC0XP134460	1.82073950767517	https://www.genecards.org/cgi-bin/carddisp.pl?gene=HPRT1
NCAM1	Neural Cell Adhesion Molecule 1	Protein Coding	55	GC11P112961	1.81729698181152	https://www.genecards.org/cgi-bin/carddisp.pl?gene=NCAM1
MAP3K1	Mitogen-Activated Protein Kinase Kinase Kinase 1	Protein Coding	56	GC05P056815	1.81517899036407	https://www.genecards.org/cgi-bin/carddisp.pl?gene=MAP3K1
OPRK1	Opioid Receptor Kappa 1	Protein Coding	52	GC08M053227	1.81293821334839	https://www.genecards.org/cgi-bin/carddisp.pl?gene=OPRK1
GRN	Granulin Precursor	Protein Coding	55	GC17P044345	1.81220698356628	https://www.genecards.org/cgi-bin/carddisp.pl?gene=GRN
ERCC3	ERCC Excision Repair 3, TFIIH Core Complex Helicase Subunit	Protein Coding	53	GC02M127257	1.81217622756958	https://www.genecards.org/cgi-bin/carddisp.pl?gene=ERCC3
MIR24-1	MicroRNA 24-1	RNA Gene	21	GC09P095086	1.81041789054871	https://www.genecards.org/cgi-bin/carddisp.pl?gene=MIR24-1
FGF19	Fibroblast Growth Factor 19	Protein Coding	49	GC11M099882	1.80717706680298	https://www.genecards.org/cgi-bin/carddisp.pl?gene=FGF19
LIF	LIF Interleukin 6 Family Cytokine	Protein Coding	50	GC22M030240	1.80348539352417	https://www.genecards.org/cgi-bin/carddisp.pl?gene=LIF
NR1I3	Nuclear Receptor Subfamily 1 Group I Member 3	Protein Coding	51	GC01M161229	1.80319333076477	https://www.genecards.org/cgi-bin/carddisp.pl?gene=NR1I3
RBBP8	RB Binding Protein 8, Endonuclease	Protein Coding	50	GC18P022798	1.80112183094025	https://www.genecards.org/cgi-bin/carddisp.pl?gene=RBBP8
FCGR3B	Fc Gamma Receptor IIIb	Protein Coding	50	GC01M161623	1.80030703544617	https://www.genecards.org/cgi-bin/carddisp.pl?gene=FCGR3B
CD47	CD47 Molecule	Protein Coding	51	GC03M108043	1.79967069625854	https://www.genecards.org/cgi-bin/carddisp.pl?gene=CD47
UCN	Urocortin	Protein Coding	42	GC02M027308	1.7995240688324	https://www.genecards.org/cgi-bin/carddisp.pl?gene=UCN
HFE	Homeostatic Iron Regulator	Protein Coding	52	GC06P026087	1.79911720752716	https://www.genecards.org/cgi-bin/carddisp.pl?gene=HFE
ATP2A2	ATPase Sarcoplasmic/Endoplasmic Reticulum Ca2+ Transporting 2	Protein Coding	58	GC12P110280	1.79909098148346	https://www.genecards.org/cgi-bin/carddisp.pl?gene=ATP2A2
FGA	Fibrinogen Alpha Chain	Protein Coding	56	GC04M154583	1.79777610301971	https://www.genecards.org/cgi-bin/carddisp.pl?gene=FGA
U2AF1	U2 Small Nuclear RNA Auxiliary Factor 1	Protein Coding	50	GC21M043092	1.79699790477753	https://www.genecards.org/cgi-bin/carddisp.pl?gene=U2AF1
TGFBR3	Transforming Growth Factor Beta Receptor 3	Protein Coding	53	GC01M091680	1.79680645465851	https://www.genecards.org/cgi-bin/carddisp.pl?gene=TGFBR3
IL3	Interleukin 3	Protein Coding	52	GC05P132060	1.79538011550903	https://www.genecards.org/cgi-bin/carddisp.pl?gene=IL3
P2RX3	Purinergic Receptor P2X 3	Protein Coding	50	GC11P057356	1.79334366321564	https://www.genecards.org/cgi-bin/carddisp.pl?gene=P2RX3
VTN	Vitronectin	Protein Coding	51	GC17M051189	1.78931379318237	https://www.genecards.org/cgi-bin/carddisp.pl?gene=VTN
COG2	Component Of Oligomeric Golgi Complex 2	Protein Coding	47	GC01P230642	1.78885686397552	https://www.genecards.org/cgi-bin/carddisp.pl?gene=COG2
REG1A	Regenerating Family Member 1 Alpha	Protein Coding	46	GC02P079120	1.78808903694153	https://www.genecards.org/cgi-bin/carddisp.pl?gene=REG1A
ISG15	ISG15 Ubiquitin Like Modifier	Protein Coding	53	GC01P001001	1.78711032867432	https://www.genecards.org/cgi-bin/carddisp.pl?gene=ISG15
KIF11	Kinesin Family Member 11	Protein Coding	56	GC10P092574	1.78648269176483	https://www.genecards.org/cgi-bin/carddisp.pl?gene=KIF11
MCEE	Methylmalonyl-CoA Epimerase	Protein Coding	47	GC02M071110	1.78390443325043	https://www.genecards.org/cgi-bin/carddisp.pl?gene=MCEE
HOTTIP	HOXA Distal Transcript Antisense RNA	RNA Gene	25	GC07P027198	1.78311777114868	https://www.genecards.org/cgi-bin/carddisp.pl?gene=HOTTIP
IL11	Interleukin 11	Protein Coding	47	GC19M055364	1.78169941902161	https://www.genecards.org/cgi-bin/carddisp.pl?gene=IL11
KCNA2	Potassium Voltage-Gated Channel Subfamily A Member 2	Protein Coding	53	GC01M110519	1.78083348274231	https://www.genecards.org/cgi-bin/carddisp.pl?gene=KCNA2
PRDX6	Peroxiredoxin 6	Protein Coding	53	GC01P173477	1.7804251909256	https://www.genecards.org/cgi-bin/carddisp.pl?gene=PRDX6
NPR3	Natriuretic Peptide Receptor 3	Protein Coding	52	GC05P032689	1.77985799312592	https://www.genecards.org/cgi-bin/carddisp.pl?gene=NPR3
KLF4	KLF Transcription Factor 4	Protein Coding	52	GC09M107484	1.7778012752533	https://www.genecards.org/cgi-bin/carddisp.pl?gene=KLF4
FXN	Frataxin	Protein Coding	52	GC09P069035	1.77576065063477	https://www.genecards.org/cgi-bin/carddisp.pl?gene=FXN
ACTC1	Actin Alpha Cardiac Muscle 1	Protein Coding	51	GC15M034790	1.77446556091309	https://www.genecards.org/cgi-bin/carddisp.pl?gene=ACTC1
DHODH	Dihydroorotate Dehydrogenase (Quinone)	Protein Coding	53	GC16P072008	1.77278244495392	https://www.genecards.org/cgi-bin/carddisp.pl?gene=DHODH
CGAS	Cyclic GMP-AMP Synthase	Protein Coding	42	GC06M073419	1.77276825904846	https://www.genecards.org/cgi-bin/carddisp.pl?gene=CGAS
IRF1	Interferon Regulatory Factor 1	Protein Coding	53	GC05M132440	1.77038550376892	https://www.genecards.org/cgi-bin/carddisp.pl?gene=IRF1
ANK2	Ankyrin 2	Protein Coding	47	GC04P112711	1.76797699928284	https://www.genecards.org/cgi-bin/carddisp.pl?gene=ANK2
FADD	Fas Associated Via Death Domain	Protein Coding	52	GC11P070203	1.76734960079193	https://www.genecards.org/cgi-bin/carddisp.pl?gene=FADD
SPINT2	Serine Peptidase Inhibitor, Kunitz Type 2	Protein Coding	49	GC19P038244	1.76657056808472	https://www.genecards.org/cgi-bin/carddisp.pl?gene=SPINT2
FCGR1A	Fc Gamma Receptor Ia	Protein Coding	48	GC01P150388	1.76643908023834	https://www.genecards.org/cgi-bin/carddisp.pl?gene=FCGR1A
CCNB1	Cyclin B1	Protein Coding	53	GC05P069167	1.76443958282471	https://www.genecards.org/cgi-bin/carddisp.pl?gene=CCNB1
SMO	Smoothened, Frizzled Class Receptor	Protein Coding	57	GC07P132495	1.76288485527039	https://www.genecards.org/cgi-bin/carddisp.pl?gene=SMO
JAK3	Janus Kinase 3	Protein Coding	58	GC19M017824	1.7627387046814	https://www.genecards.org/cgi-bin/carddisp.pl?gene=JAK3
IRS1	Insulin Receptor Substrate 1	Protein Coding	53	GC02M226731	1.76050448417664	https://www.genecards.org/cgi-bin/carddisp.pl?gene=IRS1
MIR30A	MicroRNA 30a	RNA Gene	22	GC06M071403	1.75768613815308	https://www.genecards.org/cgi-bin/carddisp.pl?gene=MIR30A
EMD	Emerin	Protein Coding	52	GC0XP154379	1.75754332542419	https://www.genecards.org/cgi-bin/carddisp.pl?gene=EMD
NORAD	Non-Coding RNA Activated By DNA Damage	RNA Gene	20	GC20M036294	1.75501585006714	https://www.genecards.org/cgi-bin/carddisp.pl?gene=NORAD
IAPP	Islet Amyloid Polypeptide	Protein Coding	47	GC12P021354	1.75483179092407	https://www.genecards.org/cgi-bin/carddisp.pl?gene=IAPP
NONO	Non-POU Domain Containing Octamer Binding	Protein Coding	52	GC0XP071255	1.75347590446472	https://www.genecards.org/cgi-bin/carddisp.pl?gene=NONO
MX1	MX Dynamin Like GTPase 1	Protein Coding	47	GC21P041420	1.74867224693298	https://www.genecards.org/cgi-bin/carddisp.pl?gene=MX1
MAVS	Mitochondrial Antiviral Signaling Protein	Protein Coding	46	GC20P004517	1.74867224693298	https://www.genecards.org/cgi-bin/carddisp.pl?gene=MAVS
TPM2	Tropomyosin 2	Protein Coding	53	GC09M035672	1.74536061286926	https://www.genecards.org/cgi-bin/carddisp.pl?gene=TPM2
DCD	Dermcidin	Protein Coding	43	GC12M054644	1.74166071414948	https://www.genecards.org/cgi-bin/carddisp.pl?gene=DCD
PRKCE	Protein Kinase C Epsilon	Protein Coding	55	GC02P045651	1.74163115024567	https://www.genecards.org/cgi-bin/carddisp.pl?gene=PRKCE
CCR2	C-C Motif Chemokine Receptor 2	Protein Coding	52	GC03P047614	1.73875081539154	https://www.genecards.org/cgi-bin/carddisp.pl?gene=CCR2
UCP1	Uncoupling Protein 1	Protein Coding	50	GC04M140559	1.73825693130493	https://www.genecards.org/cgi-bin/carddisp.pl?gene=UCP1
RGCC	Regulator Of Cell Cycle	Protein Coding	41	GC13P041457	1.73701250553131	https://www.genecards.org/cgi-bin/carddisp.pl?gene=RGCC
ABCC4	ATP Binding Cassette Subfamily C Member 4	Protein Coding	52	GC13M095019	1.73595595359802	https://www.genecards.org/cgi-bin/carddisp.pl?gene=ABCC4
TGIF1	TGFB Induced Factor Homeobox 1	Protein Coding	53	GC18P003411	1.73398315906525	https://www.genecards.org/cgi-bin/carddisp.pl?gene=TGIF1
TP73	Tumor Protein P73	Protein Coding	52	GC01P003652	1.73137903213501	https://www.genecards.org/cgi-bin/carddisp.pl?gene=TP73
HRH2	Histamine Receptor H2	Protein Coding	50	GC05P175659	1.73042237758636	https://www.genecards.org/cgi-bin/carddisp.pl?gene=HRH2
FBP2	Fructose-Bisphosphatase 2	Protein Coding	50	GC09M094558	1.72911047935486	https://www.genecards.org/cgi-bin/carddisp.pl?gene=FBP2
MIR150	MicroRNA 150	RNA Gene	24	GC19M049500	1.72833919525146	https://www.genecards.org/cgi-bin/carddisp.pl?gene=MIR150
AREG	Amphiregulin	Protein Coding	50	GC04P074445	1.72445678710938	https://www.genecards.org/cgi-bin/carddisp.pl?gene=AREG
MIR10B	MicroRNA 10b	RNA Gene	24	GC02P176150	1.72445678710938	https://www.genecards.org/cgi-bin/carddisp.pl?gene=MIR10B
H4C16	H4 Histone 16	Protein Coding	42	GC12M022801	1.72384357452393	https://www.genecards.org/cgi-bin/carddisp.pl?gene=H4C16
CYP2C19	Cytochrome P450 Family 2 Subfamily C Member 19	Protein Coding	52	GC10P094762	1.71704602241516	https://www.genecards.org/cgi-bin/carddisp.pl?gene=CYP2C19
HJV	Hemojuvelin BMP Co-Receptor	Protein Coding	51	GC01M147425	1.71611893177032	https://www.genecards.org/cgi-bin/carddisp.pl?gene=HJV
MIR143	MicroRNA 143	RNA Gene	26	GC05P149414	1.71479344367981	https://www.genecards.org/cgi-bin/carddisp.pl?gene=MIR143
TFF1	Trefoil Factor 1	Protein Coding	49	GC21M042362	1.71360039710999	https://www.genecards.org/cgi-bin/carddisp.pl?gene=TFF1
SLC25A11	Solute Carrier Family 25 Member 11	Protein Coding	50	GC17M004937	1.71063435077667	https://www.genecards.org/cgi-bin/carddisp.pl?gene=SLC25A11
LYN	LYN Proto-Oncogene, Src Family Tyrosine Kinase	Protein Coding	55	GC08P055879	1.7094087600708	https://www.genecards.org/cgi-bin/carddisp.pl?gene=LYN
EPHB4	EPH Receptor B4	Protein Coding	60	GC07M102433	1.70890402793884	https://www.genecards.org/cgi-bin/carddisp.pl?gene=EPHB4
AIF1	Allograft Inflammatory Factor 1	Protein Coding	45	GC06P092153	1.70821976661682	https://www.genecards.org/cgi-bin/carddisp.pl?gene=AIF1
YWHAZ	Tyrosine 3-Monooxygenase/Tryptophan 5-Monooxygenase Activation Protein Zeta	Protein Coding	52	GC08M100917	1.70734822750092	https://www.genecards.org/cgi-bin/carddisp.pl?gene=YWHAZ
KDM4C	Lysine Demethylase 4C	Protein Coding	48	GC09P006720	1.70699334144592	https://www.genecards.org/cgi-bin/carddisp.pl?gene=KDM4C
FBXW7	F-Box And WD Repeat Domain Containing 7	Protein Coding	51	GC04M152321	1.70623636245728	https://www.genecards.org/cgi-bin/carddisp.pl?gene=FBXW7
SLC6A3	Solute Carrier Family 6 Member 3	Protein Coding	57	GC05M001392	1.7061482667923	https://www.genecards.org/cgi-bin/carddisp.pl?gene=SLC6A3
SDHAF2	Succinate Dehydrogenase Complex Assembly Factor 2	Protein Coding	49	GC11P061430	1.70582008361816	https://www.genecards.org/cgi-bin/carddisp.pl?gene=SDHAF2
PNPO	Pyridoxamine 5'-Phosphate Oxidase	Protein Coding	52	GC17P047941	1.7049435377121	https://www.genecards.org/cgi-bin/carddisp.pl?gene=PNPO
APOA4	Apolipoprotein A4	Protein Coding	48	GC11M116820	1.70492601394653	https://www.genecards.org/cgi-bin/carddisp.pl?gene=APOA4
F2R	Coagulation Factor II Thrombin Receptor	Protein Coding	53	GC05P076716	1.70438361167908	https://www.genecards.org/cgi-bin/carddisp.pl?gene=F2R
PVT1	Pvt1 Oncogene	RNA Gene	28	GC08P127884	1.70398569107056	https://www.genecards.org/cgi-bin/carddisp.pl?gene=PVT1
PDGFRA	Platelet Derived Growth Factor Receptor Alpha	Protein Coding	60	GC04P054229	1.70349597930908	https://www.genecards.org/cgi-bin/carddisp.pl?gene=PDGFRA
RASA1	RAS P21 Protein Activator 1	Protein Coding	52	GC05P087267	1.70338451862335	https://www.genecards.org/cgi-bin/carddisp.pl?gene=RASA1
NT5C1A	5'-Nucleotidase, Cytosolic IA	Protein Coding	46	GC01M039661	1.70207333564758	https://www.genecards.org/cgi-bin/carddisp.pl?gene=NT5C1A
BIRC3	Baculoviral IAP Repeat Containing 3	Protein Coding	53	GC11P102317	1.70093297958374	https://www.genecards.org/cgi-bin/carddisp.pl?gene=BIRC3
CCL20	C-C Motif Chemokine Ligand 20	Protein Coding	49	GC02P227846	1.70093297958374	https://www.genecards.org/cgi-bin/carddisp.pl?gene=CCL20
NES	Nestin	Protein Coding	47	GC01M156668	1.70093297958374	https://www.genecards.org/cgi-bin/carddisp.pl?gene=NES
PSMA3	Proteasome 20S Subunit Alpha 3	Protein Coding	51	GC14P058244	1.69974493980408	https://www.genecards.org/cgi-bin/carddisp.pl?gene=PSMA3
ERBB4	Erb-B2 Receptor Tyrosine Kinase 4	Protein Coding	61	GC02M211375	1.69925737380981	https://www.genecards.org/cgi-bin/carddisp.pl?gene=ERBB4
TOMM40	Translocase Of Outer Mitochondrial Membrane 40	Protein Coding	47	GC19P044890	1.69744682312012	https://www.genecards.org/cgi-bin/carddisp.pl?gene=TOMM40
DDX3X	DEAD-Box Helicase 3 X-Linked	Protein Coding	54	GC0XP041333	1.69595074653625	https://www.genecards.org/cgi-bin/carddisp.pl?gene=DDX3X
CYP2D6	Cytochrome P450 Family 2 Subfamily D Member 6	Protein Coding	53	GC22M042126	1.69354832172394	https://www.genecards.org/cgi-bin/carddisp.pl?gene=CYP2D6
MYH9	Myosin Heavy Chain 9	Protein Coding	55	GC22M036281	1.68694281578064	https://www.genecards.org/cgi-bin/carddisp.pl?gene=MYH9
FGF1	Fibroblast Growth Factor 1	Protein Coding	54	GC05M142555	1.68679308891296	https://www.genecards.org/cgi-bin/carddisp.pl?gene=FGF1
RHO	Rhodopsin	Protein Coding	55	GC03P134990	1.68576884269714	https://www.genecards.org/cgi-bin/carddisp.pl?gene=RHO
WNT1	Wnt Family Member 1	Protein Coding	52	GC12P049566	1.68405151367188	https://www.genecards.org/cgi-bin/carddisp.pl?gene=WNT1
ZFPM1	Zinc Finger Protein, FOG Family Member 1	Protein Coding	43	GC16P088451	1.68368589878082	https://www.genecards.org/cgi-bin/carddisp.pl?gene=ZFPM1
RPL3	Ribosomal Protein L3	Protein Coding	48	GC22M061482	1.67740654945374	https://www.genecards.org/cgi-bin/carddisp.pl?gene=RPL3
TIMM50	Translocase Of Inner Mitochondrial Membrane 50	Protein Coding	45	GC19P039480	1.67702674865723	https://www.genecards.org/cgi-bin/carddisp.pl?gene=TIMM50
AGTR2	Angiotensin II Receptor Type 2	Protein Coding	51	GC0XP116170	1.67499077320099	https://www.genecards.org/cgi-bin/carddisp.pl?gene=AGTR2
GRIA1	Glutamate Ionotropic Receptor AMPA Type Subunit 1	Protein Coding	56	GC05P153467	1.67419004440308	https://www.genecards.org/cgi-bin/carddisp.pl?gene=GRIA1
SPOP	Speckle Type BTB/POZ Protein	Protein Coding	51	GC17M049598	1.6717871427536	https://www.genecards.org/cgi-bin/carddisp.pl?gene=SPOP
PLD1	Phospholipase D1	Protein Coding	55	GC03M171600	1.67121076583862	https://www.genecards.org/cgi-bin/carddisp.pl?gene=PLD1
TMBIM6	Transmembrane BAX Inhibitor Motif Containing 6	Protein Coding	45	GC12P049707	1.67047333717346	https://www.genecards.org/cgi-bin/carddisp.pl?gene=TMBIM6
CYP19A1	Cytochrome P450 Family 19 Subfamily A Member 1	Protein Coding	55	GC15M051208	1.66983771324158	https://www.genecards.org/cgi-bin/carddisp.pl?gene=CYP19A1
EDN3	Endothelin 3	Protein Coding	51	GC20P059300	1.66913616657257	https://www.genecards.org/cgi-bin/carddisp.pl?gene=EDN3
MKRN1	Makorin Ring Finger Protein 1	Protein Coding	46	GC07M140453	1.66883277893066	https://www.genecards.org/cgi-bin/carddisp.pl?gene=MKRN1
IL9	Interleukin 9	Protein Coding	50	GC05M135891	1.6687787771225	https://www.genecards.org/cgi-bin/carddisp.pl?gene=IL9
CYP1B1	Cytochrome P450 Family 1 Subfamily B Member 1	Protein Coding	54	GC02M038066	1.66682994365692	https://www.genecards.org/cgi-bin/carddisp.pl?gene=CYP1B1
LEPQTL1	Leptin, Serum Levels Of	Genetic Locus	3	GC02U903086	1.66667914390564	https://www.genecards.org/cgi-bin/carddisp.pl?gene=LEPQTL1
SETX	Senataxin	Protein Coding	48	GC09M132261	1.66478443145752	https://www.genecards.org/cgi-bin/carddisp.pl?gene=SETX
FABP5	Fatty Acid Binding Protein 5	Protein Coding	49	GC08P081282	1.66466677188873	https://www.genecards.org/cgi-bin/carddisp.pl?gene=FABP5
CLDN1	Claudin 1	Protein Coding	53	GC03M190305	1.66118192672729	https://www.genecards.org/cgi-bin/carddisp.pl?gene=CLDN1
MST1	Macrophage Stimulating 1	Protein Coding	53	GC03M049683	1.66075444221497	https://www.genecards.org/cgi-bin/carddisp.pl?gene=MST1
GAP43	Growth Associated Protein 43	Protein Coding	50	GC03P115623	1.66027474403381	https://www.genecards.org/cgi-bin/carddisp.pl?gene=GAP43
PAK1	P21 (RAC1) Activated Kinase 1	Protein Coding	57	GC11M100100	1.65421617031097	https://www.genecards.org/cgi-bin/carddisp.pl?gene=PAK1
SCN8A	Sodium Voltage-Gated Channel Alpha Subunit 8	Protein Coding	56	GC12P051590	1.65378439426422	https://www.genecards.org/cgi-bin/carddisp.pl?gene=SCN8A
TXNRD2	Thioredoxin Reductase 2	Protein Coding	51	GC22M019863	1.65302801132202	https://www.genecards.org/cgi-bin/carddisp.pl?gene=TXNRD2
CCR3	C-C Motif Chemokine Receptor 3	Protein Coding	52	GC03P047610	1.65247797966003	https://www.genecards.org/cgi-bin/carddisp.pl?gene=CCR3
NODAL	Nodal Growth Differentiation Factor	Protein Coding	48	GC10M070431	1.65068602561951	https://www.genecards.org/cgi-bin/carddisp.pl?gene=NODAL
PRMT1	Protein Arginine Methyltransferase 1	Protein Coding	55	GC19P049675	1.65029788017273	https://www.genecards.org/cgi-bin/carddisp.pl?gene=PRMT1
PIGF	Phosphatidylinositol Glycan Anchor Biosynthesis Class F	Protein Coding	46	GC02M046580	1.65006637573242	https://www.genecards.org/cgi-bin/carddisp.pl?gene=PIGF
ETV4	ETS Variant Transcription Factor 4	Protein Coding	49	GC17M043527	1.64782845973969	https://www.genecards.org/cgi-bin/carddisp.pl?gene=ETV4
TRPV3	Transient Receptor Potential Cation Channel Subfamily V Member 3	Protein Coding	50	GC17M006855	1.64691567420959	https://www.genecards.org/cgi-bin/carddisp.pl?gene=TRPV3
TIMP3	TIMP Metallopeptidase Inhibitor 3	Protein Coding	50	GC22P044970	1.64579379558563	https://www.genecards.org/cgi-bin/carddisp.pl?gene=TIMP3
ELP1	Elongator Acetyltransferase Complex Subunit 1	Protein Coding	51	GC09M108868	1.6453742980957	https://www.genecards.org/cgi-bin/carddisp.pl?gene=ELP1
RAD51	RAD51 Recombinase	Protein Coding	57	GC15P040694	1.64446485042572	https://www.genecards.org/cgi-bin/carddisp.pl?gene=RAD51
SLC37A4	Solute Carrier Family 37 Member 4	Protein Coding	48	GC11M119266	1.64275646209717	https://www.genecards.org/cgi-bin/carddisp.pl?gene=SLC37A4
CASP7	Caspase 7	Protein Coding	56	GC10P113679	1.64274024963379	https://www.genecards.org/cgi-bin/carddisp.pl?gene=CASP7
LIAS	Lipoic Acid Synthetase	Protein Coding	48	GC04P039499	1.64138400554657	https://www.genecards.org/cgi-bin/carddisp.pl?gene=LIAS
PARK7	Parkinsonism Associated Deglycase	Protein Coding	54	GC01P008140	1.64115142822266	https://www.genecards.org/cgi-bin/carddisp.pl?gene=PARK7
CDKN2B-AS1	CDKN2B Antisense RNA 1	RNA Gene	26	GC09P021994	1.64085483551025	https://www.genecards.org/cgi-bin/carddisp.pl?gene=CDKN2B-AS1
MIR107	MicroRNA 107	RNA Gene	23	GC10M089604	1.63865494728088	https://www.genecards.org/cgi-bin/carddisp.pl?gene=MIR107
SLC20A1	Solute Carrier Family 20 Member 1	Protein Coding	51	GC02P123796	1.63853693008423	https://www.genecards.org/cgi-bin/carddisp.pl?gene=SLC20A1
PTPMT1	Protein Tyrosine Phosphatase Mitochondrial 1	Protein Coding	44	GC11P047568	1.63853693008423	https://www.genecards.org/cgi-bin/carddisp.pl?gene=PTPMT1
ITGB2	Integrin Subunit Beta 2	Protein Coding	57	GC21M044885	1.63838291168213	https://www.genecards.org/cgi-bin/carddisp.pl?gene=ITGB2
FBXO45	F-Box Protein 45	Protein Coding	40	GC03P196568	1.63725185394287	https://www.genecards.org/cgi-bin/carddisp.pl?gene=FBXO45
CCR1	C-C Motif Chemokine Receptor 1	Protein Coding	52	GC03M046218	1.63549411296844	https://www.genecards.org/cgi-bin/carddisp.pl?gene=CCR1
MT-ND2	Mitochondrially Encoded NADH:Ubiquinone Oxidoreductase Core Subunit 2	Protein Coding	40	GCMTP004472	1.63474416732788	https://www.genecards.org/cgi-bin/carddisp.pl?gene=MT-ND2
UGP2	UDP-Glucose Pyrophosphorylase 2	Protein Coding	50	GC02P063840	1.63038539886475	https://www.genecards.org/cgi-bin/carddisp.pl?gene=UGP2
PPP2CA	Protein Phosphatase 2 Catalytic Subunit Alpha	Protein Coding	56	GC05M134194	1.62850141525269	https://www.genecards.org/cgi-bin/carddisp.pl?gene=PPP2CA
RFC2	Replication Factor C Subunit 2	Protein Coding	51	GC07M074231	1.62833034992218	https://www.genecards.org/cgi-bin/carddisp.pl?gene=RFC2
TWIST2	Twist Family BHLH Transcription Factor 2	Protein Coding	49	GC02P238848	1.62717497348785	https://www.genecards.org/cgi-bin/carddisp.pl?gene=TWIST2
PLOD1	Procollagen-Lysine,2-Oxoglutarate 5-Dioxygenase 1	Protein Coding	52	GC01P011934	1.62468242645264	https://www.genecards.org/cgi-bin/carddisp.pl?gene=PLOD1
CNOT1	CCR4-NOT Transcription Complex Subunit 1	Protein Coding	49	GC16M058519	1.62357187271118	https://www.genecards.org/cgi-bin/carddisp.pl?gene=CNOT1
TBX5	T-Box Transcription Factor 5	Protein Coding	52	GC12M114353	1.62356126308441	https://www.genecards.org/cgi-bin/carddisp.pl?gene=TBX5
HUWE1	HECT, UBA And WWE Domain Containing E3 Ubiquitin Protein Ligase 1	Protein Coding	52	GC0XM053532	1.62204074859619	https://www.genecards.org/cgi-bin/carddisp.pl?gene=HUWE1
BMI1	BMI1 Proto-Oncogene, Polycomb Ring Finger	Protein Coding	50	GC10P022326	1.62034225463867	https://www.genecards.org/cgi-bin/carddisp.pl?gene=BMI1
SLC1A2	Solute Carrier Family 1 Member 2	Protein Coding	56	GC11M035267	1.61961448192596	https://www.genecards.org/cgi-bin/carddisp.pl?gene=SLC1A2
ADAM10	ADAM Metallopeptidase Domain 10	Protein Coding	60	GC15M058588	1.6179096698761	https://www.genecards.org/cgi-bin/carddisp.pl?gene=ADAM10
TRH	Thyrotropin Releasing Hormone	Protein Coding	48	GC03P129974	1.61725878715515	https://www.genecards.org/cgi-bin/carddisp.pl?gene=TRH
ITGA2	Integrin Subunit Alpha 2	Protein Coding	53	GC05P052989	1.61130785942078	https://www.genecards.org/cgi-bin/carddisp.pl?gene=ITGA2
HBA2	Hemoglobin Subunit Alpha 2	Protein Coding	48	GC16P013429	1.61027836799622	https://www.genecards.org/cgi-bin/carddisp.pl?gene=HBA2
TNK2	Tyrosine Kinase Non Receptor 2	Protein Coding	54	GC03M195863	1.60651648044586	https://www.genecards.org/cgi-bin/carddisp.pl?gene=TNK2
IGFBP4	Insulin Like Growth Factor Binding Protein 4	Protein Coding	51	GC17P040443	1.60470914840698	https://www.genecards.org/cgi-bin/carddisp.pl?gene=IGFBP4
AMPD1	Adenosine Monophosphate Deaminase 1	Protein Coding	52	GC01M114673	1.60412740707397	https://www.genecards.org/cgi-bin/carddisp.pl?gene=AMPD1
MIR31	MicroRNA 31	RNA Gene	22	GC09M021837	1.60189056396484	https://www.genecards.org/cgi-bin/carddisp.pl?gene=MIR31
ARSB	Arylsulfatase B	Protein Coding	54	GC05M078777	1.59910774230957	https://www.genecards.org/cgi-bin/carddisp.pl?gene=ARSB
CYP24A1	Cytochrome P450 Family 24 Subfamily A Member 1	Protein Coding	53	GC20M054153	1.59865546226501	https://www.genecards.org/cgi-bin/carddisp.pl?gene=CYP24A1
IBSP	Integrin Binding Sialoprotein	Protein Coding	45	GC04P087799	1.59863066673279	https://www.genecards.org/cgi-bin/carddisp.pl?gene=IBSP
POLRMT	RNA Polymerase Mitochondrial	Protein Coding	50	GC19M000617	1.5965747833252	https://www.genecards.org/cgi-bin/carddisp.pl?gene=POLRMT
PHOX2B	Paired Like Homeobox 2B	Protein Coding	51	GC04M041746	1.59125161170959	https://www.genecards.org/cgi-bin/carddisp.pl?gene=PHOX2B
CXCL1	C-X-C Motif Chemokine Ligand 1	Protein Coding	50	GC04P073869	1.58857154846191	https://www.genecards.org/cgi-bin/carddisp.pl?gene=CXCL1
PLG	Plasminogen	Protein Coding	56	GC06P160702	1.58856582641602	https://www.genecards.org/cgi-bin/carddisp.pl?gene=PLG
MAPK9	Mitogen-Activated Protein Kinase 9	Protein Coding	56	GC05M180263	1.58651673793793	https://www.genecards.org/cgi-bin/carddisp.pl?gene=MAPK9
SSBP1	Single Stranded DNA Binding Protein 1	Protein Coding	47	GC07P150787	1.5858941078186	https://www.genecards.org/cgi-bin/carddisp.pl?gene=SSBP1
ABCA3	ATP Binding Cassette Subfamily A Member 3	Protein Coding	55	GC16M002275	1.58577251434326	https://www.genecards.org/cgi-bin/carddisp.pl?gene=ABCA3
COPS5	COP9 Signalosome Subunit 5	Protein Coding	48	GC08M067043	1.58520555496216	https://www.genecards.org/cgi-bin/carddisp.pl?gene=COPS5
NKX2-1	NK2 Homeobox 1	Protein Coding	53	GC14M036516	1.580206990242	https://www.genecards.org/cgi-bin/carddisp.pl?gene=NKX2-1
SPINK1	Serine Peptidase Inhibitor Kazal Type 1	Protein Coding	48	GC05M147825	1.57660913467407	https://www.genecards.org/cgi-bin/carddisp.pl?gene=SPINK1
GHR	Growth Hormone Receptor	Protein Coding	53	GC05P042429	1.57423663139343	https://www.genecards.org/cgi-bin/carddisp.pl?gene=GHR
CRYAA	Crystallin Alpha A	Protein Coding	52	GC21P043169	1.57399141788483	https://www.genecards.org/cgi-bin/carddisp.pl?gene=CRYAA
VCP	Valosin Containing Protein	Protein Coding	57	GC09M035056	1.56793415546417	https://www.genecards.org/cgi-bin/carddisp.pl?gene=VCP
ARG1	Arginase 1	Protein Coding	56	GC06P131473	1.56717419624329	https://www.genecards.org/cgi-bin/carddisp.pl?gene=ARG1
SMPD1	Sphingomyelin Phosphodiesterase 1	Protein Coding	56	GC11P006390	1.56624734401703	https://www.genecards.org/cgi-bin/carddisp.pl?gene=SMPD1
HDAC8	Histone Deacetylase 8	Protein Coding	55	GC0XM072329	1.5625159740448	https://www.genecards.org/cgi-bin/carddisp.pl?gene=HDAC8
APC	APC Regulator Of WNT Signaling Pathway	Protein Coding	56	GC05P112707	1.5621542930603	https://www.genecards.org/cgi-bin/carddisp.pl?gene=APC
TRIP11	Thyroid Hormone Receptor Interactor 11	Protein Coding	49	GC14M091965	1.56200480461121	https://www.genecards.org/cgi-bin/carddisp.pl?gene=TRIP11
CXCR1	C-X-C Motif Chemokine Receptor 1	Protein Coding	50	GC02M218162	1.56163263320923	https://www.genecards.org/cgi-bin/carddisp.pl?gene=CXCR1
ITGA6	Integrin Subunit Alpha 6	Protein Coding	56	GC02P172427	1.55903053283691	https://www.genecards.org/cgi-bin/carddisp.pl?gene=ITGA6
CAV3	Caveolin 3	Protein Coding	50	GC03P008733	1.55590677261353	https://www.genecards.org/cgi-bin/carddisp.pl?gene=CAV3
KCNQ1	Potassium Voltage-Gated Channel Subfamily Q Member 1	Protein Coding	57	GC11P002444	1.55579698085785	https://www.genecards.org/cgi-bin/carddisp.pl?gene=KCNQ1
MMP17	Matrix Metallopeptidase 17	Protein Coding	51	GC12P131828	1.55492079257965	https://www.genecards.org/cgi-bin/carddisp.pl?gene=MMP17
ACAA1	Acetyl-CoA Acyltransferase 1	Protein Coding	48	GC03M038103	1.55486845970154	https://www.genecards.org/cgi-bin/carddisp.pl?gene=ACAA1
GADD45A	Growth Arrest And DNA Damage Inducible Alpha	Protein Coding	50	GC01P067685	1.55403923988342	https://www.genecards.org/cgi-bin/carddisp.pl?gene=GADD45A
TPT1	Tumor Protein, Translationally-Controlled 1	Protein Coding	53	GC13M045333	1.55276334285736	https://www.genecards.org/cgi-bin/carddisp.pl?gene=TPT1
XRCC1	X-Ray Repair Cross Complementing 1	Protein Coding	51	GC19M043543	1.55199813842773	https://www.genecards.org/cgi-bin/carddisp.pl?gene=XRCC1
SEMA4A	Semaphorin 4A	Protein Coding	52	GC01P156147	1.54135489463806	https://www.genecards.org/cgi-bin/carddisp.pl?gene=SEMA4A
KAT5	Lysine Acetyltransferase 5	Protein Coding	57	GC11P065711	1.5399010181427	https://www.genecards.org/cgi-bin/carddisp.pl?gene=KAT5
GABRB3	Gamma-Aminobutyric Acid Type A Receptor Subunit Beta3	Protein Coding	56	GC15M026543	1.53785884380341	https://www.genecards.org/cgi-bin/carddisp.pl?gene=GABRB3
ALOX5AP	Arachidonate 5-Lipoxygenase Activating Protein	Protein Coding	51	GC13P030713	1.53753697872162	https://www.genecards.org/cgi-bin/carddisp.pl?gene=ALOX5AP
SLC1A1	Solute Carrier Family 1 Member 1	Protein Coding	56	GC09P004490	1.53641176223755	https://www.genecards.org/cgi-bin/carddisp.pl?gene=SLC1A1
TBL1XR1	TBL1X/Y Related 1	Protein Coding	52	GC03M177019	1.53515040874481	https://www.genecards.org/cgi-bin/carddisp.pl?gene=TBL1XR1
CTSK	Cathepsin K	Protein Coding	57	GC01M152758	1.53428995609283	https://www.genecards.org/cgi-bin/carddisp.pl?gene=CTSK
SLC38A2	Solute Carrier Family 38 Member 2	Protein Coding	46	GC12M046358	1.53285646438599	https://www.genecards.org/cgi-bin/carddisp.pl?gene=SLC38A2
GNAS	GNAS Complex Locus	Protein Coding	56	GC20P058839	1.53226864337921	https://www.genecards.org/cgi-bin/carddisp.pl?gene=GNAS
CARTPT	CART Prepropeptide	Protein Coding	50	GC05P071719	1.53217744827271	https://www.genecards.org/cgi-bin/carddisp.pl?gene=CARTPT
HMGA1	High Mobility Group AT-Hook 1	Protein Coding	53	GC06P092259	1.53109407424927	https://www.genecards.org/cgi-bin/carddisp.pl?gene=HMGA1
HMGA2	High Mobility Group AT-Hook 2	Protein Coding	50	GC12P065824	1.53109407424927	https://www.genecards.org/cgi-bin/carddisp.pl?gene=HMGA2
CRK	CRK Proto-Oncogene, Adaptor Protein	Protein Coding	50	GC17M001420	1.528568983078	https://www.genecards.org/cgi-bin/carddisp.pl?gene=CRK
UCHL1	Ubiquitin C-Terminal Hydrolase L1	Protein Coding	59	GC04P041256	1.52408158779144	https://www.genecards.org/cgi-bin/carddisp.pl?gene=UCHL1
SMARCB1	SWI/SNF Related, Matrix Associated, Actin Dependent Regulator Of Chromatin, Subfamily B, Member 1	Protein Coding	53	GC22P023786	1.5199122428894	https://www.genecards.org/cgi-bin/carddisp.pl?gene=SMARCB1
EPRS1	Glutamyl-Prolyl-TRNA Synthetase 1	Protein Coding	50	GC01M219969	1.5180606842041	https://www.genecards.org/cgi-bin/carddisp.pl?gene=EPRS1
KMT2A	Lysine Methyltransferase 2A	Protein Coding	54	GC11P118436	1.51789855957031	https://www.genecards.org/cgi-bin/carddisp.pl?gene=KMT2A
ATP2B4	ATPase Plasma Membrane Ca2+ Transporting 4	Protein Coding	51	GC01P203626	1.51695680618286	https://www.genecards.org/cgi-bin/carddisp.pl?gene=ATP2B4
TAT	Tyrosine Aminotransferase	Protein Coding	52	GC16M071565	1.51613187789917	https://www.genecards.org/cgi-bin/carddisp.pl?gene=TAT
NISCH	Nischarin	Protein Coding	50	GC03P052455	1.51510691642761	https://www.genecards.org/cgi-bin/carddisp.pl?gene=NISCH
KDM5B	Lysine Demethylase 5B	Protein Coding	52	GC01M202696	1.51269674301147	https://www.genecards.org/cgi-bin/carddisp.pl?gene=KDM5B
CDK5	Cyclin Dependent Kinase 5	Protein Coding	60	GC07M151053	1.51258516311646	https://www.genecards.org/cgi-bin/carddisp.pl?gene=CDK5
AVPR2	Arginine Vasopressin Receptor 2	Protein Coding	53	GC0XP153902	1.50953900814056	https://www.genecards.org/cgi-bin/carddisp.pl?gene=AVPR2
PDCD10	Programmed Cell Death 10	Protein Coding	48	GC03M167683	1.50622117519379	https://www.genecards.org/cgi-bin/carddisp.pl?gene=PDCD10
CDK6	Cyclin Dependent Kinase 6	Protein Coding	59	GC07M092604	1.50598454475403	https://www.genecards.org/cgi-bin/carddisp.pl?gene=CDK6
RARS2	Arginyl-TRNA Synthetase 2, Mitochondrial	Protein Coding	50	GC06M087514	1.50524795055389	https://www.genecards.org/cgi-bin/carddisp.pl?gene=RARS2
GSN	Gelsolin	Protein Coding	56	GC09P121201	1.50432574748993	https://www.genecards.org/cgi-bin/carddisp.pl?gene=GSN
MAP2K4	Mitogen-Activated Protein Kinase Kinase 4	Protein Coding	53	GC17P012020	1.50400280952454	https://www.genecards.org/cgi-bin/carddisp.pl?gene=MAP2K4
P2RX7	Purinergic Receptor P2X 7	Protein Coding	54	GC12P126979	1.50328075885773	https://www.genecards.org/cgi-bin/carddisp.pl?gene=P2RX7
BAG2	BAG Cochaperone 2	Protein Coding	47	GC06P057172	1.5021778345108	https://www.genecards.org/cgi-bin/carddisp.pl?gene=BAG2
L1CAM	L1 Cell Adhesion Molecule	Protein Coding	54	GC0XM153864	1.50160658359528	https://www.genecards.org/cgi-bin/carddisp.pl?gene=L1CAM
WWOX	WW Domain Containing Oxidoreductase	Protein Coding	52	GC16P078099	1.49744617938995	https://www.genecards.org/cgi-bin/carddisp.pl?gene=WWOX
PARS2	Prolyl-TRNA Synthetase 2, Mitochondrial	Protein Coding	47	GC01M054756	1.49677288532257	https://www.genecards.org/cgi-bin/carddisp.pl?gene=PARS2
MAD1L1	Mitotic Arrest Deficient 1 Like 1	Protein Coding	52	GC07M001815	1.49626064300537	https://www.genecards.org/cgi-bin/carddisp.pl?gene=MAD1L1
XPA	XPA, DNA Damage Recognition And Repair Factor	Protein Coding	51	GC09M097654	1.49183416366577	https://www.genecards.org/cgi-bin/carddisp.pl?gene=XPA
MIR125A	MicroRNA 125a	RNA Gene	23	GC19P073357	1.49123597145081	https://www.genecards.org/cgi-bin/carddisp.pl?gene=MIR125A
MED12	Mediator Complex Subunit 12	Protein Coding	50	GC0XP071118	1.49111926555634	https://www.genecards.org/cgi-bin/carddisp.pl?gene=MED12
PDE5A	Phosphodiesterase 5A	Protein Coding	52	GC04M119494	1.4896377325058	https://www.genecards.org/cgi-bin/carddisp.pl?gene=PDE5A
SLPI	Secretory Leukocyte Peptidase Inhibitor	Protein Coding	47	GC20M045252	1.48923659324646	https://www.genecards.org/cgi-bin/carddisp.pl?gene=SLPI
MIR125B1	MicroRNA 125b-1	RNA Gene	24	GC11M122100	1.48429131507874	https://www.genecards.org/cgi-bin/carddisp.pl?gene=MIR125B1
BLVRB	Biliverdin Reductase B	Protein Coding	46	GC19M040447	1.48368358612061	https://www.genecards.org/cgi-bin/carddisp.pl?gene=BLVRB
SOAT1	Sterol O-Acyltransferase 1	Protein Coding	51	GC01P179262	1.48332548141479	https://www.genecards.org/cgi-bin/carddisp.pl?gene=SOAT1
KLF1	KLF Transcription Factor 1	Protein Coding	50	GC19M012884	1.48326802253723	https://www.genecards.org/cgi-bin/carddisp.pl?gene=KLF1
SGK1	Serum/Glucocorticoid Regulated Kinase 1	Protein Coding	56	GC06M134169	1.4805109500885	https://www.genecards.org/cgi-bin/carddisp.pl?gene=SGK1
PTGER1	Prostaglandin E Receptor 1	Protein Coding	47	GC19M014687	1.47883272171021	https://www.genecards.org/cgi-bin/carddisp.pl?gene=PTGER1
MIR100	MicroRNA 100	RNA Gene	24	GC11M122152	1.47854375839233	https://www.genecards.org/cgi-bin/carddisp.pl?gene=MIR100
NF2	NF2, Moesin-Ezrin-Radixin Like (MERLIN) Tumor Suppressor	Protein Coding	55	GC22P029603	1.47650003433228	https://www.genecards.org/cgi-bin/carddisp.pl?gene=NF2
CPQ	Carboxypeptidase Q	Protein Coding	44	GC08P096645	1.47301197052002	https://www.genecards.org/cgi-bin/carddisp.pl?gene=CPQ
RPS20	Ribosomal Protein S20	Protein Coding	50	GC08M056067	1.47288537025452	https://www.genecards.org/cgi-bin/carddisp.pl?gene=RPS20
NEU1	Neuraminidase 1	Protein Coding	52	GC06M031857	1.46898126602173	https://www.genecards.org/cgi-bin/carddisp.pl?gene=NEU1
GPD1	Glycerol-3-Phosphate Dehydrogenase 1	Protein Coding	51	GC12P050126	1.46886086463928	https://www.genecards.org/cgi-bin/carddisp.pl?gene=GPD1
ANOS1	Anosmin 1	Protein Coding	46	GC0XM008528	1.4686439037323	https://www.genecards.org/cgi-bin/carddisp.pl?gene=ANOS1
SLC10A1	Solute Carrier Family 10 Member 1	Protein Coding	51	GC14M069775	1.46642363071442	https://www.genecards.org/cgi-bin/carddisp.pl?gene=SLC10A1
CTF1	Cardiotrophin 1	Protein Coding	44	GC16P042825	1.46473562717438	https://www.genecards.org/cgi-bin/carddisp.pl?gene=CTF1
SEMA3A	Semaphorin 3A	Protein Coding	53	GC07M083955	1.45912504196167	https://www.genecards.org/cgi-bin/carddisp.pl?gene=SEMA3A
TRIM21	Tripartite Motif Containing 21	Protein Coding	50	GC11M004384	1.45815443992615	https://www.genecards.org/cgi-bin/carddisp.pl?gene=TRIM21
MIR200C	MicroRNA 200c	RNA Gene	25	GC12P023564	1.45741176605225	https://www.genecards.org/cgi-bin/carddisp.pl?gene=MIR200C
GSK3A	Glycogen Synthase Kinase 3 Alpha	Protein Coding	56	GC19M070637	1.45452213287354	https://www.genecards.org/cgi-bin/carddisp.pl?gene=GSK3A
WNT10B	Wnt Family Member 10B	Protein Coding	55	GC12M048965	1.45452213287354	https://www.genecards.org/cgi-bin/carddisp.pl?gene=WNT10B
FGF23	Fibroblast Growth Factor 23	Protein Coding	52	GC12M004368	1.45367908477783	https://www.genecards.org/cgi-bin/carddisp.pl?gene=FGF23
HSD17B10	Hydroxysteroid 17-Beta Dehydrogenase 10	Protein Coding	53	GC0XM053431	1.45271992683411	https://www.genecards.org/cgi-bin/carddisp.pl?gene=HSD17B10
XIST	X Inactive Specific Transcript	RNA Gene	26	GC0XM073820	1.44952368736267	https://www.genecards.org/cgi-bin/carddisp.pl?gene=XIST
H4C5	H4 Clustered Histone 5	Protein Coding	40	GC06P093044	1.44732391834259	https://www.genecards.org/cgi-bin/carddisp.pl?gene=H4C5
DNM2	Dynamin 2	Protein Coding	56	GC19P010718	1.4470055103302	https://www.genecards.org/cgi-bin/carddisp.pl?gene=DNM2
TUBB	Tubulin Beta Class I	Protein Coding	57	GC06P092134	1.44634580612183	https://www.genecards.org/cgi-bin/carddisp.pl?gene=TUBB
C1QBP	Complement C1q Binding Protein	Protein Coding	51	GC17M005432	1.44510078430176	https://www.genecards.org/cgi-bin/carddisp.pl?gene=C1QBP
KRT17	Keratin 17	Protein Coding	51	GC17M041619	1.44049644470215	https://www.genecards.org/cgi-bin/carddisp.pl?gene=KRT17
CEACAM5	CEA Cell Adhesion Molecule 5	Protein Coding	50	GC19P072938	1.4403383731842	https://www.genecards.org/cgi-bin/carddisp.pl?gene=CEACAM5
COL4A2	Collagen Type IV Alpha 2 Chain	Protein Coding	53	GC13P110305	1.43976223468781	https://www.genecards.org/cgi-bin/carddisp.pl?gene=COL4A2
TBCD	Tubulin Folding Cofactor D	Protein Coding	47	GC17P082752	1.4392923116684	https://www.genecards.org/cgi-bin/carddisp.pl?gene=TBCD
SH3KBP1	SH3 Domain Containing Kinase Binding Protein 1	Protein Coding	48	GC0XM019552	1.43862128257751	https://www.genecards.org/cgi-bin/carddisp.pl?gene=SH3KBP1
MIR196A1	MicroRNA 196a-1	RNA Gene	24	GC17M048632	1.43733215332031	https://www.genecards.org/cgi-bin/carddisp.pl?gene=MIR196A1
KCNN2	Potassium Calcium-Activated Channel Subfamily N Member 2	Protein Coding	51	GC05P114058	1.43656373023987	https://www.genecards.org/cgi-bin/carddisp.pl?gene=KCNN2
DHCR24	24-Dehydrocholesterol Reductase	Protein Coding	52	GC01M054849	1.43647444248199	https://www.genecards.org/cgi-bin/carddisp.pl?gene=DHCR24
USP8	Ubiquitin Specific Peptidase 8	Protein Coding	53	GC15P050424	1.43591713905334	https://www.genecards.org/cgi-bin/carddisp.pl?gene=USP8
CALCR	Calcitonin Receptor	Protein Coding	55	GC07M093424	1.43585324287415	https://www.genecards.org/cgi-bin/carddisp.pl?gene=CALCR
SIRT7	Sirtuin 7	Protein Coding	48	GC17M081911	1.43585324287415	https://www.genecards.org/cgi-bin/carddisp.pl?gene=SIRT7
PURA	Purine Rich Element Binding Protein A	Protein Coding	51	GC05P140076	1.43457186222076	https://www.genecards.org/cgi-bin/carddisp.pl?gene=PURA
ERCC1	ERCC Excision Repair 1, Endonuclease Non-Catalytic Subunit	Protein Coding	52	GC19M070729	1.4317352771759	https://www.genecards.org/cgi-bin/carddisp.pl?gene=ERCC1
DYNC1I2	Dynein Cytoplasmic 1 Intermediate Chain 2	Protein Coding	48	GC02P171687	1.43129670619965	https://www.genecards.org/cgi-bin/carddisp.pl?gene=DYNC1I2
LAMP2	Lysosomal Associated Membrane Protein 2	Protein Coding	51	GC0XM120426	1.43108570575714	https://www.genecards.org/cgi-bin/carddisp.pl?gene=LAMP2
PTPN11	Protein Tyrosine Phosphatase Non-Receptor Type 11	Protein Coding	61	GC12P112418	1.43091583251953	https://www.genecards.org/cgi-bin/carddisp.pl?gene=PTPN11
DCN	Decorin	Protein Coding	54	GC12M091140	1.42869687080383	https://www.genecards.org/cgi-bin/carddisp.pl?gene=DCN
SPTLC1	Serine Palmitoyltransferase Long Chain Base Subunit 1	Protein Coding	53	GC09M096508	1.42829036712646	https://www.genecards.org/cgi-bin/carddisp.pl?gene=SPTLC1
CHCHD4	Coiled-Coil-Helix-Coiled-Coil-Helix Domain Containing 4	Protein Coding	43	GC03M021830	1.42523694038391	https://www.genecards.org/cgi-bin/carddisp.pl?gene=CHCHD4
TFF2	Trefoil Factor 2	Protein Coding	48	GC21M042346	1.42457246780396	https://www.genecards.org/cgi-bin/carddisp.pl?gene=TFF2
CYP2E1	Cytochrome P450 Family 2 Subfamily E Member 1	Protein Coding	52	GC10P133520	1.42449164390564	https://www.genecards.org/cgi-bin/carddisp.pl?gene=CYP2E1
IGHE	Immunoglobulin Heavy Constant Epsilon	Protein Coding	36	GC14M113319	1.42297852039337	https://www.genecards.org/cgi-bin/carddisp.pl?gene=IGHE
CCT5	Chaperonin Containing TCP1 Subunit 5	Protein Coding	51	GC05P010236	1.42227482795715	https://www.genecards.org/cgi-bin/carddisp.pl?gene=CCT5
SLC35A2	Solute Carrier Family 35 Member A2	Protein Coding	47	GC0XM048903	1.41973507404327	https://www.genecards.org/cgi-bin/carddisp.pl?gene=SLC35A2
PCSK9	Proprotein Convertase Subtilisin/Kexin Type 9	Protein Coding	57	GC01P055039	1.41880345344543	https://www.genecards.org/cgi-bin/carddisp.pl?gene=PCSK9
DNM1	Dynamin 1	Protein Coding	57	GC09P128191	1.41865730285645	https://www.genecards.org/cgi-bin/carddisp.pl?gene=DNM1
NUDT6	Nudix Hydrolase 6	Protein Coding	43	GC04M122888	1.41796803474426	https://www.genecards.org/cgi-bin/carddisp.pl?gene=NUDT6
PENK	Proenkephalin	Protein Coding	45	GC08M056436	1.41537046432495	https://www.genecards.org/cgi-bin/carddisp.pl?gene=PENK
TMEM126B	Transmembrane Protein 126B	Protein Coding	45	GC11P085628	1.41535556316376	https://www.genecards.org/cgi-bin/carddisp.pl?gene=TMEM126B
MLXIPL	MLX Interacting Protein Like	Protein Coding	50	GC07M073593	1.41512620449066	https://www.genecards.org/cgi-bin/carddisp.pl?gene=MLXIPL
SERPINA7	Serpin Family A Member 7	Protein Coding	48	GC0XM106032	1.41349184513092	https://www.genecards.org/cgi-bin/carddisp.pl?gene=SERPINA7
TRPC4	Transient Receptor Potential Cation Channel Subfamily C Member 4	Protein Coding	50	GC13M037638	1.40977835655212	https://www.genecards.org/cgi-bin/carddisp.pl?gene=TRPC4
BMP7	Bone Morphogenetic Protein 7	Protein Coding	52	GC20M057168	1.40959358215332	https://www.genecards.org/cgi-bin/carddisp.pl?gene=BMP7
MIR205	MicroRNA 205	RNA Gene	22	GC01P209432	1.40951538085938	https://www.genecards.org/cgi-bin/carddisp.pl?gene=MIR205
CYTOR	Cytoskeleton Regulator RNA	RNA Gene	24	GC02P088235	1.40901231765747	https://www.genecards.org/cgi-bin/carddisp.pl?gene=CYTOR
GRB2	Growth Factor Receptor Bound Protein 2	Protein Coding	52	GC17M075318	1.40631031990051	https://www.genecards.org/cgi-bin/carddisp.pl?gene=GRB2
PON1	Paraoxonase 1	Protein Coding	55	GC07M095297	1.40343189239502	https://www.genecards.org/cgi-bin/carddisp.pl?gene=PON1
PEPD	Peptidase D	Protein Coding	52	GC19M033386	1.40104651451111	https://www.genecards.org/cgi-bin/carddisp.pl?gene=PEPD
GPAM	Glycerol-3-Phosphate Acyltransferase, Mitochondrial	Protein Coding	50	GC10M112148	1.40101504325867	https://www.genecards.org/cgi-bin/carddisp.pl?gene=GPAM
S1PR1	Sphingosine-1-Phosphate Receptor 1	Protein Coding	52	GC01P101236	1.39587318897247	https://www.genecards.org/cgi-bin/carddisp.pl?gene=S1PR1
UTS2R	Urotensin 2 Receptor	Protein Coding	49	GC17P082374	1.39587318897247	https://www.genecards.org/cgi-bin/carddisp.pl?gene=UTS2R
POLR2A	RNA Polymerase II Subunit A	Protein Coding	51	GC17P011734	1.3945906162262	https://www.genecards.org/cgi-bin/carddisp.pl?gene=POLR2A
FOXP1	Forkhead Box P1	Protein Coding	51	GC03M070954	1.39137661457062	https://www.genecards.org/cgi-bin/carddisp.pl?gene=FOXP1
FGFR1	Fibroblast Growth Factor Receptor 1	Protein Coding	63	GC08M038400	1.390629529953	https://www.genecards.org/cgi-bin/carddisp.pl?gene=FGFR1
RHD	Rh Blood Group D Antigen	Protein Coding	48	GC01P025272	1.39051294326782	https://www.genecards.org/cgi-bin/carddisp.pl?gene=RHD
RHCE	Rh Blood Group CcEe Antigens	Protein Coding	46	GC01M026105	1.39051294326782	https://www.genecards.org/cgi-bin/carddisp.pl?gene=RHCE
DPYD	Dihydropyrimidine Dehydrogenase	Protein Coding	59	GC01M097015	1.38574659824371	https://www.genecards.org/cgi-bin/carddisp.pl?gene=DPYD
CRKL	CRK Like Proto-Oncogene, Adaptor Protein	Protein Coding	53	GC22P020917	1.38503563404083	https://www.genecards.org/cgi-bin/carddisp.pl?gene=CRKL
MIR29A	MicroRNA 29a	RNA Gene	24	GC07M130876	1.38437080383301	https://www.genecards.org/cgi-bin/carddisp.pl?gene=MIR29A
GLA	Galactosidase Alpha	Protein Coding	56	GC0XM101393	1.38427495956421	https://www.genecards.org/cgi-bin/carddisp.pl?gene=GLA
IGF2R	Insulin Like Growth Factor 2 Receptor	Protein Coding	52	GC06P159969	1.38134574890137	https://www.genecards.org/cgi-bin/carddisp.pl?gene=IGF2R
ZBTB33	Zinc Finger And BTB Domain Containing 33	Protein Coding	44	GC0XP120250	1.38134574890137	https://www.genecards.org/cgi-bin/carddisp.pl?gene=ZBTB33
MIR222	MicroRNA 222	RNA Gene	23	GC0XM045747	1.37711453437805	https://www.genecards.org/cgi-bin/carddisp.pl?gene=MIR222
JAG1	Jagged Canonical Notch Ligand 1	Protein Coding	58	GC20M010637	1.37647974491119	https://www.genecards.org/cgi-bin/carddisp.pl?gene=JAG1
TCF7L2	Transcription Factor 7 Like 2	Protein Coding	53	GC10P112950	1.37627506256104	https://www.genecards.org/cgi-bin/carddisp.pl?gene=TCF7L2
MIR200A	MicroRNA 200a	RNA Gene	23	GC01P004363	1.37515425682068	https://www.genecards.org/cgi-bin/carddisp.pl?gene=MIR200A
RPL6	Ribosomal Protein L6	Protein Coding	46	GC12M112320	1.37465453147888	https://www.genecards.org/cgi-bin/carddisp.pl?gene=RPL6
HSPA14	Heat Shock Protein Family A (Hsp70) Member 14	Protein Coding	46	GC10P014860	1.37426745891571	https://www.genecards.org/cgi-bin/carddisp.pl?gene=HSPA14
MIR486-1	MicroRNA 486-1	RNA Gene	21	GC08M041660	1.37313365936279	https://www.genecards.org/cgi-bin/carddisp.pl?gene=MIR486-1
SPON1	Spondin 1	Protein Coding	45	GC11P013940	1.37292456626892	https://www.genecards.org/cgi-bin/carddisp.pl?gene=SPON1
UBA1	Ubiquitin Like Modifier Activating Enzyme 1	Protein Coding	56	GC0XP047190	1.37144470214844	https://www.genecards.org/cgi-bin/carddisp.pl?gene=UBA1
ADAMTS13	ADAM Metallopeptidase With Thrombospondin Type 1 Motif 13	Protein Coding	55	GC09P133414	1.36749565601349	https://www.genecards.org/cgi-bin/carddisp.pl?gene=ADAMTS13
FTL	Ferritin Light Chain	Protein Coding	52	GC19P048965	1.36735498905182	https://www.genecards.org/cgi-bin/carddisp.pl?gene=FTL
IKBKG	Inhibitor Of Nuclear Factor Kappa B Kinase Regulatory Subunit Gamma	Protein Coding	55	GC0XP154541	1.36704397201538	https://www.genecards.org/cgi-bin/carddisp.pl?gene=IKBKG
MIR148A	MicroRNA 148a	RNA Gene	22	GC07M025950	1.365647315979	https://www.genecards.org/cgi-bin/carddisp.pl?gene=MIR148A
SEMA4D	Semaphorin 4D	Protein Coding	53	GC09M089360	1.36471176147461	https://www.genecards.org/cgi-bin/carddisp.pl?gene=SEMA4D
CCKAR	Cholecystokinin A Receptor	Protein Coding	52	GC04M026483	1.36369919776917	https://www.genecards.org/cgi-bin/carddisp.pl?gene=CCKAR
NDUFA13	NADH:Ubiquinone Oxidoreductase Subunit A13	Protein Coding	50	GC19P019515	1.36273443698883	https://www.genecards.org/cgi-bin/carddisp.pl?gene=NDUFA13
F5	Coagulation Factor V	Protein Coding	53	GC01M169511	1.36111330986023	https://www.genecards.org/cgi-bin/carddisp.pl?gene=F5
MED23	Mediator Complex Subunit 23	Protein Coding	49	GC06M131573	1.36005043983459	https://www.genecards.org/cgi-bin/carddisp.pl?gene=MED23
PRDX3	Peroxiredoxin 3	Protein Coding	52	GC10M119167	1.35623800754547	https://www.genecards.org/cgi-bin/carddisp.pl?gene=PRDX3
IRS2	Insulin Receptor Substrate 2	Protein Coding	51	GC13M109752	1.3559718132019	https://www.genecards.org/cgi-bin/carddisp.pl?gene=IRS2
ROR2	Receptor Tyrosine Kinase Like Orphan Receptor 2	Protein Coding	55	GC09M096500	1.35564613342285	https://www.genecards.org/cgi-bin/carddisp.pl?gene=ROR2
AMBP	Alpha-1-Microglobulin/Bikunin Precursor	Protein Coding	50	GC09M114060	1.35537052154541	https://www.genecards.org/cgi-bin/carddisp.pl?gene=AMBP
LRCH2	Leucine Rich Repeats And Calponin Homology Domain Containing 2	Protein Coding	36	GC0XM115118	1.35519909858704	https://www.genecards.org/cgi-bin/carddisp.pl?gene=LRCH2
COL6A1	Collagen Type VI Alpha 1 Chain	Protein Coding	52	GC21P045981	1.35495710372925	https://www.genecards.org/cgi-bin/carddisp.pl?gene=COL6A1
PER2	Period Circadian Regulator 2	Protein Coding	50	GC02M238244	1.3542754650116	https://www.genecards.org/cgi-bin/carddisp.pl?gene=PER2
MYLK	Myosin Light Chain Kinase	Protein Coding	57	GC03M123610	1.35318470001221	https://www.genecards.org/cgi-bin/carddisp.pl?gene=MYLK
TNIP2	TNFAIP3 Interacting Protein 2	Protein Coding	45	GC04M002741	1.35318470001221	https://www.genecards.org/cgi-bin/carddisp.pl?gene=TNIP2
MIR452	MicroRNA 452	RNA Gene	18	GC0XM151959	1.35318470001221	https://www.genecards.org/cgi-bin/carddisp.pl?gene=MIR452
JMJD1C	Jumonji Domain Containing 1C	Protein Coding	48	GC10M063167	1.35209238529205	https://www.genecards.org/cgi-bin/carddisp.pl?gene=JMJD1C
RPS24	Ribosomal Protein S24	Protein Coding	50	GC10P078033	1.35152196884155	https://www.genecards.org/cgi-bin/carddisp.pl?gene=RPS24
RARB	Retinoic Acid Receptor Beta	Protein Coding	56	GC03P024689	1.35095405578613	https://www.genecards.org/cgi-bin/carddisp.pl?gene=RARB
FLVCR1	FLVCR Heme Transporter 1	Protein Coding	48	GC01P212858	1.34961950778961	https://www.genecards.org/cgi-bin/carddisp.pl?gene=FLVCR1
TMEM98	Transmembrane Protein 98	Protein Coding	44	GC17P032927	1.34961950778961	https://www.genecards.org/cgi-bin/carddisp.pl?gene=TMEM98
TYR	Tyrosinase	Protein Coding	55	GC11P089177	1.34660565853119	https://www.genecards.org/cgi-bin/carddisp.pl?gene=TYR
SLC25A37	Solute Carrier Family 25 Member 37	Protein Coding	44	GC08P023528	1.343465924263	https://www.genecards.org/cgi-bin/carddisp.pl?gene=SLC25A37
STAT6	Signal Transducer And Activator Of Transcription 6	Protein Coding	57	GC12M057095	1.34316849708557	https://www.genecards.org/cgi-bin/carddisp.pl?gene=STAT6
HADHB	Hydroxyacyl-CoA Dehydrogenase Trifunctional Multienzyme Complex Subunit Beta	Protein Coding	54	GC02P026243	1.3428795337677	https://www.genecards.org/cgi-bin/carddisp.pl?gene=HADHB
CLPX	Caseinolytic Mitochondrial Matrix Peptidase Chaperone Subunit X	Protein Coding	48	GC15M065148	1.34149706363678	https://www.genecards.org/cgi-bin/carddisp.pl?gene=CLPX
MOV10	Mov10 RISC Complex RNA Helicase	Protein Coding	47	GC01P112673	1.34008812904358	https://www.genecards.org/cgi-bin/carddisp.pl?gene=MOV10
TCOF1	Treacle Ribosome Biogenesis Factor 1	Protein Coding	48	GC05P150358	1.34006726741791	https://www.genecards.org/cgi-bin/carddisp.pl?gene=TCOF1
RPL5	Ribosomal Protein L5	Protein Coding	54	GC01P092832	1.33959186077118	https://www.genecards.org/cgi-bin/carddisp.pl?gene=RPL5
RPS27	Ribosomal Protein S27	Protein Coding	49	GC01P153991	1.33959186077118	https://www.genecards.org/cgi-bin/carddisp.pl?gene=RPS27
PAX2	Paired Box 2	Protein Coding	53	GC10P100735	1.33806979656219	https://www.genecards.org/cgi-bin/carddisp.pl?gene=PAX2
RHOB	Ras Homolog Family Member B	Protein Coding	51	GC02P020447	1.33628368377686	https://www.genecards.org/cgi-bin/carddisp.pl?gene=RHOB
TFB2M	Transcription Factor B2, Mitochondrial	Protein Coding	44	GC01M246540	1.33597409725189	https://www.genecards.org/cgi-bin/carddisp.pl?gene=TFB2M
CTSG	Cathepsin G	Protein Coding	52	GC14M024573	1.33516550064087	https://www.genecards.org/cgi-bin/carddisp.pl?gene=CTSG
MCCC2	Methylcrotonyl-CoA Carboxylase Subunit 2	Protein Coding	51	GC05P073552	1.3339855670929	https://www.genecards.org/cgi-bin/carddisp.pl?gene=MCCC2
CHD4	Chromodomain Helicase DNA Binding Protein 4	Protein Coding	51	GC12M006570	1.33396625518799	https://www.genecards.org/cgi-bin/carddisp.pl?gene=CHD4
DUSP6	Dual Specificity Phosphatase 6	Protein Coding	55	GC12M089347	1.33386301994324	https://www.genecards.org/cgi-bin/carddisp.pl?gene=DUSP6
FGF21	Fibroblast Growth Factor 21	Protein Coding	46	GC19P073194	1.33141136169434	https://www.genecards.org/cgi-bin/carddisp.pl?gene=FGF21
F10	Coagulation Factor X	Protein Coding	57	GC13P113122	1.33047211170197	https://www.genecards.org/cgi-bin/carddisp.pl?gene=F10
PRKACA	Protein Kinase CAMP-Activated Catalytic Subunit Alpha	Protein Coding	59	GC19M014672	1.32963514328003	https://www.genecards.org/cgi-bin/carddisp.pl?gene=PRKACA
ASAH1	N-Acylsphingosine Amidohydrolase 1	Protein Coding	56	GC08M018055	1.32648944854736	https://www.genecards.org/cgi-bin/carddisp.pl?gene=ASAH1
JUNB	JunB Proto-Oncogene, AP-1 Transcription Factor Subunit	Protein Coding	48	GC19P012791	1.32610678672791	https://www.genecards.org/cgi-bin/carddisp.pl?gene=JUNB
DCK	Deoxycytidine Kinase	Protein Coding	50	GC04P070992	1.32567572593689	https://www.genecards.org/cgi-bin/carddisp.pl?gene=DCK
GCK	Glucokinase	Protein Coding	56	GC07M044595	1.32490503787994	https://www.genecards.org/cgi-bin/carddisp.pl?gene=GCK
CDK8	Cyclin Dependent Kinase 8	Protein Coding	53	GC13P026254	1.32399010658264	https://www.genecards.org/cgi-bin/carddisp.pl?gene=CDK8
RNASEL	Ribonuclease L	Protein Coding	50	GC01M182573	1.32358551025391	https://www.genecards.org/cgi-bin/carddisp.pl?gene=RNASEL
ACAA2	Acetyl-CoA Acyltransferase 2	Protein Coding	51	GC18M049782	1.32305383682251	https://www.genecards.org/cgi-bin/carddisp.pl?gene=ACAA2
GATA4	GATA Binding Protein 4	Protein Coding	55	GC08P011676	1.32117867469788	https://www.genecards.org/cgi-bin/carddisp.pl?gene=GATA4
HBG1	Hemoglobin Subunit Gamma 1	Protein Coding	47	GC11M006834	1.32001006603241	https://www.genecards.org/cgi-bin/carddisp.pl?gene=HBG1
ATP1A2	ATPase Na+/K+ Transporting Subunit Alpha 2	Protein Coding	55	GC01P160115	1.31972622871399	https://www.genecards.org/cgi-bin/carddisp.pl?gene=ATP1A2
RPL11	Ribosomal Protein L11	Protein Coding	55	GC01P023691	1.31837797164917	https://www.genecards.org/cgi-bin/carddisp.pl?gene=RPL11
ARTN	Artemin	Protein Coding	47	GC01P043933	1.31818926334381	https://www.genecards.org/cgi-bin/carddisp.pl?gene=ARTN
ABCB7	ATP Binding Cassette Subfamily B Member 7	Protein Coding	50	GC0XM075053	1.31811499595642	https://www.genecards.org/cgi-bin/carddisp.pl?gene=ABCB7
DDB1	Damage Specific DNA Binding Protein 1	Protein Coding	52	GC11M099534	1.31553661823273	https://www.genecards.org/cgi-bin/carddisp.pl?gene=DDB1
CASQ2	Calsequestrin 2	Protein Coding	51	GC01M115700	1.31499695777893	https://www.genecards.org/cgi-bin/carddisp.pl?gene=CASQ2
PTPN6	Protein Tyrosine Phosphatase Non-Receptor Type 6	Protein Coding	56	GC12P023562	1.31420850753784	https://www.genecards.org/cgi-bin/carddisp.pl?gene=PTPN6
ELN	Elastin	Protein Coding	50	GC07P074027	1.31325483322144	https://www.genecards.org/cgi-bin/carddisp.pl?gene=ELN
DDX6	DEAD-Box Helicase 6	Protein Coding	52	GC11M118748	1.31091785430908	https://www.genecards.org/cgi-bin/carddisp.pl?gene=DDX6
PGR	Progesterone Receptor	Protein Coding	56	GC11M102130	1.31077992916107	https://www.genecards.org/cgi-bin/carddisp.pl?gene=PGR
TRAK1	Trafficking Kinesin Protein 1	Protein Coding	48	GC03P042020	1.31065475940704	https://www.genecards.org/cgi-bin/carddisp.pl?gene=TRAK1
ITGA4	Integrin Subunit Alpha 4	Protein Coding	55	GC02P181456	1.30921530723572	https://www.genecards.org/cgi-bin/carddisp.pl?gene=ITGA4
IGF2BP3	Insulin Like Growth Factor 2 MRNA Binding Protein 3	Protein Coding	48	GC07M023354	1.30912613868713	https://www.genecards.org/cgi-bin/carddisp.pl?gene=IGF2BP3
PSMD12	Proteasome 26S Subunit, Non-ATPase 12	Protein Coding	49	GC17M067337	1.3084442615509	https://www.genecards.org/cgi-bin/carddisp.pl?gene=PSMD12
HRH1	Histamine Receptor H1	Protein Coding	52	GC03P013698	1.30552077293396	https://www.genecards.org/cgi-bin/carddisp.pl?gene=HRH1
CD81	CD81 Molecule	Protein Coding	53	GC11P002563	1.30496323108673	https://www.genecards.org/cgi-bin/carddisp.pl?gene=CD81
GGT1	Gamma-Glutamyltransferase 1	Protein Coding	56	GC22P024583	1.30485534667969	https://www.genecards.org/cgi-bin/carddisp.pl?gene=GGT1
FLT3	Fms Related Receptor Tyrosine Kinase 3	Protein Coding	60	GC13M028003	1.30474996566772	https://www.genecards.org/cgi-bin/carddisp.pl?gene=FLT3
BDKRB2	Bradykinin Receptor B2	Protein Coding	52	GC14P096205	1.30468380451202	https://www.genecards.org/cgi-bin/carddisp.pl?gene=BDKRB2
SCO1	Synthesis Of Cytochrome C Oxidase 1	Protein Coding	52	GC17M010672	1.30054593086243	https://www.genecards.org/cgi-bin/carddisp.pl?gene=SCO1
CTNND1	Catenin Delta 1	Protein Coding	52	GC11P058206	1.30051159858704	https://www.genecards.org/cgi-bin/carddisp.pl?gene=CTNND1
ROBO1	Roundabout Guidance Receptor 1	Protein Coding	51	GC03M078597	1.3005028963089	https://www.genecards.org/cgi-bin/carddisp.pl?gene=ROBO1
WRN	WRN RecQ Like Helicase	Protein Coding	53	GC08P031033	1.29859781265259	https://www.genecards.org/cgi-bin/carddisp.pl?gene=WRN
RSAD2	Radical S-Adenosyl Methionine Domain Containing 2	Protein Coding	47	GC02P006865	1.29842185974121	https://www.genecards.org/cgi-bin/carddisp.pl?gene=RSAD2
VCAN	Versican	Protein Coding	54	GC05P083471	1.29828667640686	https://www.genecards.org/cgi-bin/carddisp.pl?gene=VCAN
KDM6B	Lysine Demethylase 6B	Protein Coding	52	GC17P007834	1.29727005958557	https://www.genecards.org/cgi-bin/carddisp.pl?gene=KDM6B
RPS17	Ribosomal Protein S17	Protein Coding	50	GC15M082536	1.296226978302	https://www.genecards.org/cgi-bin/carddisp.pl?gene=RPS17
TBL1X	Transducin Beta Like 1 X-Linked	Protein Coding	45	GC0XP009463	1.29576098918915	https://www.genecards.org/cgi-bin/carddisp.pl?gene=TBL1X
FGF8	Fibroblast Growth Factor 8	Protein Coding	54	GC10M101770	1.29302191734314	https://www.genecards.org/cgi-bin/carddisp.pl?gene=FGF8
ANKH	ANKH Inorganic Pyrophosphate Transport Regulator	Protein Coding	47	GC05M014739	1.29238867759705	https://www.genecards.org/cgi-bin/carddisp.pl?gene=ANKH
TSPO	Translocator Protein	Protein Coding	51	GC22P043151	1.29197263717651	https://www.genecards.org/cgi-bin/carddisp.pl?gene=TSPO
CDKN1C	Cyclin Dependent Kinase Inhibitor 1C	Protein Coding	52	GC11M004529	1.29159164428711	https://www.genecards.org/cgi-bin/carddisp.pl?gene=CDKN1C
KRT19	Keratin 19	Protein Coding	50	GC17M041523	1.29159164428711	https://www.genecards.org/cgi-bin/carddisp.pl?gene=KRT19
TFE3	Transcription Factor Binding To IGHM Enhancer 3	Protein Coding	51	GC0XM049028	1.28994739055634	https://www.genecards.org/cgi-bin/carddisp.pl?gene=TFE3
NME1	NME/NM23 Nucleoside Diphosphate Kinase 1	Protein Coding	51	GC17P062974	1.28438150882721	https://www.genecards.org/cgi-bin/carddisp.pl?gene=NME1
SMARCA5	SWI/SNF Related, Matrix Associated, Actin Dependent Regulator Of Chromatin, Subfamily A, Member 5	Protein Coding	48	GC04P143513	1.2842869758606	https://www.genecards.org/cgi-bin/carddisp.pl?gene=SMARCA5
PTAFR	Platelet Activating Factor Receptor	Protein Coding	48	GC01M028147	1.28408241271973	https://www.genecards.org/cgi-bin/carddisp.pl?gene=PTAFR
EIF4A1	Eukaryotic Translation Initiation Factor 4A1	Protein Coding	53	GC17P007572	1.2829065322876	https://www.genecards.org/cgi-bin/carddisp.pl?gene=EIF4A1
IL4R	Interleukin 4 Receptor	Protein Coding	55	GC16P042490	1.27924156188965	https://www.genecards.org/cgi-bin/carddisp.pl?gene=IL4R
CDX2	Caudal Type Homeobox 2	Protein Coding	48	GC13M027962	1.27740788459778	https://www.genecards.org/cgi-bin/carddisp.pl?gene=CDX2
CYP51A1	Cytochrome P450 Family 51 Subfamily A Member 1	Protein Coding	50	GC07M092112	1.27566862106323	https://www.genecards.org/cgi-bin/carddisp.pl?gene=CYP51A1
NSF	N-Ethylmaleimide Sensitive Factor, Vesicle Fusing ATPase	Protein Coding	51	GC17P046590	1.27427959442139	https://www.genecards.org/cgi-bin/carddisp.pl?gene=NSF
TLR8	Toll Like Receptor 8	Protein Coding	56	GC0XP012924	1.27214670181274	https://www.genecards.org/cgi-bin/carddisp.pl?gene=TLR8
TRIM25	Tripartite Motif Containing 25	Protein Coding	51	GC17M056836	1.27214670181274	https://www.genecards.org/cgi-bin/carddisp.pl?gene=TRIM25
ZFPL1	Zinc Finger Protein Like 1	Protein Coding	40	GC11P065084	1.27214670181274	https://www.genecards.org/cgi-bin/carddisp.pl?gene=ZFPL1
ATAD3A	ATPase Family AAA Domain Containing 3A	Protein Coding	47	GC01P004388	1.27164125442505	https://www.genecards.org/cgi-bin/carddisp.pl?gene=ATAD3A
TICAM1	TIR Domain Containing Adaptor Molecule 1	Protein Coding	50	GC19M004815	1.27073061466217	https://www.genecards.org/cgi-bin/carddisp.pl?gene=TICAM1
CD14	CD14 Molecule	Protein Coding	53	GC05M140631	1.27042126655579	https://www.genecards.org/cgi-bin/carddisp.pl?gene=CD14
RPS19	Ribosomal Protein S19	Protein Coding	55	GC19P072942	1.26995182037354	https://www.genecards.org/cgi-bin/carddisp.pl?gene=RPS19
RPS10	Ribosomal Protein S10	Protein Coding	51	GC06M071853	1.26995182037354	https://www.genecards.org/cgi-bin/carddisp.pl?gene=RPS10
RPL15	Ribosomal Protein L15	Protein Coding	50	GC03P023916	1.26995182037354	https://www.genecards.org/cgi-bin/carddisp.pl?gene=RPL15
ADRB3	Adrenoceptor Beta 3	Protein Coding	51	GC08M037962	1.26927995681763	https://www.genecards.org/cgi-bin/carddisp.pl?gene=ADRB3
BCAP31	B Cell Receptor Associated Protein 31	Protein Coding	48	GC0XM153701	1.26716673374176	https://www.genecards.org/cgi-bin/carddisp.pl?gene=BCAP31
CTCF	CCCTC-Binding Factor	Protein Coding	53	GC16P067563	1.26444089412689	https://www.genecards.org/cgi-bin/carddisp.pl?gene=CTCF
KDM4A	Lysine Demethylase 4A	Protein Coding	51	GC01P043650	1.2623063325882	https://www.genecards.org/cgi-bin/carddisp.pl?gene=KDM4A
MIR23B	MicroRNA 23b	RNA Gene	22	GC09P095085	1.2623063325882	https://www.genecards.org/cgi-bin/carddisp.pl?gene=MIR23B
MIR375	MicroRNA 375	RNA Gene	22	GC02M219001	1.2623063325882	https://www.genecards.org/cgi-bin/carddisp.pl?gene=MIR375
EWSR1	EWS RNA Binding Protein 1	Protein Coding	51	GC22P044790	1.26054167747498	https://www.genecards.org/cgi-bin/carddisp.pl?gene=EWSR1
SLC25A10	Solute Carrier Family 25 Member 10	Protein Coding	49	GC17P081712	1.25870156288147	https://www.genecards.org/cgi-bin/carddisp.pl?gene=SLC25A10
HTR3A	5-Hydroxytryptamine Receptor 3A	Protein Coding	53	GC11P113975	1.25777649879456	https://www.genecards.org/cgi-bin/carddisp.pl?gene=HTR3A
CRHR1	Corticotropin Releasing Hormone Receptor 1	Protein Coding	51	GC17P045784	1.25531983375549	https://www.genecards.org/cgi-bin/carddisp.pl?gene=CRHR1
DCAF8	DDB1 And CUL4 Associated Factor 8	Protein Coding	45	GC01M160215	1.25378024578094	https://www.genecards.org/cgi-bin/carddisp.pl?gene=DCAF8
LAMA3	Laminin Subunit Alpha 3	Protein Coding	51	GC18P023689	1.25172960758209	https://www.genecards.org/cgi-bin/carddisp.pl?gene=LAMA3
IGFBP5	Insulin Like Growth Factor Binding Protein 5	Protein Coding	49	GC02M216672	1.25136184692383	https://www.genecards.org/cgi-bin/carddisp.pl?gene=IGFBP5
CDKN2C	Cyclin Dependent Kinase Inhibitor 2C	Protein Coding	51	GC01P050960	1.25106310844421	https://www.genecards.org/cgi-bin/carddisp.pl?gene=CDKN2C
HACE1	HECT Domain And Ankyrin Repeat Containing E3 Ubiquitin Protein Ligase 1	Protein Coding	48	GC06M104728	1.25092136859894	https://www.genecards.org/cgi-bin/carddisp.pl?gene=HACE1
MIR29B1	MicroRNA 29b-1	RNA Gene	23	GC07M130877	1.25013327598572	https://www.genecards.org/cgi-bin/carddisp.pl?gene=MIR29B1
FTO	FTO Alpha-Ketoglutarate Dependent Dioxygenase	Protein Coding	53	GC16P053873	1.24978148937225	https://www.genecards.org/cgi-bin/carddisp.pl?gene=FTO
GLI2	GLI Family Zinc Finger 2	Protein Coding	56	GC02P120735	1.24830293655396	https://www.genecards.org/cgi-bin/carddisp.pl?gene=GLI2
CD82	CD82 Molecule	Protein Coding	50	GC11P044586	1.24822664260864	https://www.genecards.org/cgi-bin/carddisp.pl?gene=CD82
KLK1	Kallikrein 1	Protein Coding	53	GC19M050819	1.24712634086609	https://www.genecards.org/cgi-bin/carddisp.pl?gene=KLK1
FHL1	Four And A Half LIM Domains 1	Protein Coding	51	GC0XP136146	1.24608159065247	https://www.genecards.org/cgi-bin/carddisp.pl?gene=FHL1
SMN2	Survival Of Motor Neuron 2, Centromeric	Protein Coding	46	GC05P070049	1.24522399902344	https://www.genecards.org/cgi-bin/carddisp.pl?gene=SMN2
BMPR1A	Bone Morphogenetic Protein Receptor Type 1A	Protein Coding	57	GC10P094521	1.24459540843964	https://www.genecards.org/cgi-bin/carddisp.pl?gene=BMPR1A
GRP	Gastrin Releasing Peptide	Protein Coding	47	GC18P059220	1.24218535423279	https://www.genecards.org/cgi-bin/carddisp.pl?gene=GRP
SGCB	Sarcoglycan Beta	Protein Coding	47	GC04M052019	1.23992300033569	https://www.genecards.org/cgi-bin/carddisp.pl?gene=SGCB
RPS7	Ribosomal Protein S7	Protein Coding	48	GC02P003575	1.23881733417511	https://www.genecards.org/cgi-bin/carddisp.pl?gene=RPS7
ELF4	E74 Like ETS Transcription Factor 4	Protein Coding	47	GC0XM130064	1.23843562602997	https://www.genecards.org/cgi-bin/carddisp.pl?gene=ELF4
SEC23B	SEC23 Homolog B, COPII Coat Complex Component	Protein Coding	50	GC20P018507	1.23686611652374	https://www.genecards.org/cgi-bin/carddisp.pl?gene=SEC23B
STAT4	Signal Transducer And Activator Of Transcription 4	Protein Coding	53	GC02M191029	1.2358535528183	https://www.genecards.org/cgi-bin/carddisp.pl?gene=STAT4
ITGA2B	Integrin Subunit Alpha 2b	Protein Coding	59	GC17M051904	1.23557043075562	https://www.genecards.org/cgi-bin/carddisp.pl?gene=ITGA2B
MIPEP	Mitochondrial Intermediate Peptidase	Protein Coding	48	GC13M023730	1.23496699333191	https://www.genecards.org/cgi-bin/carddisp.pl?gene=MIPEP
TRPC3	Transient Receptor Potential Cation Channel Subfamily C Member 3	Protein Coding	54	GC04M121879	1.23404288291931	https://www.genecards.org/cgi-bin/carddisp.pl?gene=TRPC3
CASP2	Caspase 2	Protein Coding	53	GC07P149988	1.23404288291931	https://www.genecards.org/cgi-bin/carddisp.pl?gene=CASP2
KCNN3	Potassium Calcium-Activated Channel Subfamily N Member 3	Protein Coding	50	GC01M154697	1.23382592201233	https://www.genecards.org/cgi-bin/carddisp.pl?gene=KCNN3
SLC18A2	Solute Carrier Family 18 Member A2	Protein Coding	53	GC10P117241	1.23130023479462	https://www.genecards.org/cgi-bin/carddisp.pl?gene=SLC18A2
STAG1	Stromal Antigen 1	Protein Coding	48	GC03M136336	1.23127853870392	https://www.genecards.org/cgi-bin/carddisp.pl?gene=STAG1
GABARAP	GABA Type A Receptor-Associated Protein	Protein Coding	50	GC17M007240	1.22959184646606	https://www.genecards.org/cgi-bin/carddisp.pl?gene=GABARAP
ATP13A2	ATPase Cation Transporting 13A2	Protein Coding	51	GC01M016985	1.22894072532654	https://www.genecards.org/cgi-bin/carddisp.pl?gene=ATP13A2
FBLN5	Fibulin 5	Protein Coding	54	GC14M091869	1.22861063480377	https://www.genecards.org/cgi-bin/carddisp.pl?gene=FBLN5
CHUK	Component Of Inhibitor Of Nuclear Factor Kappa B Kinase Complex	Protein Coding	58	GC10M100202	1.22843837738037	https://www.genecards.org/cgi-bin/carddisp.pl?gene=CHUK
DDX39B	DExD-Box Helicase 39B	Protein Coding	48	GC06M031530	1.22780275344849	https://www.genecards.org/cgi-bin/carddisp.pl?gene=DDX39B
PRPF40A	Pre-MRNA Processing Factor 40 Homolog A	Protein Coding	43	GC02M152651	1.22723245620728	https://www.genecards.org/cgi-bin/carddisp.pl?gene=PRPF40A
PRPF40B	Pre-MRNA Processing Factor 40 Homolog B	Protein Coding	39	GC12P049568	1.22723245620728	https://www.genecards.org/cgi-bin/carddisp.pl?gene=PRPF40B
USP37	Ubiquitin Specific Peptidase 37	Protein Coding	44	GC02M218450	1.22558701038361	https://www.genecards.org/cgi-bin/carddisp.pl?gene=USP37
GBA1	Glucosylceramidase Beta 1	Protein Coding	55	GC01M155375	1.22551894187927	https://www.genecards.org/cgi-bin/carddisp.pl?gene=GBA1
EFTUD2	Elongation Factor Tu GTP Binding Domain Containing 2	Protein Coding	49	GC17M051920	1.22531914710999	https://www.genecards.org/cgi-bin/carddisp.pl?gene=EFTUD2
CAMK2A	Calcium/Calmodulin Dependent Protein Kinase II Alpha	Protein Coding	59	GC05M150219	1.2233407497406	https://www.genecards.org/cgi-bin/carddisp.pl?gene=CAMK2A
CNTF	Ciliary Neurotrophic Factor	Protein Coding	47	GC11P058622	1.22164797782898	https://www.genecards.org/cgi-bin/carddisp.pl?gene=CNTF
FOXC1	Forkhead Box C1	Protein Coding	48	GC06P001610	1.22046971321106	https://www.genecards.org/cgi-bin/carddisp.pl?gene=FOXC1
RRM1	Ribonucleotide Reductase Catalytic Subunit M1	Protein Coding	56	GC11P004115	1.21894145011902	https://www.genecards.org/cgi-bin/carddisp.pl?gene=RRM1
SEL1L	SEL1L Adaptor Subunit Of ERAD E3 Ubiquitin Ligase	Protein Coding	49	GC14M081471	1.21894145011902	https://www.genecards.org/cgi-bin/carddisp.pl?gene=SEL1L
RPL35A	Ribosomal Protein L35a	Protein Coding	50	GC03P197949	1.21851301193237	https://www.genecards.org/cgi-bin/carddisp.pl?gene=RPL35A
RPL26	Ribosomal Protein L26	Protein Coding	49	GC17M008377	1.21851301193237	https://www.genecards.org/cgi-bin/carddisp.pl?gene=RPL26
YWHAG	Tyrosine 3-Monooxygenase/Tryptophan 5-Monooxygenase Activation Protein Gamma	Protein Coding	55	GC07M077229	1.21622335910797	https://www.genecards.org/cgi-bin/carddisp.pl?gene=YWHAG
PAX3	Paired Box 3	Protein Coding	52	GC02M222199	1.21457087993622	https://www.genecards.org/cgi-bin/carddisp.pl?gene=PAX3
LACTB	Lactamase Beta	Protein Coding	43	GC15P124644	1.21383953094482	https://www.genecards.org/cgi-bin/carddisp.pl?gene=LACTB
CHGB	Chromogranin B	Protein Coding	48	GC20P005911	1.21371161937714	https://www.genecards.org/cgi-bin/carddisp.pl?gene=CHGB
ATP4A	ATPase H+/K+ Transporting Subunit Alpha	Protein Coding	47	GC19M071326	1.21371161937714	https://www.genecards.org/cgi-bin/carddisp.pl?gene=ATP4A
IMMT	Inner Membrane Mitochondrial Protein	Protein Coding	47	GC02M086144	1.21254193782806	https://www.genecards.org/cgi-bin/carddisp.pl?gene=IMMT
RPL27	Ribosomal Protein L27	Protein Coding	50	GC17P042998	1.20953214168549	https://www.genecards.org/cgi-bin/carddisp.pl?gene=RPL27
DPF2	Double PHD Fingers 2	Protein Coding	50	GC11P070858	1.20939803123474	https://www.genecards.org/cgi-bin/carddisp.pl?gene=DPF2
UTS2	Urotensin 2	Protein Coding	46	GC01M007843	1.20898771286011	https://www.genecards.org/cgi-bin/carddisp.pl?gene=UTS2
CCNE1	Cyclin E1	Protein Coding	55	GC19P029811	1.20892298221588	https://www.genecards.org/cgi-bin/carddisp.pl?gene=CCNE1
PSMB9	Proteasome 20S Subunit Beta 9	Protein Coding	52	GC06P092185	1.20838272571564	https://www.genecards.org/cgi-bin/carddisp.pl?gene=PSMB9
PCK1	Phosphoenolpyruvate Carboxykinase 1	Protein Coding	54	GC20P057561	1.20836460590363	https://www.genecards.org/cgi-bin/carddisp.pl?gene=PCK1
GNAO1	G Protein Subunit Alpha O1	Protein Coding	52	GC16P056231	1.20588445663452	https://www.genecards.org/cgi-bin/carddisp.pl?gene=GNAO1
IMMP2L	Inner Mitochondrial Membrane Peptidase Subunit 2	Protein Coding	43	GC07M110663	1.20511031150818	https://www.genecards.org/cgi-bin/carddisp.pl?gene=IMMP2L
CDK9	Cyclin Dependent Kinase 9	Protein Coding	53	GC09P128100	1.20356118679047	https://www.genecards.org/cgi-bin/carddisp.pl?gene=CDK9
S100A2	S100 Calcium Binding Protein A2	Protein Coding	47	GC01M153561	1.20271670818329	https://www.genecards.org/cgi-bin/carddisp.pl?gene=S100A2
IGF2BP1	Insulin Like Growth Factor 2 MRNA Binding Protein 1	Protein Coding	47	GC17P062860	1.20138144493103	https://www.genecards.org/cgi-bin/carddisp.pl?gene=IGF2BP1
SATB2	SATB Homeobox 2	Protein Coding	51	GC02M199269	1.20066404342651	https://www.genecards.org/cgi-bin/carddisp.pl?gene=SATB2
H4C1	H4 Clustered Histone 1	Protein Coding	41	GC06P091939	1.19909763336182	https://www.genecards.org/cgi-bin/carddisp.pl?gene=H4C1
CTLA4	Cytotoxic T-Lymphocyte Associated Protein 4	Protein Coding	54	GC02P203854	1.19808793067932	https://www.genecards.org/cgi-bin/carddisp.pl?gene=CTLA4
PER1	Period Circadian Regulator 1	Protein Coding	48	GC17M011049	1.19792830944061	https://www.genecards.org/cgi-bin/carddisp.pl?gene=PER1
PTCH1	Patched 1	Protein Coding	57	GC09M095442	1.19648003578186	https://www.genecards.org/cgi-bin/carddisp.pl?gene=PTCH1
IL17RA	Interleukin 17 Receptor A	Protein Coding	53	GC22P044251	1.19458079338074	https://www.genecards.org/cgi-bin/carddisp.pl?gene=IL17RA
COX10	Cytochrome C Oxidase Assembly Factor Heme A:Farnesyltransferase COX10	Protein Coding	50	GC17P014069	1.19420576095581	https://www.genecards.org/cgi-bin/carddisp.pl?gene=COX10
FPGS	Folylpolyglutamate Synthase	Protein Coding	48	GC09P127794	1.19388711452484	https://www.genecards.org/cgi-bin/carddisp.pl?gene=FPGS
FAAH	Fatty Acid Amide Hydrolase	Protein Coding	54	GC01P046394	1.19350528717041	https://www.genecards.org/cgi-bin/carddisp.pl?gene=FAAH
LIFR	LIF Receptor Subunit Alpha	Protein Coding	53	GC05M038475	1.1931244134903	https://www.genecards.org/cgi-bin/carddisp.pl?gene=LIFR
CDT1	Chromatin Licensing And DNA Replication Factor 1	Protein Coding	50	GC16P088803	1.19134449958801	https://www.genecards.org/cgi-bin/carddisp.pl?gene=CDT1
HBA1	Hemoglobin Subunit Alpha 1	Protein Coding	49	GC16P013428	1.19064402580261	https://www.genecards.org/cgi-bin/carddisp.pl?gene=HBA1
CANT1	Calcium Activated Nucleotidase 1	Protein Coding	51	GC17M078992	1.18700098991394	https://www.genecards.org/cgi-bin/carddisp.pl?gene=CANT1
BAG3	BAG Cochaperone 3	Protein Coding	49	GC10P119651	1.1850733757019	https://www.genecards.org/cgi-bin/carddisp.pl?gene=BAG3
MIR181B1	MicroRNA 181b-1	RNA Gene	22	GC01M198858	1.1850733757019	https://www.genecards.org/cgi-bin/carddisp.pl?gene=MIR181B1
PTGER4	Prostaglandin E Receptor 4	Protein Coding	52	GC05P040679	1.18475031852722	https://www.genecards.org/cgi-bin/carddisp.pl?gene=PTGER4
ABAT	4-Aminobutyrate Aminotransferase	Protein Coding	52	GC16P008674	1.1847368478775	https://www.genecards.org/cgi-bin/carddisp.pl?gene=ABAT
IGFBP6	Insulin Like Growth Factor Binding Protein 6	Protein Coding	50	GC12P053097	1.18397319316864	https://www.genecards.org/cgi-bin/carddisp.pl?gene=IGFBP6
SELENBP1	Selenium Binding Protein 1	Protein Coding	50	GC01M151364	1.18397319316864	https://www.genecards.org/cgi-bin/carddisp.pl?gene=SELENBP1
CASC2	Cancer Susceptibility 2	RNA Gene	29	GC10P118046	1.18260407447815	https://www.genecards.org/cgi-bin/carddisp.pl?gene=CASC2
HSPA6	Heat Shock Protein Family A (Hsp70) Member 6	Protein Coding	51	GC01P161524	1.18219327926636	https://www.genecards.org/cgi-bin/carddisp.pl?gene=HSPA6
LTF	Lactotransferrin	Protein Coding	52	GC03M046435	1.17699110507965	https://www.genecards.org/cgi-bin/carddisp.pl?gene=LTF
PFKM	Phosphofructokinase, Muscle	Protein Coding	56	GC12P048105	1.17682385444641	https://www.genecards.org/cgi-bin/carddisp.pl?gene=PFKM
PSIP1	PC4 And SRSF1 Interacting Protein 1	Protein Coding	47	GC09M015464	1.17659294605255	https://www.genecards.org/cgi-bin/carddisp.pl?gene=PSIP1
C3AR1	Complement C3a Receptor 1	Protein Coding	50	GC12M008059	1.17480933666229	https://www.genecards.org/cgi-bin/carddisp.pl?gene=C3AR1
GAD2	Glutamate Decarboxylase 2	Protein Coding	51	GC10P026216	1.17238223552704	https://www.genecards.org/cgi-bin/carddisp.pl?gene=GAD2
POLR1D	RNA Polymerase I And III Subunit D	Protein Coding	50	GC13P027620	1.17171740531921	https://www.genecards.org/cgi-bin/carddisp.pl?gene=POLR1D
LMNB2	Lamin B2	Protein Coding	49	GC19M006779	1.17006862163544	https://www.genecards.org/cgi-bin/carddisp.pl?gene=LMNB2
MUC4	Mucin 4, Cell Surface Associated	Protein Coding	47	GC03M195746	1.16750264167786	https://www.genecards.org/cgi-bin/carddisp.pl?gene=MUC4
MIR148B	MicroRNA 148b	RNA Gene	23	GC12P054337	1.16750264167786	https://www.genecards.org/cgi-bin/carddisp.pl?gene=MIR148B
S1PR3	Sphingosine-1-Phosphate Receptor 3	Protein Coding	52	GC09P089518	1.16590631008148	https://www.genecards.org/cgi-bin/carddisp.pl?gene=S1PR3
ACADSB	Acyl-CoA Dehydrogenase Short/Branched Chain	Protein Coding	51	GC10P123008	1.16457879543304	https://www.genecards.org/cgi-bin/carddisp.pl?gene=ACADSB
FTMT	Ferritin Mitochondrial	Protein Coding	43	GC05P121851	1.16317617893219	https://www.genecards.org/cgi-bin/carddisp.pl?gene=FTMT
ADK	Adenosine Kinase	Protein Coding	57	GC10P074244	1.16311228275299	https://www.genecards.org/cgi-bin/carddisp.pl?gene=ADK
DARS1	Aspartyl-TRNA Synthetase 1	Protein Coding	49	GC02M135905	1.16311228275299	https://www.genecards.org/cgi-bin/carddisp.pl?gene=DARS1
MIR16-1	MicroRNA 16-1	RNA Gene	22	GC13M050048	1.16049683094025	https://www.genecards.org/cgi-bin/carddisp.pl?gene=MIR16-1
WNT5A	Wnt Family Member 5A	Protein Coding	56	GC03M055465	1.16048383712769	https://www.genecards.org/cgi-bin/carddisp.pl?gene=WNT5A
SSTR2	Somatostatin Receptor 2	Protein Coding	53	GC17P073165	1.16019606590271	https://www.genecards.org/cgi-bin/carddisp.pl?gene=SSTR2
MBD2	Methyl-CpG Binding Domain Protein 2	Protein Coding	47	GC18M054151	1.16019606590271	https://www.genecards.org/cgi-bin/carddisp.pl?gene=MBD2
ACO2	Aconitase 2	Protein Coding	54	GC22P045303	1.15968084335327	https://www.genecards.org/cgi-bin/carddisp.pl?gene=ACO2
SLC46A1	Solute Carrier Family 46 Member 1	Protein Coding	49	GC17M051190	1.15833055973053	https://www.genecards.org/cgi-bin/carddisp.pl?gene=SLC46A1
PTGER2	Prostaglandin E Receptor 2	Protein Coding	55	GC14P052314	1.15456330776215	https://www.genecards.org/cgi-bin/carddisp.pl?gene=PTGER2
STAT2	Signal Transducer And Activator Of Transcription 2	Protein Coding	55	GC12M056341	1.15315675735474	https://www.genecards.org/cgi-bin/carddisp.pl?gene=STAT2
MIR615	MicroRNA 615	RNA Gene	22	GC12P054033	1.15127789974213	https://www.genecards.org/cgi-bin/carddisp.pl?gene=MIR615
MIRLET7F1	MicroRNA Let-7f-1	RNA Gene	21	GC09P094562	1.15127789974213	https://www.genecards.org/cgi-bin/carddisp.pl?gene=MIRLET7F1
TBXAS1	Thromboxane A Synthase 1	Protein Coding	56	GC07P139777	1.14973676204681	https://www.genecards.org/cgi-bin/carddisp.pl?gene=TBXAS1
RIPK1	Receptor Interacting Serine/Threonine Kinase 1	Protein Coding	56	GC06P003333	1.14881467819214	https://www.genecards.org/cgi-bin/carddisp.pl?gene=RIPK1
ARID1B	AT-Rich Interaction Domain 1B	Protein Coding	52	GC06P156777	1.14687585830688	https://www.genecards.org/cgi-bin/carddisp.pl?gene=ARID1B
CHCHD3	Coiled-Coil-Helix-Coiled-Coil-Helix Domain Containing 3	Protein Coding	43	GC07M132784	1.14404273033142	https://www.genecards.org/cgi-bin/carddisp.pl?gene=CHCHD3
UTRN	Utrophin	Protein Coding	47	GC06P144285	1.14340710639954	https://www.genecards.org/cgi-bin/carddisp.pl?gene=UTRN
RPL18	Ribosomal Protein L18	Protein Coding	51	GC19M048615	1.14322900772095	https://www.genecards.org/cgi-bin/carddisp.pl?gene=RPL18
MFF	Mitochondrial Fission Factor	Protein Coding	45	GC02P227325	1.14322900772095	https://www.genecards.org/cgi-bin/carddisp.pl?gene=MFF
GHET1	Gastric Carcinoma Proliferation Enhancing Transcript 1	RNA Gene	15	GC07P150104	1.1431667804718	https://www.genecards.org/cgi-bin/carddisp.pl?gene=GHET1
TCN2	Transcobalamin 2	Protein Coding	50	GC22P044849	1.14312314987183	https://www.genecards.org/cgi-bin/carddisp.pl?gene=TCN2
COL5A1	Collagen Type V Alpha 1 Chain	Protein Coding	53	GC09P134641	1.14211404323578	https://www.genecards.org/cgi-bin/carddisp.pl?gene=COL5A1
IRAK1	Interleukin 1 Receptor Associated Kinase 1	Protein Coding	56	GC0XM154010	1.14199268817902	https://www.genecards.org/cgi-bin/carddisp.pl?gene=IRAK1
FBXO11	F-Box Protein 11	Protein Coding	48	GC02M047789	1.14145660400391	https://www.genecards.org/cgi-bin/carddisp.pl?gene=FBXO11
SULF1	Sulfatase 1	Protein Coding	49	GC08P069466	1.13363456726074	https://www.genecards.org/cgi-bin/carddisp.pl?gene=SULF1
MIR216A	MicroRNA 216a	RNA Gene	23	GC02M055988	1.13363456726074	https://www.genecards.org/cgi-bin/carddisp.pl?gene=MIR216A
AASS	Aminoadipate-Semialdehyde Synthase	Protein Coding	49	GC07M122073	1.13238072395325	https://www.genecards.org/cgi-bin/carddisp.pl?gene=AASS
PLK4	Polo Like Kinase 4	Protein Coding	54	GC04P127880	1.1317743062973	https://www.genecards.org/cgi-bin/carddisp.pl?gene=PLK4
DDB2	Damage Specific DNA Binding Protein 2	Protein Coding	53	GC11P047237	1.1317743062973	https://www.genecards.org/cgi-bin/carddisp.pl?gene=DDB2
MLYCD	Malonyl-CoA Decarboxylase	Protein Coding	48	GC16P083899	1.1313841342926	https://www.genecards.org/cgi-bin/carddisp.pl?gene=MLYCD
ALPL	Alkaline Phosphatase, Biomineralization Associated	Protein Coding	58	GC01P021508	1.13067424297333	https://www.genecards.org/cgi-bin/carddisp.pl?gene=ALPL
SRD5A1	Steroid 5 Alpha-Reductase 1	Protein Coding	50	GC05P006633	1.12721192836761	https://www.genecards.org/cgi-bin/carddisp.pl?gene=SRD5A1
RPS14	Ribosomal Protein S14	Protein Coding	48	GC05M150443	1.12695300579071	https://www.genecards.org/cgi-bin/carddisp.pl?gene=RPS14
RPL29	Ribosomal Protein L29	Protein Coding	46	GC03M052043	1.12695300579071	https://www.genecards.org/cgi-bin/carddisp.pl?gene=RPL29
PRKCG	Protein Kinase C Gamma	Protein Coding	58	GC19P053879	1.12585377693176	https://www.genecards.org/cgi-bin/carddisp.pl?gene=PRKCG
TNFRSF11A	TNF Receptor Superfamily Member 11a	Protein Coding	54	GC18P062325	1.125692486763	https://www.genecards.org/cgi-bin/carddisp.pl?gene=TNFRSF11A
SCARB1	Scavenger Receptor Class B Member 1	Protein Coding	55	GC12M124776	1.12360763549805	https://www.genecards.org/cgi-bin/carddisp.pl?gene=SCARB1
CSF1R	Colony Stimulating Factor 1 Receptor	Protein Coding	59	GC05M150053	1.12012529373169	https://www.genecards.org/cgi-bin/carddisp.pl?gene=CSF1R
COX4I1	Cytochrome C Oxidase Subunit 4I1	Protein Coding	52	GC16P085798	1.11913692951202	https://www.genecards.org/cgi-bin/carddisp.pl?gene=COX4I1
SNRNP200	Small Nuclear Ribonucleoprotein U5 Subunit 200	Protein Coding	48	GC02M098765	1.11887431144714	https://www.genecards.org/cgi-bin/carddisp.pl?gene=SNRNP200
ATP6AP2	ATPase H+ Transporting Accessory Protein 2	Protein Coding	52	GC0XP040582	1.11711895465851	https://www.genecards.org/cgi-bin/carddisp.pl?gene=ATP6AP2
RNF213	Ring Finger Protein 213	Protein Coding	44	GC17P080260	1.11711895465851	https://www.genecards.org/cgi-bin/carddisp.pl?gene=RNF213
KCNQ4	Potassium Voltage-Gated Channel Subfamily Q Member 4	Protein Coding	50	GC01P040784	1.11693680286407	https://www.genecards.org/cgi-bin/carddisp.pl?gene=KCNQ4
GRIA2	Glutamate Ionotropic Receptor AMPA Type Subunit 2	Protein Coding	58	GC04P157204	1.11674857139587	https://www.genecards.org/cgi-bin/carddisp.pl?gene=GRIA2
CTRL	Chymotrypsin Like	Protein Coding	47	GC16M067927	1.11603164672852	https://www.genecards.org/cgi-bin/carddisp.pl?gene=CTRL
SON	SON DNA And RNA Binding Protein	Protein Coding	47	GC21P033542	1.11554956436157	https://www.genecards.org/cgi-bin/carddisp.pl?gene=SON
GAS5	Growth Arrest Specific 5	RNA Gene	26	GC01M173947	1.11411929130554	https://www.genecards.org/cgi-bin/carddisp.pl?gene=GAS5
NR4A2	Nuclear Receptor Subfamily 4 Group A Member 2	Protein Coding	53	GC02M156324	1.11314845085144	https://www.genecards.org/cgi-bin/carddisp.pl?gene=NR4A2
ALG14	ALG14 UDP-N-Acetylglucosaminyltransferase Subunit	Protein Coding	47	GC01M094974	1.11150896549225	https://www.genecards.org/cgi-bin/carddisp.pl?gene=ALG14
ERCC2	ERCC Excision Repair 2, TFIIH Core Complex Helicase Subunit	Protein Coding	53	GC19M045349	1.11149394512177	https://www.genecards.org/cgi-bin/carddisp.pl?gene=ERCC2
SFTPD	Surfactant Protein D	Protein Coding	51	GC10M079937	1.11050963401794	https://www.genecards.org/cgi-bin/carddisp.pl?gene=SFTPD
IL18R1	Interleukin 18 Receptor 1	Protein Coding	50	GC02P102311	1.10931098461151	https://www.genecards.org/cgi-bin/carddisp.pl?gene=IL18R1
LMNB1	Lamin B1	Protein Coding	53	GC05P126776	1.10902166366577	https://www.genecards.org/cgi-bin/carddisp.pl?gene=LMNB1
GRM1	Glutamate Metabotropic Receptor 1	Protein Coding	57	GC06P145973	1.10755896568298	https://www.genecards.org/cgi-bin/carddisp.pl?gene=GRM1
SLC25A22	Solute Carrier Family 25 Member 22	Protein Coding	47	GC11M004442	1.10704779624939	https://www.genecards.org/cgi-bin/carddisp.pl?gene=SLC25A22
SPECC1L	Sperm Antigen With Calponin Homology And Coiled-Coil Domains 1 Like	Protein Coding	46	GC22P044640	1.10502374172211	https://www.genecards.org/cgi-bin/carddisp.pl?gene=SPECC1L
MED27	Mediator Complex Subunit 27	Protein Coding	44	GC09M131860	1.10395956039429	https://www.genecards.org/cgi-bin/carddisp.pl?gene=MED27
APOB	Apolipoprotein B	Protein Coding	53	GC02M020956	1.10184848308563	https://www.genecards.org/cgi-bin/carddisp.pl?gene=APOB
DKC1	Dyskerin Pseudouridine Synthase 1	Protein Coding	53	GC0XP154762	1.10160183906555	https://www.genecards.org/cgi-bin/carddisp.pl?gene=DKC1
NEK8	NIMA Related Kinase 8	Protein Coding	47	GC17P028725	1.10046625137329	https://www.genecards.org/cgi-bin/carddisp.pl?gene=NEK8
LGALS4	Galectin 4	Protein Coding	44	GC19M070551	1.10046625137329	https://www.genecards.org/cgi-bin/carddisp.pl?gene=LGALS4
MIRLET7I	MicroRNA Let-7i	RNA Gene	23	GC12P062616	1.10046625137329	https://www.genecards.org/cgi-bin/carddisp.pl?gene=MIRLET7I
MAFB	MAF BZIP Transcription Factor B	Protein Coding	50	GC20M040685	1.10026907920837	https://www.genecards.org/cgi-bin/carddisp.pl?gene=MAFB
PPP3R1	Protein Phosphatase 3 Regulatory Subunit B, Alpha	Protein Coding	51	GC02M068143	1.09967839717865	https://www.genecards.org/cgi-bin/carddisp.pl?gene=PPP3R1
YME1L1	YME1 Like 1 ATPase	Protein Coding	50	GC10M027110	1.09825956821442	https://www.genecards.org/cgi-bin/carddisp.pl?gene=YME1L1
SLC2A5	Solute Carrier Family 2 Member 5	Protein Coding	51	GC01M009036	1.09742140769958	https://www.genecards.org/cgi-bin/carddisp.pl?gene=SLC2A5
TCIRG1	T Cell Immune Regulator 1, ATPase H+ Transporting V0 Subunit A3	Protein Coding	51	GC11P071080	1.09599030017853	https://www.genecards.org/cgi-bin/carddisp.pl?gene=TCIRG1
TBL2	Transducin Beta Like 2	Protein Coding	47	GC07M073640	1.09356653690338	https://www.genecards.org/cgi-bin/carddisp.pl?gene=TBL2
SAE1	SUMO1 Activating Enzyme Subunit 1	Protein Coding	51	GC19P073126	1.09355080127716	https://www.genecards.org/cgi-bin/carddisp.pl?gene=SAE1
CADM1	Cell Adhesion Molecule 1	Protein Coding	51	GC11M115169	1.09196829795837	https://www.genecards.org/cgi-bin/carddisp.pl?gene=CADM1
NTSR1	Neurotensin Receptor 1	Protein Coding	49	GC20P062708	1.09196829795837	https://www.genecards.org/cgi-bin/carddisp.pl?gene=NTSR1
MIR25	MicroRNA 25	RNA Gene	22	GC07M100093	1.09196829795837	https://www.genecards.org/cgi-bin/carddisp.pl?gene=MIR25
MIR92A1	MicroRNA 92a-1	RNA Gene	22	GC13P091582	1.09196829795837	https://www.genecards.org/cgi-bin/carddisp.pl?gene=MIR92A1
NUTF2P3	Nuclear Transport Factor 2 Pseudogene 3	Pseudogene	9	GC09P077580	1.09196829795837	https://www.genecards.org/cgi-bin/carddisp.pl?gene=NUTF2P3
CTH	Cystathionine Gamma-Lyase	Protein Coding	56	GC01P070411	1.09094405174255	https://www.genecards.org/cgi-bin/carddisp.pl?gene=CTH
GSS	Glutathione Synthetase	Protein Coding	53	GC20M034928	1.09094405174255	https://www.genecards.org/cgi-bin/carddisp.pl?gene=GSS
HNF1B	HNF1 Homeobox B	Protein Coding	50	GC17M037686	1.08879899978638	https://www.genecards.org/cgi-bin/carddisp.pl?gene=HNF1B
LBR	Lamin B Receptor	Protein Coding	54	GC01M225401	1.08531713485718	https://www.genecards.org/cgi-bin/carddisp.pl?gene=LBR
ASNS	Asparagine Synthetase (Glutamine-Hydrolyzing)	Protein Coding	54	GC07M097854	1.08480703830719	https://www.genecards.org/cgi-bin/carddisp.pl?gene=ASNS
PTPN12	Protein Tyrosine Phosphatase Non-Receptor Type 12	Protein Coding	55	GC07P077537	1.08424162864685	https://www.genecards.org/cgi-bin/carddisp.pl?gene=PTPN12
FHL2	Four And A Half LIM Domains 2	Protein Coding	53	GC02M105357	1.08387458324432	https://www.genecards.org/cgi-bin/carddisp.pl?gene=FHL2
S100A9	S100 Calcium Binding Protein A9	Protein Coding	50	GC01P153357	1.08359432220459	https://www.genecards.org/cgi-bin/carddisp.pl?gene=S100A9
PPP3CA	Protein Phosphatase 3 Catalytic Subunit Alpha	Protein Coding	59	GC04M101024	1.08033549785614	https://www.genecards.org/cgi-bin/carddisp.pl?gene=PPP3CA
SPTBN1	Spectrin Beta, Non-Erythrocytic 1	Protein Coding	52	GC02P054456	1.07881474494934	https://www.genecards.org/cgi-bin/carddisp.pl?gene=SPTBN1
NSD2	Nuclear Receptor Binding SET Domain Protein 2	Protein Coding	49	GC04P001872	1.07839095592499	https://www.genecards.org/cgi-bin/carddisp.pl?gene=NSD2
ITGAL	Integrin Subunit Alpha L	Protein Coding	53	GC16P030472	1.07616460323334	https://www.genecards.org/cgi-bin/carddisp.pl?gene=ITGAL
CCM2	CCM2 Scaffold Protein	Protein Coding	49	GC07P044999	1.07603812217712	https://www.genecards.org/cgi-bin/carddisp.pl?gene=CCM2
GJB2	Gap Junction Protein Beta 2	Protein Coding	52	GC13M020187	1.07527041435242	https://www.genecards.org/cgi-bin/carddisp.pl?gene=GJB2
SETDB1	SET Domain Bifurcated Histone Lysine Methyltransferase 1	Protein Coding	49	GC01P150926	1.07435846328735	https://www.genecards.org/cgi-bin/carddisp.pl?gene=SETDB1
MDH1	Malate Dehydrogenase 1	Protein Coding	53	GC02P063557	1.07286238670349	https://www.genecards.org/cgi-bin/carddisp.pl?gene=MDH1
S100A8	S100 Calcium Binding Protein A8	Protein Coding	48	GC01M153391	1.07190084457397	https://www.genecards.org/cgi-bin/carddisp.pl?gene=S100A8
BACH2	BTB Domain And CNC Homolog 2	Protein Coding	50	GC06M089926	1.07171332836151	https://www.genecards.org/cgi-bin/carddisp.pl?gene=BACH2
DNMT3B	DNA Methyltransferase 3 Beta	Protein Coding	57	GC20P032762	1.07171201705933	https://www.genecards.org/cgi-bin/carddisp.pl?gene=DNMT3B
CUL4B	Cullin 4B	Protein Coding	49	GC0XM120524	1.07115578651428	https://www.genecards.org/cgi-bin/carddisp.pl?gene=CUL4B
TSPYL1	TSPY Like 1	Protein Coding	48	GC06M116268	1.07115578651428	https://www.genecards.org/cgi-bin/carddisp.pl?gene=TSPYL1
AHSP	Alpha Hemoglobin Stabilizing Protein	Protein Coding	42	GC16P031527	1.0707893371582	https://www.genecards.org/cgi-bin/carddisp.pl?gene=AHSP
TARDBP	TAR DNA Binding Protein	Protein Coding	53	GC01P011013	1.07068419456482	https://www.genecards.org/cgi-bin/carddisp.pl?gene=TARDBP
ADIPOR1	Adiponectin Receptor 1	Protein Coding	51	GC01M202940	1.06884324550629	https://www.genecards.org/cgi-bin/carddisp.pl?gene=ADIPOR1
LIG4	DNA Ligase 4	Protein Coding	53	GC13M108207	1.06875932216644	https://www.genecards.org/cgi-bin/carddisp.pl?gene=LIG4
TIMM17A	Translocase Of Inner Mitochondrial Membrane 17A	Protein Coding	47	GC01P201955	1.06759214401245	https://www.genecards.org/cgi-bin/carddisp.pl?gene=TIMM17A
TAMM41	TAM41 Mitochondrial Translocator Assembly And Maintenance Homolog	Protein Coding	42	GC03M011721	1.06759214401245	https://www.genecards.org/cgi-bin/carddisp.pl?gene=TAMM41
GNB1	G Protein Subunit Beta 1	Protein Coding	51	GC01M001785	1.06623196601868	https://www.genecards.org/cgi-bin/carddisp.pl?gene=GNB1
SI	Sucrase-Isomaltase	Protein Coding	51	GC03M164978	1.06569314002991	https://www.genecards.org/cgi-bin/carddisp.pl?gene=SI
CLDN4	Claudin 4	Protein Coding	46	GC07P073799	1.06569314002991	https://www.genecards.org/cgi-bin/carddisp.pl?gene=CLDN4
NDUFA9	NADH:Ubiquinone Oxidoreductase Subunit A9	Protein Coding	50	GC12P004649	1.06539988517761	https://www.genecards.org/cgi-bin/carddisp.pl?gene=NDUFA9
DES	Desmin	Protein Coding	55	GC02P219418	1.06518471240997	https://www.genecards.org/cgi-bin/carddisp.pl?gene=DES
NAA20	N-Alpha-Acetyltransferase 20, NatB Catalytic Subunit	Protein Coding	47	GC20P020018	1.06411075592041	https://www.genecards.org/cgi-bin/carddisp.pl?gene=NAA20
MC4R	Melanocortin 4 Receptor	Protein Coding	53	GC18M060371	1.06287932395935	https://www.genecards.org/cgi-bin/carddisp.pl?gene=MC4R
H4C9	H4 Clustered Histone 9	Protein Coding	41	GC06P093046	1.0624668598175	https://www.genecards.org/cgi-bin/carddisp.pl?gene=H4C9
PTRH2	Peptidyl-TRNA Hydrolase 2	Protein Coding	50	GC17M059674	1.06234848499298	https://www.genecards.org/cgi-bin/carddisp.pl?gene=PTRH2
MLC1	Modulator Of VRAC Current 1	Protein Coding	49	GC22M050059	1.06165874004364	https://www.genecards.org/cgi-bin/carddisp.pl?gene=MLC1
SOX10	SRY-Box Transcription Factor 10	Protein Coding	52	GC22M063204	1.05860269069672	https://www.genecards.org/cgi-bin/carddisp.pl?gene=SOX10
MED25	Mediator Complex Subunit 25	Protein Coding	46	GC19P073257	1.05860269069672	https://www.genecards.org/cgi-bin/carddisp.pl?gene=MED25
SLC12A5	Solute Carrier Family 12 Member 5	Protein Coding	55	GC20P046021	1.05811214447021	https://www.genecards.org/cgi-bin/carddisp.pl?gene=SLC12A5
SLC19A1	Solute Carrier Family 19 Member 1	Protein Coding	52	GC21M045493	1.05675852298737	https://www.genecards.org/cgi-bin/carddisp.pl?gene=SLC19A1
SETD1A	SET Domain Containing 1A, Histone Lysine Methyltransferase	Protein Coding	49	GC16P042827	1.05623996257782	https://www.genecards.org/cgi-bin/carddisp.pl?gene=SETD1A
PNPLA2	Patatin Like Phospholipase Domain Containing 2	Protein Coding	51	GC11P002106	1.05231285095215	https://www.genecards.org/cgi-bin/carddisp.pl?gene=PNPLA2
IL6R	Interleukin 6 Receptor	Protein Coding	57	GC01P154405	1.05192041397095	https://www.genecards.org/cgi-bin/carddisp.pl?gene=IL6R
PRPS1	Phosphoribosyl Pyrophosphate Synthetase 1	Protein Coding	54	GC0XP107628	1.05087602138519	https://www.genecards.org/cgi-bin/carddisp.pl?gene=PRPS1
PDK4	Pyruvate Dehydrogenase Kinase 4	Protein Coding	50	GC07M095583	1.05055797100067	https://www.genecards.org/cgi-bin/carddisp.pl?gene=PDK4
PRPF8	Pre-MRNA Processing Factor 8	Protein Coding	49	GC17M001650	1.05055797100067	https://www.genecards.org/cgi-bin/carddisp.pl?gene=PRPF8
LOC110806262	Solute Carrier Family 6 Member 4 Gene Promoter	Functional Element	3	GC17P030235	1.05055797100067	https://www.genecards.org/cgi-bin/carddisp.pl?gene=LOC110806262
FGF10	Fibroblast Growth Factor 10	Protein Coding	53	GC05M044340	1.04989981651306	https://www.genecards.org/cgi-bin/carddisp.pl?gene=FGF10
RPL22	Ribosomal Protein L22	Protein Coding	48	GC01M007588	1.04923903942108	https://www.genecards.org/cgi-bin/carddisp.pl?gene=RPL22
RPL38	Ribosomal Protein L38	Protein Coding	43	GC17P074204	1.04923903942108	https://www.genecards.org/cgi-bin/carddisp.pl?gene=RPL38
BDH1	3-Hydroxybutyrate Dehydrogenase 1	Protein Coding	51	GC03M197529	1.04846358299255	https://www.genecards.org/cgi-bin/carddisp.pl?gene=BDH1
LRPPRC	Leucine Rich Pentatricopeptide Repeat Containing	Protein Coding	49	GC02M043886	1.0470849275589	https://www.genecards.org/cgi-bin/carddisp.pl?gene=LRPPRC
BYSL	Bystin Like	Protein Coding	44	GC06P092335	1.04708290100098	https://www.genecards.org/cgi-bin/carddisp.pl?gene=BYSL
MIR103A2	MicroRNA 103a-2	RNA Gene	21	GC20P003917	1.04708290100098	https://www.genecards.org/cgi-bin/carddisp.pl?gene=MIR103A2
GRIA4	Glutamate Ionotropic Receptor AMPA Type Subunit 4	Protein Coding	56	GC11P105609	1.04699754714966	https://www.genecards.org/cgi-bin/carddisp.pl?gene=GRIA4
PDPN	Podoplanin	Protein Coding	48	GC01P013583	1.04646754264832	https://www.genecards.org/cgi-bin/carddisp.pl?gene=PDPN
SOCS1	Suppressor Of Cytokine Signaling 1	Protein Coding	52	GC16M012467	1.04573059082031	https://www.genecards.org/cgi-bin/carddisp.pl?gene=SOCS1
TIMMDC1	Translocase Of Inner Mitochondrial Membrane Domain Containing 1	Protein Coding	44	GC03P119498	1.04555916786194	https://www.genecards.org/cgi-bin/carddisp.pl?gene=TIMMDC1
ECE1	Endothelin Converting Enzyme 1	Protein Coding	55	GC01M021217	1.0454341173172	https://www.genecards.org/cgi-bin/carddisp.pl?gene=ECE1
BCL6	BCL6 Transcription Repressor	Protein Coding	52	GC03M187721	1.04381489753723	https://www.genecards.org/cgi-bin/carddisp.pl?gene=BCL6
TMTC2	Transmembrane O-Mannosyltransferase Targeting Cadherins 2	Protein Coding	43	GC12P082687	1.04381489753723	https://www.genecards.org/cgi-bin/carddisp.pl?gene=TMTC2
APOBEC3G	Apolipoprotein B MRNA Editing Enzyme Catalytic Subunit 3G	Protein Coding	47	GC22P045185	1.04269623756409	https://www.genecards.org/cgi-bin/carddisp.pl?gene=APOBEC3G
HNRNPK	Heterogeneous Nuclear Ribonucleoprotein K	Protein Coding	52	GC09M096203	1.04254984855652	https://www.genecards.org/cgi-bin/carddisp.pl?gene=HNRNPK
ALK	ALK Receptor Tyrosine Kinase	Protein Coding	59	GC02M029190	1.04095041751862	https://www.genecards.org/cgi-bin/carddisp.pl?gene=ALK
TLR1	Toll Like Receptor 1	Protein Coding	55	GC04M038793	1.04093909263611	https://www.genecards.org/cgi-bin/carddisp.pl?gene=TLR1
IL22	Interleukin 22	Protein Coding	49	GC12M068248	1.04093909263611	https://www.genecards.org/cgi-bin/carddisp.pl?gene=IL22
TIMD4	T Cell Immunoglobulin And Mucin Domain Containing 4	Protein Coding	46	GC05M156919	1.04093909263611	https://www.genecards.org/cgi-bin/carddisp.pl?gene=TIMD4
MARVELD3	MARVEL Domain Containing 3	Protein Coding	39	GC16P071626	1.04093909263611	https://www.genecards.org/cgi-bin/carddisp.pl?gene=MARVELD3
LOC111365141	NOS2 5' Regulatory Region	Functional Element	3	GC17P027800	1.04093909263611	https://www.genecards.org/cgi-bin/carddisp.pl?gene=LOC111365141
RDH12	Retinol Dehydrogenase 12	Protein Coding	51	GC14P067701	1.03950524330139	https://www.genecards.org/cgi-bin/carddisp.pl?gene=RDH12
BICD2	BICD Cargo Adaptor 2	Protein Coding	47	GC09M092711	1.03950524330139	https://www.genecards.org/cgi-bin/carddisp.pl?gene=BICD2
KRT1	Keratin 1	Protein Coding	53	GC12M052674	1.03900587558746	https://www.genecards.org/cgi-bin/carddisp.pl?gene=KRT1
MYOG	Myogenin	Protein Coding	46	GC01M203083	1.03714275360107	https://www.genecards.org/cgi-bin/carddisp.pl?gene=MYOG
ATG7	Autophagy Related 7	Protein Coding	50	GC03P013699	1.03323268890381	https://www.genecards.org/cgi-bin/carddisp.pl?gene=ATG7
NCAPD3	Non-SMC Condensin II Complex Subunit D3	Protein Coding	47	GC11M134150	1.02948939800262	https://www.genecards.org/cgi-bin/carddisp.pl?gene=NCAPD3
PLK1	Polo Like Kinase 1	Protein Coding	58	GC16P024566	1.02892589569092	https://www.genecards.org/cgi-bin/carddisp.pl?gene=PLK1
DCX	Doublecortin	Protein Coding	51	GC0XM111293	1.02779078483582	https://www.genecards.org/cgi-bin/carddisp.pl?gene=DCX
NFIA	Nuclear Factor I A	Protein Coding	50	GC01P060865	1.02779078483582	https://www.genecards.org/cgi-bin/carddisp.pl?gene=NFIA
EPB41L1	Erythrocyte Membrane Protein Band 4.1 Like 1	Protein Coding	49	GC20P036091	1.02695214748383	https://www.genecards.org/cgi-bin/carddisp.pl?gene=EPB41L1
PROCR	Protein C Receptor	Protein Coding	49	GC20P035171	1.02530694007874	https://www.genecards.org/cgi-bin/carddisp.pl?gene=PROCR
OSM	Oncostatin M	Protein Coding	50	GC22M030262	1.02407050132751	https://www.genecards.org/cgi-bin/carddisp.pl?gene=OSM
CTNNBIP1	Catenin Beta Interacting Protein 1	Protein Coding	46	GC01M009848	1.02407050132751	https://www.genecards.org/cgi-bin/carddisp.pl?gene=CTNNBIP1
SHQ1	SHQ1, H/ACA Ribonucleoprotein Assembly Factor	Protein Coding	42	GC03M072725	1.0234295129776	https://www.genecards.org/cgi-bin/carddisp.pl?gene=SHQ1
AKT2	AKT Serine/Threonine Kinase 2	Protein Coding	61	GC19M040230	1.0230530500412	https://www.genecards.org/cgi-bin/carddisp.pl?gene=AKT2
SFRP2	Secreted Frizzled Related Protein 2	Protein Coding	47	GC04M153780	1.02295899391174	https://www.genecards.org/cgi-bin/carddisp.pl?gene=SFRP2
AKT3	AKT Serine/Threonine Kinase 3	Protein Coding	61	GC01M243488	1.02200651168823	https://www.genecards.org/cgi-bin/carddisp.pl?gene=AKT3
EIF4EBP2	Eukaryotic Translation Initiation Factor 4E Binding Protein 2	Protein Coding	47	GC10P070404	1.01935052871704	https://www.genecards.org/cgi-bin/carddisp.pl?gene=EIF4EBP2
UBE2E2	Ubiquitin Conjugating Enzyme E2 E2	Protein Coding	46	GC03P023221	1.01926362514496	https://www.genecards.org/cgi-bin/carddisp.pl?gene=UBE2E2
RELL1	RELT Like 1	Protein Coding	37	GC04M037592	1.01926362514496	https://www.genecards.org/cgi-bin/carddisp.pl?gene=RELL1
CLTC	Clathrin Heavy Chain	Protein Coding	53	GC17P059619	1.01783859729767	https://www.genecards.org/cgi-bin/carddisp.pl?gene=CLTC
RARRES2	Retinoic Acid Receptor Responder 2	Protein Coding	46	GC07M150333	1.01655793190002	https://www.genecards.org/cgi-bin/carddisp.pl?gene=RARRES2
MT-ND3	Mitochondrially Encoded NADH:Ubiquinone Oxidoreductase Core Subunit 3	Protein Coding	39	GCMTP010061	1.01396107673645	https://www.genecards.org/cgi-bin/carddisp.pl?gene=MT-ND3
RPS6KA3	Ribosomal Protein S6 Kinase A3	Protein Coding	59	GC0XM020149	1.01371729373932	https://www.genecards.org/cgi-bin/carddisp.pl?gene=RPS6KA3
MYF5	Myogenic Factor 5	Protein Coding	47	GC12P080716	1.01329910755157	https://www.genecards.org/cgi-bin/carddisp.pl?gene=MYF5
TNFSF12	TNF Superfamily Member 12	Protein Coding	46	GC17P011736	1.01187884807587	https://www.genecards.org/cgi-bin/carddisp.pl?gene=TNFSF12
FOXA2	Forkhead Box A2	Protein Coding	52	GC20M022581	1.01021993160248	https://www.genecards.org/cgi-bin/carddisp.pl?gene=FOXA2
GCDH	Glutaryl-CoA Dehydrogenase	Protein Coding	52	GC19P012891	1.00846385955811	https://www.genecards.org/cgi-bin/carddisp.pl?gene=GCDH
VCL	Vinculin	Protein Coding	54	GC10P073995	1.00785744190216	https://www.genecards.org/cgi-bin/carddisp.pl?gene=VCL
REL	REL Proto-Oncogene, NF-KB Subunit	Protein Coding	53	GC02P060881	1.00630593299866	https://www.genecards.org/cgi-bin/carddisp.pl?gene=REL
CD70	CD70 Molecule	Protein Coding	51	GC19M007228	1.00606203079224	https://www.genecards.org/cgi-bin/carddisp.pl?gene=CD70
SMARCC2	SWI/SNF Related, Matrix Associated, Actin Dependent Regulator Of Chromatin Subfamily C Member 2	Protein Coding	51	GC12M057040	1.00480115413666	https://www.genecards.org/cgi-bin/carddisp.pl?gene=SMARCC2
MED13	Mediator Complex Subunit 13	Protein Coding	46	GC17M061942	1.00480115413666	https://www.genecards.org/cgi-bin/carddisp.pl?gene=MED13
ABCA4	ATP Binding Cassette Subfamily A Member 4	Protein Coding	52	GC01M093992	1.00430858135223	https://www.genecards.org/cgi-bin/carddisp.pl?gene=ABCA4
BMP1	Bone Morphogenetic Protein 1	Protein Coding	55	GC08P022164	0.998656690120697	https://www.genecards.org/cgi-bin/carddisp.pl?gene=BMP1
BCAR1	BCAR1 Scaffold Protein, Cas Family Member	Protein Coding	50	GC16M075228	0.998656690120697	https://www.genecards.org/cgi-bin/carddisp.pl?gene=BCAR1
ARID1A	AT-Rich Interaction Domain 1A	Protein Coding	52	GC01P026693	0.997074484825134	https://www.genecards.org/cgi-bin/carddisp.pl?gene=ARID1A
AFF4	ALF Transcription Elongation Factor 4	Protein Coding	48	GC05M132875	0.997074484825134	https://www.genecards.org/cgi-bin/carddisp.pl?gene=AFF4
DEGS1	Delta 4-Desaturase, Sphingolipid 1	Protein Coding	48	GC01P224175	0.997074484825134	https://www.genecards.org/cgi-bin/carddisp.pl?gene=DEGS1
TAF1	TATA-Box Binding Protein Associated Factor 1	Protein Coding	54	GC0XP071366	0.994562447071075	https://www.genecards.org/cgi-bin/carddisp.pl?gene=TAF1
ALDH7A1	Aldehyde Dehydrogenase 7 Family Member A1	Protein Coding	55	GC05M126541	0.992719709873199	https://www.genecards.org/cgi-bin/carddisp.pl?gene=ALDH7A1
PPY	Pancreatic Polypeptide	Protein Coding	46	GC17M043940	0.99168986082077	https://www.genecards.org/cgi-bin/carddisp.pl?gene=PPY
FARSB	Phenylalanyl-TRNA Synthetase Subunit Beta	Protein Coding	51	GC02M222570	0.989636480808258	https://www.genecards.org/cgi-bin/carddisp.pl?gene=FARSB
AMPD3	Adenosine Monophosphate Deaminase 3	Protein Coding	51	GC11P010309	0.988024234771729	https://www.genecards.org/cgi-bin/carddisp.pl?gene=AMPD3
MPC1	Mitochondrial Pyruvate Carrier 1	Protein Coding	49	GC06M166364	0.986124396324158	https://www.genecards.org/cgi-bin/carddisp.pl?gene=MPC1
RPS15	Ribosomal Protein S15	Protein Coding	47	GC19P001438	0.983766794204712	https://www.genecards.org/cgi-bin/carddisp.pl?gene=RPS15
STK33	Serine/Threonine Kinase 33	Protein Coding	49	GC11M008335	0.982202649116516	https://www.genecards.org/cgi-bin/carddisp.pl?gene=STK33
NRTN	Neurturin	Protein Coding	47	GC19P005805	0.982202649116516	https://www.genecards.org/cgi-bin/carddisp.pl?gene=NRTN
H4C3	H4 Clustered Histone 3	Protein Coding	44	GC06P091945	0.979961276054382	https://www.genecards.org/cgi-bin/carddisp.pl?gene=H4C3
RBL2	RB Transcriptional Corepressor Like 2	Protein Coding	52	GC16P053433	0.97943115234375	https://www.genecards.org/cgi-bin/carddisp.pl?gene=RBL2
SMARCA1	SWI/SNF Related, Matrix Associated, Actin Dependent Regulator Of Chromatin, Subfamily A, Member 1	Protein Coding	46	GC0XM129447	0.979341566562653	https://www.genecards.org/cgi-bin/carddisp.pl?gene=SMARCA1
HERC1	HECT And RLD Domain Containing E3 Ubiquitin Protein Ligase Family Member 1	Protein Coding	46	GC15M063608	0.976351976394653	https://www.genecards.org/cgi-bin/carddisp.pl?gene=HERC1
MIR433	MicroRNA 433	RNA Gene	25	GC14P110566	0.973989486694336	https://www.genecards.org/cgi-bin/carddisp.pl?gene=MIR433
PIK3CD	Phosphatidylinositol-4,5-Bisphosphate 3-Kinase Catalytic Subunit Delta	Protein Coding	60	GC01P009628	0.972468852996826	https://www.genecards.org/cgi-bin/carddisp.pl?gene=PIK3CD
MYOD1	Myogenic Differentiation 1	Protein Coding	53	GC11P017741	0.972468852996826	https://www.genecards.org/cgi-bin/carddisp.pl?gene=MYOD1
TRPV2	Transient Receptor Potential Cation Channel Subfamily V Member 2	Protein Coding	47	GC17P016415	0.971816182136536	https://www.genecards.org/cgi-bin/carddisp.pl?gene=TRPV2
CBL	Cbl Proto-Oncogene	Protein Coding	59	GC11P119206	0.969670414924622	https://www.genecards.org/cgi-bin/carddisp.pl?gene=CBL
IRF5	Interferon Regulatory Factor 5	Protein Coding	53	GC07P128937	0.964346408843994	https://www.genecards.org/cgi-bin/carddisp.pl?gene=IRF5
ERCC4	ERCC Excision Repair 4, Endonuclease Catalytic Subunit	Protein Coding	52	GC16P013920	0.963172256946564	https://www.genecards.org/cgi-bin/carddisp.pl?gene=ERCC4
MATN1	Matrilin 1	Protein Coding	48	GC01M030711	0.961698770523071	https://www.genecards.org/cgi-bin/carddisp.pl?gene=MATN1
TBP	TATA-Box Binding Protein	Protein Coding	55	GC06P170554	0.960169672966003	https://www.genecards.org/cgi-bin/carddisp.pl?gene=TBP
SOX5	SRY-Box Transcription Factor 5	Protein Coding	52	GC12M023529	0.95991575717926	https://www.genecards.org/cgi-bin/carddisp.pl?gene=SOX5
SP7	Sp7 Transcription Factor	Protein Coding	48	GC12M053326	0.959835648536682	https://www.genecards.org/cgi-bin/carddisp.pl?gene=SP7
EFNB1	Ephrin B1	Protein Coding	52	GC0XP068828	0.958285093307495	https://www.genecards.org/cgi-bin/carddisp.pl?gene=EFNB1
IL17RC	Interleukin 17 Receptor C	Protein Coding	47	GC03P009917	0.958285093307495	https://www.genecards.org/cgi-bin/carddisp.pl?gene=IL17RC
HMGB3	High Mobility Group Box 3	Protein Coding	49	GC0XP150980	0.956836581230164	https://www.genecards.org/cgi-bin/carddisp.pl?gene=HMGB3
HAS2	Hyaluronan Synthase 2	Protein Coding	47	GC08M121594	0.956418633460999	https://www.genecards.org/cgi-bin/carddisp.pl?gene=HAS2
JAM3	Junctional Adhesion Molecule 3	Protein Coding	50	GC11P134068	0.956014811992645	https://www.genecards.org/cgi-bin/carddisp.pl?gene=JAM3
PMS2	PMS1 Homolog 2, Mismatch Repair System Component	Protein Coding	55	GC07M005973	0.951207280158997	https://www.genecards.org/cgi-bin/carddisp.pl?gene=PMS2
BCR	BCR Activator Of RhoGEF And GTPase	Protein Coding	59	GC22P023179	0.950569570064545	https://www.genecards.org/cgi-bin/carddisp.pl?gene=BCR
GPHN	Gephyrin	Protein Coding	55	GC14P066507	0.942639648914337	https://www.genecards.org/cgi-bin/carddisp.pl?gene=GPHN
NIPBL	NIPBL Cohesin Loading Factor	Protein Coding	50	GC05P036876	0.940760910511017	https://www.genecards.org/cgi-bin/carddisp.pl?gene=NIPBL
SRCAP	Snf2 Related CREBBP Activator Protein	Protein Coding	48	GC16P042814	0.940760910511017	https://www.genecards.org/cgi-bin/carddisp.pl?gene=SRCAP
CWF19L1	CWF19 Like Cell Cycle Control Factor 1	Protein Coding	46	GC10M100232	0.940760910511017	https://www.genecards.org/cgi-bin/carddisp.pl?gene=CWF19L1
FKBP5	FKBP Prolyl Isomerase 5	Protein Coding	56	GC06M071862	0.940617203712463	https://www.genecards.org/cgi-bin/carddisp.pl?gene=FKBP5
FCGR3A	Fc Gamma Receptor IIIa	Protein Coding	53	GC01M161541	0.939616620540619	https://www.genecards.org/cgi-bin/carddisp.pl?gene=FCGR3A
PCSK6	Proprotein Convertase Subtilisin/Kexin Type 6	Protein Coding	49	GC15M122876	0.939616620540619	https://www.genecards.org/cgi-bin/carddisp.pl?gene=PCSK6
KRT8	Keratin 8	Protein Coding	53	GC12M052897	0.936609148979187	https://www.genecards.org/cgi-bin/carddisp.pl?gene=KRT8
TRPV1	Transient Receptor Potential Cation Channel Subfamily V Member 1	Protein Coding	55	GC17M003565	0.935860157012939	https://www.genecards.org/cgi-bin/carddisp.pl?gene=TRPV1
CTNND2	Catenin Delta 2	Protein Coding	49	GC05M010971	0.934685587882996	https://www.genecards.org/cgi-bin/carddisp.pl?gene=CTNND2
MED13L	Mediator Complex Subunit 13L	Protein Coding	46	GC12M115953	0.934685587882996	https://www.genecards.org/cgi-bin/carddisp.pl?gene=MED13L
MED17	Mediator Complex Subunit 17	Protein Coding	46	GC11P093784	0.934685587882996	https://www.genecards.org/cgi-bin/carddisp.pl?gene=MED17
TBXA2R	Thromboxane A2 Receptor	Protein Coding	56	GC19M003594	0.934397339820862	https://www.genecards.org/cgi-bin/carddisp.pl?gene=TBXA2R
COQ8B	Coenzyme Q8B	Protein Coding	47	GC19M070582	0.93232798576355	https://www.genecards.org/cgi-bin/carddisp.pl?gene=COQ8B
LSG1	Large 60S Subunit Nuclear Export GTPase 1	Protein Coding	42	GC03M194640	0.93232798576355	https://www.genecards.org/cgi-bin/carddisp.pl?gene=LSG1
APOOL	Apolipoprotein O Like	Protein Coding	39	GC0XP085003	0.93232798576355	https://www.genecards.org/cgi-bin/carddisp.pl?gene=APOOL
MT-ATP8	Mitochondrially Encoded ATP Synthase Membrane Subunit 8	Protein Coding	36	GCMTP008368	0.93232798576355	https://www.genecards.org/cgi-bin/carddisp.pl?gene=MT-ATP8
TGM1	Transglutaminase 1	Protein Coding	52	GC14M024249	0.931391000747681	https://www.genecards.org/cgi-bin/carddisp.pl?gene=TGM1
SMC3	Structural Maintenance Of Chromosomes 3	Protein Coding	53	GC10P110567	0.930086553096771	https://www.genecards.org/cgi-bin/carddisp.pl?gene=SMC3
RHOBTB2	Rho Related BTB Domain Containing 2	Protein Coding	47	GC08P022964	0.930086553096771	https://www.genecards.org/cgi-bin/carddisp.pl?gene=RHOBTB2
HSD17B4	Hydroxysteroid 17-Beta Dehydrogenase 4	Protein Coding	53	GC05P119452	0.927829563617706	https://www.genecards.org/cgi-bin/carddisp.pl?gene=HSD17B4
FGF14	Fibroblast Growth Factor 14	Protein Coding	50	GC13M101710	0.926958918571472	https://www.genecards.org/cgi-bin/carddisp.pl?gene=FGF14
SERPINA6	Serpin Family A Member 6	Protein Coding	52	GC14M103107	0.924997329711914	https://www.genecards.org/cgi-bin/carddisp.pl?gene=SERPINA6
RASSF1	Ras Association Domain Family Member 1	Protein Coding	49	GC03M050329	0.924519240856171	https://www.genecards.org/cgi-bin/carddisp.pl?gene=RASSF1
OTULIN	OTU Deubiquitinase With Linear Linkage Specificity	Protein Coding	48	GC05P014667	0.923637270927429	https://www.genecards.org/cgi-bin/carddisp.pl?gene=OTULIN
CYC1	Cytochrome C1	Protein Coding	52	GC08P144095	0.922848045825958	https://www.genecards.org/cgi-bin/carddisp.pl?gene=CYC1
FOSL1	FOS Like 1, AP-1 Transcription Factor Subunit	Protein Coding	51	GC11M099737	0.922550678253174	https://www.genecards.org/cgi-bin/carddisp.pl?gene=FOSL1
COPB1	COPI Coat Complex Subunit Beta 1	Protein Coding	48	GC11M014436	0.919138848781586	https://www.genecards.org/cgi-bin/carddisp.pl?gene=COPB1
MPP1	MAGUK P55 Scaffold Protein 1	Protein Coding	46	GC0XM154779	0.918667495250702	https://www.genecards.org/cgi-bin/carddisp.pl?gene=MPP1
SLC25A13	Solute Carrier Family 25 Member 13	Protein Coding	53	GC07M096120	0.918231606483459	https://www.genecards.org/cgi-bin/carddisp.pl?gene=SLC25A13
SCGB1A1	Secretoglobin Family 1A Member 1	Protein Coding	47	GC11P062405	0.913468062877655	https://www.genecards.org/cgi-bin/carddisp.pl?gene=SCGB1A1
MMP8	Matrix Metallopeptidase 8	Protein Coding	55	GC11M102712	0.913341462612152	https://www.genecards.org/cgi-bin/carddisp.pl?gene=MMP8
XPC	XPC Complex Subunit, DNA Damage Recognition And Repair Factor	Protein Coding	52	GC03M021831	0.911489605903625	https://www.genecards.org/cgi-bin/carddisp.pl?gene=XPC
RAD21	RAD21 Cohesin Complex Component	Protein Coding	51	GC08M116846	0.911489605903625	https://www.genecards.org/cgi-bin/carddisp.pl?gene=RAD21
ERCC8	ERCC Excision Repair 8, CSA Ubiquitin Ligase Complex Subunit	Protein Coding	49	GC05M060899	0.911489605903625	https://www.genecards.org/cgi-bin/carddisp.pl?gene=ERCC8
PHF21A	PHD Finger Protein 21A	Protein Coding	48	GC11M099346	0.911489605903625	https://www.genecards.org/cgi-bin/carddisp.pl?gene=PHF21A
SNIP1	Smad Nuclear Interacting Protein 1	Protein Coding	46	GC01M037534	0.911489605903625	https://www.genecards.org/cgi-bin/carddisp.pl?gene=SNIP1
FUS	FUS RNA Binding Protein	Protein Coding	51	GC16P031180	0.911409854888916	https://www.genecards.org/cgi-bin/carddisp.pl?gene=FUS
EPB41	Erythrocyte Membrane Protein Band 4.1	Protein Coding	53	GC01P028887	0.909961521625519	https://www.genecards.org/cgi-bin/carddisp.pl?gene=EPB41
H4C11	H4 Clustered Histone 11	Protein Coding	42	GC06P092006	0.90984570980072	https://www.genecards.org/cgi-bin/carddisp.pl?gene=H4C11
GDF2	Growth Differentiation Factor 2	Protein Coding	51	GC10P047322	0.909540891647339	https://www.genecards.org/cgi-bin/carddisp.pl?gene=GDF2
ATAD1	ATPase Family AAA Domain Containing 1	Protein Coding	47	GC10M087751	0.909152805805206	https://www.genecards.org/cgi-bin/carddisp.pl?gene=ATAD1
H2AZ1	H2A.Z Variant Histone 1	Protein Coding	47	GC04M099949	0.907473146915436	https://www.genecards.org/cgi-bin/carddisp.pl?gene=H2AZ1
TYRP1	Tyrosinase Related Protein 1	Protein Coding	54	GC09P012683	0.90697193145752	https://www.genecards.org/cgi-bin/carddisp.pl?gene=TYRP1
UFD1	Ubiquitin Recognition Factor In ER Associated Degradation 1	Protein Coding	51	GC22M019455	0.905904054641724	https://www.genecards.org/cgi-bin/carddisp.pl?gene=UFD1
HBB-LCR	Beta-Globin Locus Control Region	Functional Element	7	GC11P005434	0.903035283088684	https://www.genecards.org/cgi-bin/carddisp.pl?gene=HBB-LCR
ATP6V0A2	ATPase H+ Transporting V0 Subunit A2	Protein Coding	51	GC12P123712	0.90172815322876	https://www.genecards.org/cgi-bin/carddisp.pl?gene=ATP6V0A2
NDUFS7	NADH:Ubiquinone Oxidoreductase Core Subunit S7	Protein Coding	52	GC19P003730	0.900062739849091	https://www.genecards.org/cgi-bin/carddisp.pl?gene=NDUFS7
COQ8A	Coenzyme Q8A	Protein Coding	50	GC01P226939	0.898962497711182	https://www.genecards.org/cgi-bin/carddisp.pl?gene=COQ8A
SLC6A2	Solute Carrier Family 6 Member 2	Protein Coding	54	GC16P055656	0.898772776126862	https://www.genecards.org/cgi-bin/carddisp.pl?gene=SLC6A2
DCAF1	DDB1 And CUL4 Associated Factor 1	Protein Coding	44	GC03M051395	0.895993947982788	https://www.genecards.org/cgi-bin/carddisp.pl?gene=DCAF1
CYP2C9	Cytochrome P450 Family 2 Subfamily C Member 9	Protein Coding	53	GC10P094938	0.895840167999268	https://www.genecards.org/cgi-bin/carddisp.pl?gene=CYP2C9
FNDC5	Fibronectin Type III Domain Containing 5	Protein Coding	42	GC01M033245	0.895210742950439	https://www.genecards.org/cgi-bin/carddisp.pl?gene=FNDC5
KMT2D	Lysine Methyltransferase 2D	Protein Coding	50	GC12M049018	0.895035624504089	https://www.genecards.org/cgi-bin/carddisp.pl?gene=KMT2D
DNAJA3	DnaJ Heat Shock Protein Family (Hsp40) Member A3	Protein Coding	47	GC16P004425	0.890937864780426	https://www.genecards.org/cgi-bin/carddisp.pl?gene=DNAJA3
DMXL2	Dmx Like 2	Protein Coding	42	GC15M051447	0.890271782875061	https://www.genecards.org/cgi-bin/carddisp.pl?gene=DMXL2
TPP1	Tripeptidyl Peptidase 1	Protein Coding	51	GC11M006950	0.88800972700119	https://www.genecards.org/cgi-bin/carddisp.pl?gene=TPP1
AIP	Aryl Hydrocarbon Receptor Interacting Protein	Protein Coding	50	GC11P067468	0.887909054756165	https://www.genecards.org/cgi-bin/carddisp.pl?gene=AIP
NCOR2	Nuclear Receptor Corepressor 2	Protein Coding	50	GC12M124324	0.885322153568268	https://www.genecards.org/cgi-bin/carddisp.pl?gene=NCOR2
MIR212	MicroRNA 212	RNA Gene	23	GC17M002050	0.885242760181427	https://www.genecards.org/cgi-bin/carddisp.pl?gene=MIR212
THRB	Thyroid Hormone Receptor Beta	Protein Coding	56	GC03M024117	0.883829236030579	https://www.genecards.org/cgi-bin/carddisp.pl?gene=THRB
F9	Coagulation Factor IX	Protein Coding	54	GC0XP139530	0.883829236030579	https://www.genecards.org/cgi-bin/carddisp.pl?gene=F9
PNKD	PNKD Metallo-Beta-Lactamase Domain Containing	Protein Coding	49	GC02P218270	0.883265733718872	https://www.genecards.org/cgi-bin/carddisp.pl?gene=PNKD
MIR345	MicroRNA 345	RNA Gene	22	GC14P100307	0.881745636463165	https://www.genecards.org/cgi-bin/carddisp.pl?gene=MIR345
EXO1	Exonuclease 1	Protein Coding	49	GC01P241847	0.881677806377411	https://www.genecards.org/cgi-bin/carddisp.pl?gene=EXO1
CYBRD1	Cytochrome B Reductase 1	Protein Coding	46	GC02P171522	0.881677806377411	https://www.genecards.org/cgi-bin/carddisp.pl?gene=CYBRD1
VPS45	Vacuolar Protein Sorting 45 Homolog	Protein Coding	46	GC01P150416	0.881677806377411	https://www.genecards.org/cgi-bin/carddisp.pl?gene=VPS45
MIR23A	MicroRNA 23a	RNA Gene	23	GC19M014657	0.881052494049072	https://www.genecards.org/cgi-bin/carddisp.pl?gene=MIR23A
CKM	Creatine Kinase, M-Type	Protein Coding	51	GC19M045306	0.880884289741516	https://www.genecards.org/cgi-bin/carddisp.pl?gene=CKM
RHBDF1	Rhomboid 5 Homolog 1	Protein Coding	45	GC16M000058	0.880884289741516	https://www.genecards.org/cgi-bin/carddisp.pl?gene=RHBDF1
YWHAE	Tyrosine 3-Monooxygenase/Tryptophan 5-Monooxygenase Activation Protein Epsilon	Protein Coding	56	GC17M006716	0.879314839839935	https://www.genecards.org/cgi-bin/carddisp.pl?gene=YWHAE
CCL7	C-C Motif Chemokine Ligand 7	Protein Coding	50	GC17P034270	0.879099011421204	https://www.genecards.org/cgi-bin/carddisp.pl?gene=CCL7
CXCL11	C-X-C Motif Chemokine Ligand 11	Protein Coding	48	GC04M076033	0.879099011421204	https://www.genecards.org/cgi-bin/carddisp.pl?gene=CXCL11
CMC2	C-X9-C Motif Containing 2	Protein Coding	40	GC16M080966	0.879099011421204	https://www.genecards.org/cgi-bin/carddisp.pl?gene=CMC2
KRT6A	Keratin 6A	Protein Coding	51	GC12M052488	0.878797590732574	https://www.genecards.org/cgi-bin/carddisp.pl?gene=KRT6A
KRT16	Keratin 16	Protein Coding	50	GC17M041609	0.878797590732574	https://www.genecards.org/cgi-bin/carddisp.pl?gene=KRT16
KRT2	Keratin 2	Protein Coding	48	GC12M052722	0.878797590732574	https://www.genecards.org/cgi-bin/carddisp.pl?gene=KRT2
GYS2	Glycogen Synthase 2	Protein Coding	51	GC12M022766	0.875603318214417	https://www.genecards.org/cgi-bin/carddisp.pl?gene=GYS2
G6PC2	Glucose-6-Phosphatase Catalytic Subunit 2	Protein Coding	44	GC02P168901	0.875549733638763	https://www.genecards.org/cgi-bin/carddisp.pl?gene=G6PC2
SOS1	SOS Ras/Rac Guanine Nucleotide Exchange Factor 1	Protein Coding	56	GC02M039054	0.874168038368225	https://www.genecards.org/cgi-bin/carddisp.pl?gene=SOS1
CHRM2	Cholinergic Receptor Muscarinic 2	Protein Coding	55	GC07P136868	0.873157620429993	https://www.genecards.org/cgi-bin/carddisp.pl?gene=CHRM2
CDH10	Cadherin 10	Protein Coding	47	GC05M024522	0.873157620429993	https://www.genecards.org/cgi-bin/carddisp.pl?gene=CDH10
PIP5KL1	Phosphatidylinositol-4-Phosphate 5-Kinase Like 1	Protein Coding	41	GC09M127920	0.873157620429993	https://www.genecards.org/cgi-bin/carddisp.pl?gene=PIP5KL1
KPRP	Keratinocyte Proline Rich Protein	Protein Coding	36	GC01P152963	0.872104525566101	https://www.genecards.org/cgi-bin/carddisp.pl?gene=KPRP
CTDP1	CTD Phosphatase Subunit 1	Protein Coding	48	GC18P079679	0.870645403862	https://www.genecards.org/cgi-bin/carddisp.pl?gene=CTDP1
WDR4	WD Repeat Domain 4	Protein Coding	44	GC21M042843	0.870645403862	https://www.genecards.org/cgi-bin/carddisp.pl?gene=WDR4
PNOC	Prepronociceptin	Protein Coding	44	GC08P028316	0.868802845478058	https://www.genecards.org/cgi-bin/carddisp.pl?gene=PNOC
LUC7L2	LUC7 Like 2, Pre-MRNA Splicing Factor	Protein Coding	43	GC07P139344	0.868788719177246	https://www.genecards.org/cgi-bin/carddisp.pl?gene=LUC7L2
KRT10	Keratin 10	Protein Coding	50	GC17M040818	0.868069648742676	https://www.genecards.org/cgi-bin/carddisp.pl?gene=KRT10
UBR4	Ubiquitin Protein Ligase E3 Component N-Recognin 4	Protein Coding	44	GC01M019074	0.865912437438965	https://www.genecards.org/cgi-bin/carddisp.pl?gene=UBR4
TENT4B	Terminal Nucleotidyltransferase 4B	Protein Coding	42	GC16P050585	0.86467432975769	https://www.genecards.org/cgi-bin/carddisp.pl?gene=TENT4B
C4A	Complement C4A (Rodgers Blood Group)	Protein Coding	50	GC06P092175	0.864655494689941	https://www.genecards.org/cgi-bin/carddisp.pl?gene=C4A
PANK2	Pantothenate Kinase 2	Protein Coding	51	GC20P004520	0.864256143569946	https://www.genecards.org/cgi-bin/carddisp.pl?gene=PANK2
TDGF1	Teratocarcinoma-Derived Growth Factor 1	Protein Coding	49	GC03P047633	0.864256143569946	https://www.genecards.org/cgi-bin/carddisp.pl?gene=TDGF1
KRIT1	KRIT1 Ankyrin Repeat Containing	Protein Coding	48	GC07M092198	0.86098313331604	https://www.genecards.org/cgi-bin/carddisp.pl?gene=KRIT1
CHD1	Chromodomain Helicase DNA Binding Protein 1	Protein Coding	52	GC05M098853	0.859971046447754	https://www.genecards.org/cgi-bin/carddisp.pl?gene=CHD1
CCKBR	Cholecystokinin B Receptor	Protein Coding	51	GC11P006259	0.856044411659241	https://www.genecards.org/cgi-bin/carddisp.pl?gene=CCKBR
TP53BP1	Tumor Protein P53 Binding Protein 1	Protein Coding	50	GC15M043403	0.856034338474274	https://www.genecards.org/cgi-bin/carddisp.pl?gene=TP53BP1
IL1RL1	Interleukin 1 Receptor Like 1	Protein Coding	48	GC02P102294	0.846811532974243	https://www.genecards.org/cgi-bin/carddisp.pl?gene=IL1RL1
TARS1	Threonyl-TRNA Synthetase 1	Protein Coding	50	GC05P033441	0.846261203289032	https://www.genecards.org/cgi-bin/carddisp.pl?gene=TARS1
PEX1	Peroxisomal Biogenesis Factor 1	Protein Coding	51	GC07M092487	0.845160961151123	https://www.genecards.org/cgi-bin/carddisp.pl?gene=PEX1
DHX36	DEAH-Box Helicase 36	Protein Coding	46	GC03M154272	0.844555139541626	https://www.genecards.org/cgi-bin/carddisp.pl?gene=DHX36
PCBP2	Poly(RC) Binding Protein 2	Protein Coding	48	GC12P053452	0.841727137565613	https://www.genecards.org/cgi-bin/carddisp.pl?gene=PCBP2
ITGB6	Integrin Subunit Beta 6	Protein Coding	55	GC02M160099	0.841374039649963	https://www.genecards.org/cgi-bin/carddisp.pl?gene=ITGB6
KCNJ1	Potassium Inwardly Rectifying Channel Subfamily J Member 1	Protein Coding	54	GC11M128741	0.839977383613586	https://www.genecards.org/cgi-bin/carddisp.pl?gene=KCNJ1
FLII	FLII Actin Remodeling Protein	Protein Coding	50	GC17M018244	0.838311016559601	https://www.genecards.org/cgi-bin/carddisp.pl?gene=FLII
HYAL1	Hyaluronidase 1	Protein Coding	53	GC03M050299	0.836242735385895	https://www.genecards.org/cgi-bin/carddisp.pl?gene=HYAL1
NPY5R	Neuropeptide Y Receptor Y5	Protein Coding	50	GC04P163343	0.835998892784119	https://www.genecards.org/cgi-bin/carddisp.pl?gene=NPY5R
CRHR2	Corticotropin Releasing Hormone Receptor 2	Protein Coding	50	GC07M030651	0.835403084754944	https://www.genecards.org/cgi-bin/carddisp.pl?gene=CRHR2
BRD4	Bromodomain Containing 4	Protein Coding	55	GC19M015236	0.835097014904022	https://www.genecards.org/cgi-bin/carddisp.pl?gene=BRD4
ACOX1	Acyl-CoA Oxidase 1	Protein Coding	52	GC17M075941	0.831926107406616	https://www.genecards.org/cgi-bin/carddisp.pl?gene=ACOX1
SMAD7	SMAD Family Member 7	Protein Coding	51	GC18M048919	0.82961368560791	https://www.genecards.org/cgi-bin/carddisp.pl?gene=SMAD7
SLC3A2	Solute Carrier Family 3 Member 2	Protein Coding	50	GC11P062856	0.825592339038849	https://www.genecards.org/cgi-bin/carddisp.pl?gene=SLC3A2
CBX3	Chromobox 3	Protein Coding	49	GC07P026201	0.824804544448853	https://www.genecards.org/cgi-bin/carddisp.pl?gene=CBX3
NNT	Nicotinamide Nucleotide Transhydrogenase	Protein Coding	50	GC05P043602	0.823235392570496	https://www.genecards.org/cgi-bin/carddisp.pl?gene=NNT
SMAD6	SMAD Family Member 6	Protein Coding	53	GC15P066702	0.822589755058289	https://www.genecards.org/cgi-bin/carddisp.pl?gene=SMAD6
TOP2A	DNA Topoisomerase II Alpha	Protein Coding	57	GC17M040388	0.820366680622101	https://www.genecards.org/cgi-bin/carddisp.pl?gene=TOP2A
BDH2	3-Hydroxybutyrate Dehydrogenase 2	Protein Coding	43	GC04M103077	0.818138539791107	https://www.genecards.org/cgi-bin/carddisp.pl?gene=BDH2
PIEZO2	Piezo Type Mechanosensitive Ion Channel Component 2	Protein Coding	43	GC18M010670	0.818121135234833	https://www.genecards.org/cgi-bin/carddisp.pl?gene=PIEZO2
SOCS2	Suppressor Of Cytokine Signaling 2	Protein Coding	50	GC12P093569	0.815573930740356	https://www.genecards.org/cgi-bin/carddisp.pl?gene=SOCS2
PLEC	Plectin	Protein Coding	50	GC08M144275	0.814091742038727	https://www.genecards.org/cgi-bin/carddisp.pl?gene=PLEC
FOLH1	Folate Hydrolase 1	Protein Coding	54	GC11M099394	0.813847899436951	https://www.genecards.org/cgi-bin/carddisp.pl?gene=FOLH1
KMO	Kynurenine 3-Monooxygenase	Protein Coding	53	GC01P241532	0.812122821807861	https://www.genecards.org/cgi-bin/carddisp.pl?gene=KMO
ARSA	Arylsulfatase A	Protein Coding	53	GC22M050622	0.810454607009888	https://www.genecards.org/cgi-bin/carddisp.pl?gene=ARSA
MTO1	Mitochondrial TRNA Translation Optimization 1	Protein Coding	49	GC06P073461	0.810454607009888	https://www.genecards.org/cgi-bin/carddisp.pl?gene=MTO1
GHSR	Growth Hormone Secretagogue Receptor	Protein Coding	53	GC03M172443	0.810083150863647	https://www.genecards.org/cgi-bin/carddisp.pl?gene=GHSR
CBX5	Chromobox 5	Protein Coding	50	GC12M054230	0.807608187198639	https://www.genecards.org/cgi-bin/carddisp.pl?gene=CBX5
PAK2	P21 (RAC1) Activated Kinase 2	Protein Coding	55	GC03P196739	0.80713164806366	https://www.genecards.org/cgi-bin/carddisp.pl?gene=PAK2
ABHD5	Abhydrolase Domain Containing 5, Lysophosphatidic Acid Acyltransferase	Protein Coding	51	GC03P043707	0.80713164806366	https://www.genecards.org/cgi-bin/carddisp.pl?gene=ABHD5
MIP	Major Intrinsic Protein Of Lens Fiber	Protein Coding	47	GC12M056449	0.80391263961792	https://www.genecards.org/cgi-bin/carddisp.pl?gene=MIP
GAS1	Growth Arrest Specific 1	Protein Coding	49	GC09M086944	0.803451061248779	https://www.genecards.org/cgi-bin/carddisp.pl?gene=GAS1
PROC	Protein C, Inactivator Of Coagulation Factors Va And VIIIa	Protein Coding	57	GC02P127418	0.798327803611755	https://www.genecards.org/cgi-bin/carddisp.pl?gene=PROC
ADRA2A	Adrenoceptor Alpha 2A	Protein Coding	52	GC10P111077	0.797393918037415	https://www.genecards.org/cgi-bin/carddisp.pl?gene=ADRA2A
CTSD	Cathepsin D	Protein Coding	59	GC11M001752	0.79643177986145	https://www.genecards.org/cgi-bin/carddisp.pl?gene=CTSD
TUBB4A	Tubulin Beta 4A Class IVa	Protein Coding	55	GC19M007202	0.79482239484787	https://www.genecards.org/cgi-bin/carddisp.pl?gene=TUBB4A
AFG3L2	AFG3 Like Matrix AAA Peptidase Subunit 2	Protein Coding	52	GC18M012328	0.79482239484787	https://www.genecards.org/cgi-bin/carddisp.pl?gene=AFG3L2
ALG1	ALG1 Chitobiosyldiphosphodolichol Beta-Mannosyltransferase	Protein Coding	52	GC16P005033	0.79482239484787	https://www.genecards.org/cgi-bin/carddisp.pl?gene=ALG1
POLR3A	RNA Polymerase III Subunit A	Protein Coding	51	GC10M078686	0.79482239484787	https://www.genecards.org/cgi-bin/carddisp.pl?gene=POLR3A
GMPPB	GDP-Mannose Pyrophosphorylase B	Protein Coding	50	GC03M049716	0.79482239484787	https://www.genecards.org/cgi-bin/carddisp.pl?gene=GMPPB
CENPJ	Centromere Protein J	Protein Coding	47	GC13M024882	0.79482239484787	https://www.genecards.org/cgi-bin/carddisp.pl?gene=CENPJ
PRKD1	Protein Kinase D1	Protein Coding	56	GC14M029576	0.791724383831024	https://www.genecards.org/cgi-bin/carddisp.pl?gene=PRKD1
KCNH1	Potassium Voltage-Gated Channel Subfamily H Member 1	Protein Coding	54	GC01M210678	0.791499376296997	https://www.genecards.org/cgi-bin/carddisp.pl?gene=KCNH1
MGMT	O-6-Methylguanine-DNA Methyltransferase	Protein Coding	56	GC10P129467	0.78781658411026	https://www.genecards.org/cgi-bin/carddisp.pl?gene=MGMT
WEE1	WEE1 G2 Checkpoint Kinase	Protein Coding	54	GC11P009573	0.787572741508484	https://www.genecards.org/cgi-bin/carddisp.pl?gene=WEE1
PTGER3	Prostaglandin E Receptor 3	Protein Coding	53	GC01M070852	0.787572741508484	https://www.genecards.org/cgi-bin/carddisp.pl?gene=PTGER3
KLHL40	Kelch Like Family Member 40	Protein Coding	43	GC03P042685	0.786120116710663	https://www.genecards.org/cgi-bin/carddisp.pl?gene=KLHL40
GNAI1	G Protein Subunit Alpha I1	Protein Coding	53	GC07P079769	0.781343460083008	https://www.genecards.org/cgi-bin/carddisp.pl?gene=GNAI1
USP9X	Ubiquitin Specific Peptidase 9 X-Linked	Protein Coding	55	GC0XP041085	0.779001355171204	https://www.genecards.org/cgi-bin/carddisp.pl?gene=USP9X
PRDM16	PR/SET Domain 16	Protein Coding	52	GC01P004441	0.778124570846558	https://www.genecards.org/cgi-bin/carddisp.pl?gene=PRDM16
ATXN10	Ataxin 10	Protein Coding	49	GC22P045695	0.776145696640015	https://www.genecards.org/cgi-bin/carddisp.pl?gene=ATXN10
CUX1	Cut Like Homeobox 1	Protein Coding	51	GC07P101815	0.775924682617188	https://www.genecards.org/cgi-bin/carddisp.pl?gene=CUX1
PYGM	Glycogen Phosphorylase, Muscle Associated	Protein Coding	53	GC11M064746	0.775434374809265	https://www.genecards.org/cgi-bin/carddisp.pl?gene=PYGM
COQ5	Coenzyme Q5, Methyltransferase	Protein Coding	48	GC12M120503	0.775045394897461	https://www.genecards.org/cgi-bin/carddisp.pl?gene=COQ5
SIK2	Salt Inducible Kinase 2	Protein Coding	52	GC11P111989	0.77331930398941	https://www.genecards.org/cgi-bin/carddisp.pl?gene=SIK2
SECISBP2	SECIS Binding Protein 2	Protein Coding	48	GC09P089318	0.772208988666534	https://www.genecards.org/cgi-bin/carddisp.pl?gene=SECISBP2
SMN1	Survival Of Motor Neuron 1, Telomeric	Protein Coding	47	GC05P070924	0.767147779464722	https://www.genecards.org/cgi-bin/carddisp.pl?gene=SMN1
STIM2	Stromal Interaction Molecule 2	Protein Coding	46	GC04P026859	0.767147779464722	https://www.genecards.org/cgi-bin/carddisp.pl?gene=STIM2
FNIP1	Folliculin Interacting Protein 1	Protein Coding	44	GC05M131641	0.766006112098694	https://www.genecards.org/cgi-bin/carddisp.pl?gene=FNIP1
HNRNPU	Heterogeneous Nuclear Ribonucleoprotein U	Protein Coding	50	GC01M244844	0.765565514564514	https://www.genecards.org/cgi-bin/carddisp.pl?gene=HNRNPU
TELO2	Telomere Maintenance 2	Protein Coding	46	GC16P001493	0.765565514564514	https://www.genecards.org/cgi-bin/carddisp.pl?gene=TELO2
CALB2	Calbindin 2	Protein Coding	46	GC16P071358	0.765393674373627	https://www.genecards.org/cgi-bin/carddisp.pl?gene=CALB2
SLC35A1	Solute Carrier Family 35 Member A1	Protein Coding	44	GC06P087470	0.763356447219849	https://www.genecards.org/cgi-bin/carddisp.pl?gene=SLC35A1
AGRP	Agouti Related Neuropeptide	Protein Coding	48	GC16M067482	0.762252807617188	https://www.genecards.org/cgi-bin/carddisp.pl?gene=AGRP
KRT6B	Keratin 6B	Protein Coding	47	GC12M052446	0.761886537075043	https://www.genecards.org/cgi-bin/carddisp.pl?gene=KRT6B
JAGN1	Jagunal Homolog 1	Protein Coding	43	GC03P009890	0.761886537075043	https://www.genecards.org/cgi-bin/carddisp.pl?gene=JAGN1
RO60	Ro60, Y RNA Binding Protein	Protein Coding	43	GC01P193059	0.761886537075043	https://www.genecards.org/cgi-bin/carddisp.pl?gene=RO60
ZCCHC3	Zinc Finger CCHC-Type Containing 3	Protein Coding	37	GC20P000278	0.761886537075043	https://www.genecards.org/cgi-bin/carddisp.pl?gene=ZCCHC3
PPIA	Peptidylprolyl Isomerase A	Protein Coding	52	GC07P044811	0.761163830757141	https://www.genecards.org/cgi-bin/carddisp.pl?gene=PPIA
PTN	Pleiotrophin	Protein Coding	47	GC07M137227	0.757928848266602	https://www.genecards.org/cgi-bin/carddisp.pl?gene=PTN
ABL1	ABL Proto-Oncogene 1, Non-Receptor Tyrosine Kinase	Protein Coding	59	GC09P130713	0.753574132919312	https://www.genecards.org/cgi-bin/carddisp.pl?gene=ABL1
SLC15A1	Solute Carrier Family 15 Member 1	Protein Coding	50	GC13M098683	0.753574132919312	https://www.genecards.org/cgi-bin/carddisp.pl?gene=SLC15A1
ANGPTL2	Angiopoietin Like 2	Protein Coding	44	GC09M127087	0.753330290317535	https://www.genecards.org/cgi-bin/carddisp.pl?gene=ANGPTL2
CTNNA1	Catenin Alpha 1	Protein Coding	52	GC05P138613	0.750057995319366	https://www.genecards.org/cgi-bin/carddisp.pl?gene=CTNNA1
HNRNPH1	Heterogeneous Nuclear Ribonucleoprotein H1	Protein Coding	48	GC05M179614	0.750057995319366	https://www.genecards.org/cgi-bin/carddisp.pl?gene=HNRNPH1
SNRNP70	Small Nuclear Ribonucleoprotein U1 Subunit 70	Protein Coding	46	GC19P049085	0.750057995319366	https://www.genecards.org/cgi-bin/carddisp.pl?gene=SNRNP70
SMAD1	SMAD Family Member 1	Protein Coding	51	GC04P145481	0.749817669391632	https://www.genecards.org/cgi-bin/carddisp.pl?gene=SMAD1
DAG1	Dystroglycan 1	Protein Coding	53	GC03P050014	0.748005628585815	https://www.genecards.org/cgi-bin/carddisp.pl?gene=DAG1
KDM6A	Lysine Demethylase 6A	Protein Coding	55	GC0XP044873	0.747922241687775	https://www.genecards.org/cgi-bin/carddisp.pl?gene=KDM6A
MMP10	Matrix Metallopeptidase 10	Protein Coding	51	GC11M102770	0.745965003967285	https://www.genecards.org/cgi-bin/carddisp.pl?gene=MMP10
PHOX2A	Paired Like Homeobox 2A	Protein Coding	48	GC11M072239	0.744310081005096	https://www.genecards.org/cgi-bin/carddisp.pl?gene=PHOX2A
TBX1	T-Box Transcription Factor 1	Protein Coding	48	GC22P044357	0.744063913822174	https://www.genecards.org/cgi-bin/carddisp.pl?gene=TBX1
NAA15	N-Alpha-Acetyltransferase 15, NatA Auxiliary Subunit	Protein Coding	47	GC04P139301	0.740959882736206	https://www.genecards.org/cgi-bin/carddisp.pl?gene=NAA15
H2BC21	H2B Clustered Histone 21	Protein Coding	46	GC01M152698	0.740571856498718	https://www.genecards.org/cgi-bin/carddisp.pl?gene=H2BC21
H4C2	H4 Clustered Histone 2	Protein Coding	41	GC06M026026	0.740571856498718	https://www.genecards.org/cgi-bin/carddisp.pl?gene=H4C2
H4C8	H4 Clustered Histone 8	Protein Coding	41	GC06M072424	0.740571856498718	https://www.genecards.org/cgi-bin/carddisp.pl?gene=H4C8
H4C12	H4 Clustered Histone 12	Protein Coding	40	GC06M072420	0.740571856498718	https://www.genecards.org/cgi-bin/carddisp.pl?gene=H4C12
H4C4	H4 Clustered Histone 4	Protein Coding	39	GC06M072422	0.740571856498718	https://www.genecards.org/cgi-bin/carddisp.pl?gene=H4C4
H4C13	H4 Clustered Histone 13	Protein Coding	38	GC06M072421	0.740571856498718	https://www.genecards.org/cgi-bin/carddisp.pl?gene=H4C13
H4C14	H4 Clustered Histone 14	Protein Coding	38	GC01P149832	0.740571856498718	https://www.genecards.org/cgi-bin/carddisp.pl?gene=H4C14
H4C6	H4 Clustered Histone 6	Protein Coding	38	GC06P093045	0.740571856498718	https://www.genecards.org/cgi-bin/carddisp.pl?gene=H4C6
H4C15	H4 Clustered Histone 15	Protein Coding	34	GC01M152691	0.740571856498718	https://www.genecards.org/cgi-bin/carddisp.pl?gene=H4C15
SLC1A4	Solute Carrier Family 1 Member 4	Protein Coding	52	GC02P064988	0.74033910036087	https://www.genecards.org/cgi-bin/carddisp.pl?gene=SLC1A4
GTPBP3	GTP Binding Protein 3, Mitochondrial	Protein Coding	47	GC19P072408	0.74033910036087	https://www.genecards.org/cgi-bin/carddisp.pl?gene=GTPBP3
GRPR	Gastrin Releasing Peptide Receptor	Protein Coding	50	GC0XP016141	0.740285575389862	https://www.genecards.org/cgi-bin/carddisp.pl?gene=GRPR
GRM5	Glutamate Metabotropic Receptor 5	Protein Coding	53	GC11M088504	0.739133358001709	https://www.genecards.org/cgi-bin/carddisp.pl?gene=GRM5
PHGDH	Phosphoglycerate Dehydrogenase	Protein Coding	57	GC01P119660	0.738425254821777	https://www.genecards.org/cgi-bin/carddisp.pl?gene=PHGDH
CHRNA5	Cholinergic Receptor Nicotinic Alpha 5 Subunit	Protein Coding	51	GC15P078565	0.736876308917999	https://www.genecards.org/cgi-bin/carddisp.pl?gene=CHRNA5
ALG9	ALG9 Alpha-1,2-Mannosyltransferase	Protein Coding	50	GC11M112538	0.73665851354599	https://www.genecards.org/cgi-bin/carddisp.pl?gene=ALG9
AMACR	Alpha-Methylacyl-CoA Racemase	Protein Coding	51	GC05M033986	0.735619366168976	https://www.genecards.org/cgi-bin/carddisp.pl?gene=AMACR
SQOR	Sulfide Quinone Oxidoreductase	Protein Coding	44	GC15P046671	0.735619366168976	https://www.genecards.org/cgi-bin/carddisp.pl?gene=SQOR
SLC40A1	Solute Carrier Family 40 Member 1	Protein Coding	53	GC02M189560	0.735469937324524	https://www.genecards.org/cgi-bin/carddisp.pl?gene=SLC40A1
IFI16	Interferon Gamma Inducible Protein 16	Protein Coding	49	GC01P158969	0.735469937324524	https://www.genecards.org/cgi-bin/carddisp.pl?gene=IFI16
SSB	Small RNA Binding Exonuclease Protection Factor La	Protein Coding	48	GC02P169791	0.735469937324524	https://www.genecards.org/cgi-bin/carddisp.pl?gene=SSB
PAX6	Paired Box 6	Protein Coding	54	GC11M031784	0.735275626182556	https://www.genecards.org/cgi-bin/carddisp.pl?gene=PAX6
TBX4	T-Box Transcription Factor 4	Protein Coding	47	GC17P063527	0.735275626182556	https://www.genecards.org/cgi-bin/carddisp.pl?gene=TBX4
SLC38A8	Solute Carrier Family 38 Member 8	Protein Coding	43	GC16M084009	0.735275626182556	https://www.genecards.org/cgi-bin/carddisp.pl?gene=SLC38A8
MTAP	Methylthioadenosine Phosphorylase	Protein Coding	55	GC09P021792	0.734368085861206	https://www.genecards.org/cgi-bin/carddisp.pl?gene=MTAP
P2RY12	Purinergic Receptor P2Y12	Protein Coding	55	GC03M151336	0.732951283454895	https://www.genecards.org/cgi-bin/carddisp.pl?gene=P2RY12
TNNI3	Troponin I3, Cardiac Type	Protein Coding	55	GC19M055151	0.731151223182678	https://www.genecards.org/cgi-bin/carddisp.pl?gene=TNNI3
CST3	Cystatin C	Protein Coding	51	GC20M023686	0.726856827735901	https://www.genecards.org/cgi-bin/carddisp.pl?gene=CST3
PPT1	Palmitoyl-Protein Thioesterase 1	Protein Coding	53	GC01M040103	0.724706888198853	https://www.genecards.org/cgi-bin/carddisp.pl?gene=PPT1
GFM1	G Elongation Factor Mitochondrial 1	Protein Coding	51	GC03P158644	0.724706888198853	https://www.genecards.org/cgi-bin/carddisp.pl?gene=GFM1
SLC25A24	Solute Carrier Family 25 Member 24	Protein Coding	50	GC01M108134	0.724706888198853	https://www.genecards.org/cgi-bin/carddisp.pl?gene=SLC25A24
TARS2	Threonyl-TRNA Synthetase 2, Mitochondrial	Protein Coding	50	GC01P150750	0.724706888198853	https://www.genecards.org/cgi-bin/carddisp.pl?gene=TARS2
POMP	Proteasome Maturation Protein	Protein Coding	48	GC13P028659	0.724706888198853	https://www.genecards.org/cgi-bin/carddisp.pl?gene=POMP
ANKLE2	Ankyrin Repeat And LEM Domain Containing 2	Protein Coding	47	GC12M132725	0.724706888198853	https://www.genecards.org/cgi-bin/carddisp.pl?gene=ANKLE2
DPM3	Dolichyl-Phosphate Mannosyltransferase Subunit 3, Regulatory	Protein Coding	47	GC01M155139	0.724706888198853	https://www.genecards.org/cgi-bin/carddisp.pl?gene=DPM3
TMEM165	Transmembrane Protein 165	Protein Coding	46	GC04P055395	0.724706888198853	https://www.genecards.org/cgi-bin/carddisp.pl?gene=TMEM165
ALG13	ALG13 UDP-N-Acetylglucosaminyltransferase Subunit	Protein Coding	45	GC0XP111665	0.724706888198853	https://www.genecards.org/cgi-bin/carddisp.pl?gene=ALG13
CLN6	CLN6 Transmembrane ER Protein	Protein Coding	44	GC15M068206	0.724706888198853	https://www.genecards.org/cgi-bin/carddisp.pl?gene=CLN6
WDR62	WD Repeat Domain 62	Protein Coding	44	GC19P036054	0.724706888198853	https://www.genecards.org/cgi-bin/carddisp.pl?gene=WDR62
ASPM	Assembly Factor For Spindle Microtubules	Protein Coding	43	GC01M197084	0.724706888198853	https://www.genecards.org/cgi-bin/carddisp.pl?gene=ASPM
[truncated: 611 more rows]
