# Supplementary material for: Identification of a novel intermittent hypoxia-related prognostic lncRNA signature and the ceRNA of lncRNA GSEC/miR-873-3p/EGLN3 regulatory axis in lung adenocarcinoma
Source: PeerJ. 2023 Oct 10;11:e16242. doi: 10.7717/peerj.16242 (PMC10573295; doi:10.7717/peerj.16242)
Supplement: Supplemental Information 2 [file peerj-11-16242-s002.zip › Raw data/node.txt]

Node	Type
GSEC	lncRNA
AC010615.2	lncRNA
AC099850.3	lncRNA
AL391001.1	lncRNA
AC010654.1	lncRNA
LINC01150	lncRNA
LINC00996	lncRNA
AL513550.1	lncRNA
HMBS	mRNA
SETD2	mRNA
CREB1	mRNA
HIF1A	mRNA
SLC2A1	mRNA
TFRC	mRNA
TCF4	mRNA
EGLN3	mRNA
IL10	mRNA
VHL	mRNA
